# Supplementary material for: Comparative genomics of European avian pathogenic E. Coli (APEC)
Source: BMC Genomics. 2016 Nov 22;17:960. doi: 10.1186/s12864-016-3289-7 (PMC5120500; doi:10.1186/s12864-016-3289-7)
Supplement: Additional file 1: — Assembly statistics. (XLSX 51 kb) [file 12864_2016_3289_MOESM1_ESM.xlsx]

## Sheet: Sheet1
Sample	total bp	Max contig	min contig	N50	N contigs	ext.cov.	ext.cov. cutoff
1	5068200	269153	515	124422	136	15.2351	7.61754
2	5184858	399499	516	191833	114	15.3116	7.65578
3	5047693	649313	504	155924	111	17.4964	8.74822
4	5341122	388450	542	209762	101	24.1157	12.0579
5	5396806	178907	503	56940	269	16.1734	8.08671
6	4937251	155127	501	29532	350	16.0562	8.0281
7	5076425	437907	507	92098	103	17.4045	8.70224
8	4824490	161768	514	44167	228	19.1967	9.59836
9	4939691	132559	500	34991	317	17.5853	8.79267
10	5139873	142941	504	46146	261	21.9335	19.1192
11	5214346	169821	549	58626	213	19.1192	9.55958
12	4867156	265919	553	91822	146	18.3863	9.19314
13	4778537	175487	513	60113	180	19.6109	9.80544
13PLP517	5074809	352494	552	131693	124	22.7098	11.3549
14	4989096	205604	504	45932	252	18.3247	9.16235
15	4961615	204784	500	46671	232	16.369	8.18451
16	5302191	239171	524	56185	206	17.5034	8.7517
18	5354416	137331	521	41524	297	16.4152	8.20759
19	5139152	171423	518	47840	231	17.8272	8.91361
20	5140797	146151	503	37301	302	17.8424	8.92118
21	4969924	90996	500	32460	365	15.6417	7.82086
23	5265298	129138	506	30584	387	15.006	7.50299
24	4881763	410234	510	131706	98	23.1125	11.5563
25	4582414	144001	504	57792	188	20.8483	10.4241
26	5135747	73402	506	24049	458	16.1114	8.05569
30	5033209	126425	502	43783	294	16.7927	8.39635
31	4837501	269745	507	74166	152	17.8597	8.92985
34	4471110	150667	503	47415	217	18.3041	9.15205
37	4419694	202740	513	77176	131	19.4202	9.71008
41	5015874	178433	500	38315	261	17.3162	8.6581
46	5017957	128886	506	39211	367	15.7788	7.88938
48	5288053	340589	515	68527	150	16.0452	8.02258
50	5129821	129413	508	34428	334	16.04	8.01999
54	5244787	241598	516	54720	216	16.7593	8.37963
59	5029824	148151	503	68047	200	17.5019	8.75095
63	5160707	255661	522	67822	185	17.0298	8.5149
64	4988300	124251	505	37585	291	17.122	8.561
74	5116454	168324	518	49296	267	16.6921	8.34607
79	4193089	88426	560	28056	262	18.4231	9.21155
81	4857709	108258	501	27806	356	15.0847	7.54235
87	4808178	153400	501	36434	324	16.7618	8.38092
96	5122118	57335	503	16997	596	14.0825	7.04125
102	4712286	147141	518	44164	218	18.1462	9.07311
117	4828594	151747	505	39233	321	16.3601	8.18005
119	5205858	357019	516	83030	214	16.2365	8.11826
121	4868462	181260	502	69469	198	16.6045	8.30224
126	4890882	228106	511	78413	145	18.0199	9.00995
128	4862292	220216	508	60338	225	17.0458	8.52291
1060-7-13	5043622	173810	502	42036	296	16.4472	8.22358
1549-13	5590493	151636	507	61995	375	15.2873	7.64363
1635-7-12	5169456	98739	510	23848	517	12.4912	6.24562
1878-5-12	4987057	378163	508	102424	123	37.36	18.68
2919-1-12	4986629	433198	534	125977	92	28.774	14.387
3184	5009278	282166	507	58381	202	17.2998	8.64992
3369	4991235	139331	510	48733	252	16.9683	8.48415
3395	4996209	339239	505	162675	113	17.6636	8.83179
3606	4767468	178894	510	54935	206	18.4608	9.23038
3699-12	5001729	444630	506	140205	84	29.5363	14.7681
3825	4970673	148862	510	42321	285	17.158	8.57898
3845	5158286	475582	518	187457	90	35.0697	17.5348
4188-5-11	5153705	288267	527	159230	79	27.6266	13.8133
4527-13	5061233	168138	518	55768	201	16.8304	8.41519
4579	5239158	662665	504	246467	90	26.6828	13.3414
4580	4901544	161929	506	66471	164	17.4538	8.72691
4582	5078944	110212	502	23819	460	14.516	7.258
22395-1	4887305	393448	517	116396	105	17.0514	8.52569
22395-2	4926985	225047	518	79703	138	17.101	8.5505
A3V1	5005675	455950	527	202991	88	34.5885	17.2942
A3V5	4943845	321341	504	139923	109	33.0319	16.5159
A3V7	5023322	365965	512	170746	101	32.7662	16.3831
A3V8	5067411	472030	518	170746	117	34.6085	17.3042
AUG65A	4874271	430998	518	114523	84	39.8612	19.9306
DK8	4538180	120188	545	36529	237	18.361	9.18051
DK9	4563775	132841	511	41365	254	19.4147	9.70734
DK12	5156706	229918	537	68667	172	16.7915	8.39576
DK16	4777709	439892	513	143244	59	26.2309	13.1155
DK17	4864547	360143	514	138627	84	18.3155	9.15773
DK20	4563678	143387	503	36276	312	16.7425	8.37127
G1	4832194	406614	502	190446	56	32.6517	16.3259
G5	4974908	213874	525	51702	236	17.3685	8.68424
G6	4852157	303510	506	103751	135	17.2404	8.62022
G7	4910751	183152	518	58877	241	17.1744	8.58718
G10	4909901	287311	554	93079	139	17.738	8.86901
G17	4967850	378014	510	83935	156	17.2067	8.60334
G22	5077719	277711	518	144382	108	27.2883	13.6441
G25	4762234	194377	506	52605	215	17.6159	8.80796
G29	5170955	178358	501	49468	247	16.8982	8.4491
G33	4944510	139032	502	24296	483	13.1205	6.56024
G35	4828021	187855	527	80419	144	25.3026	12.6513
G40	4927097	189817	532	73350	164	16.4131	8.20653
Jun432	4769443	269574	577	56686	165	18.7578	9.3789
Jun449	5120401	187399	504	70569	196	15.9498	7.97489
PL60	4774154	378212	507	172357	81	32.0502	16.0251
PL634	4781065	437648	510	158991	76	29.8333	14.9166
