# Supplementary material for: Comparative genomics of European avian pathogenic E. Coli (APEC)
Source: BMC Genomics. 2016 Nov 22;17:960. doi: 10.1186/s12864-016-3289-7 (PMC5120500; doi:10.1186/s12864-016-3289-7)
Supplement: Additional file 2: — Cumulative table. (XLSX 87 kb) [file 12864_2016_3289_MOESM2_ESM.xlsx]

## Sheet: Cumulative table
Strain	SNPs group	Country	O type	ST	R type	Phylogroup	Res genes	Aminogl.	Beta-Lac.	Fluoroquin.	Fosfomycin	Fusidic Acid	MLS	Nitroimidazole	Oxazolidinone	Phenicol	Rifampicin	Sulphonamide	Tetracycline	Trimethoprim	Glycopeptide	N. vir. Fac.	iron (siderophore)	iuta (siderophore)	iucd (siderophore)	ompt (proteases)	vat (Vacuolating autotransporter – proteolysis)	asta (arginine catabolisys)	irp2 (catalytic activity)	hlyp (haemolysisn)	tsh (Haemoagglutinin).	iss (serum survival)	sita(cell adhesion – metal ions binding)	ibea (oxydoreductase activity – invasion)	papc (assembly of pili subunits )	cvi/cva (bacteriocin immunity)		Clolor code for virulence factors
7	1	UK	O78	Unknown	R1	A1	tet(A)	0	0	0	0	0	0	0	0	0	0	0	1	0	0	8	1	1	1	1	0	0	1	1	0	1	1	0	0	0		Siderophores (iron intake)
8	1	UK	O78	23	R1 R3	A1	aadA1, blaTEM-1A, sul1tet(A)	1	1	0	0	0	0	0	0	0	0	1	1	0	0	7	1	1	1	1	0	0	1	1	0	0	1	0	0	0
26	1	UK	O78:H9	23	R1 R3	A1	aadA1, blaTEM-1B, sul1, tet(A)	1	1	0	0	0	0	0	0	0	0	1	1	0	0	8	1	1	0	1	0	0	1	1	0	1	1	0	1	0		proteolitic/catalitit processes1
1878-5-12	1	IT	na:H4	369	R1	A1	blaTEM-1D, tet(A)	0	1	0	0	0	0	0	0	0	0	0	1	0	0	9	1	1	1	1	0	0	1	1	1	1	1	0	0	0
22395-1	1	UK	na:H4	2230	R1	A1	none	0	0	0	0	0	0	0	0	0	0	0	0	0	0	9	1	1	1	1	0	0	1	1	1	0	1	0	1	0		survival in blood stream
22395-2	1	UK	na:H4	2230	R1	A1	none	0	0	0	0	0	0	0	0	0	0	0	0	0	0	9	1	1	1	1	0	0	1	1	1	0	1	0	1	0
2919-1-12	1	IT	na:H9	23	R1	A1	none	0	0	0	0	0	0	0	0	0	0	0	0	0	0	6	0	0	1	0	1	0	0	0	1	0	1	0	1	1		Enhanced bacterial cell functions
4527-13	1	IT	na:H9	23	R1	A1	aadA1	1	0	0	0	0	0	0	0	0	0	0	0	0	0	9	1	1	1	1	0	1	1	1	1	0	1	0	0	0
A3V1	1	IT	na:H9	23	R1	A1	strA, strB, blaTEM-1B, tet(B)	1	1	0	0	0	0	0	0	0	0	0	1	0	0	9	1	1	1	1	0	0	1	1	1	0	1	0	0	1
A3V7	1	IT	na:H9	23	R1	A1	strA, strB, blaTEM-1B, tet(B)	1	1	0	0	0	0	0	0	0	0	0	1	0	0	10	1	1	1	1	0	0	1	1	1	1	1	0	0	1
A3V8	1	IT	na:H9	23	R1	A1	strB, blaTEM-1B, sul2, tet(A), tet(B)	1	1	0	0	0	0	0	0	0	0	1	1	0	0	10	1	1	1	1	0	0	1	1	1	1	1	0	0	1
Aug65A	1	UK	na:H4	2230	R1	A1	none	0	0	0	0	0	0	0	0	0	0	0	0	0	0	10	1	1	1	1	0	0	1	1	1	1	1	0	1	0
G6	1	DK	O78:H4	23	R1	A1	none	0	0	0	0	0	0	0	0	0	0	0	0	0	0	8	1	0	1	1	0	0	1	1	1	1	1	0	0	0
Jun449	1	UK	O78:H9	23	R1	A1	aadA1, aac(3)-Iia, blaTEM-1B, sul1	1	1	0	0	0	0	0	0	0	0	1	0	0	0	9	1	1	1	1	0	0	1	1	0	1	1	0	0	1
PL60	1	Nl	na:H4	23	R1	A1	none	0	0	0	0	0	0	0	0	0	0	0	0	0	0	9	1	1	1	1	0	0	1	1	1	1	1	0	0	0
PL634	1	Nl	na:H4	23	R1	A1	none	0	0	0	0	0	0	0	0	0	0	0	0	0	0	8	1	1	1	1	0	0	1	1	1	0	1	0	0	0
48	1	UK	na	Unknown	none	B1	aadA1, sul1	1	0	0	0	0	0	0	0	0	0	1	0	0	0	12	1	1	1	1	0	1	1	1	1	1	1	0	1	1
30	1	UK	na:H4	23	R1 R3 R4	B2	strA, strB, aph(3')-Ia, blaTEM-1B, catA1, sul2, tet(A)	1	1	0	0	0	0	0	0	1	0	1	1	0	0	9	1	1	1	1	0	0	0	1	1	1	1	1	0	0
37	2	UK	na:H56	Unknown	R2	A	none	0	0	0	0	0	0	0	0	0	0	0	0	0	0	1	0	0	0	0	0	0	0	0	0	0	0	0	0	1
DK8	2	DK	O4:H56	133	R2 K12	A	none	0	0	0	0	0	0	0	0	0	0	0	0	0	0	7	1	0	0	1	0	1	1	1	0	1	1	0	0	0
79	2	UK	O36	Unknown	none	B1	none	0	0	0	0	0	0	0	0	0	0	0	0	0	0	4	1	0	0	0	0	0	0	0	0	1	0	1	1	0
54	3	UK	O176:H4	57	R2	B2	strA, strB, aph(3')-Ia, sul2, tet(B)	1	0	0	0	0	0	0	0	0	0	1	1	0	0	9	1	1	1	1	0	0	1	1	0	1	1	0	1	0
128	3	UK	na:H26	57	R4	B2	strA, strb, blaTEM-1C	1	1	0	0	0	0	0	0	0	0	0	0	0	0	8	1	0	1	1	0	0	0	1	1	1	1	0	1	0
4582	4	UK	na:H16	770	none	B2	none	0	0	0	0	0	0	0	0	0	0	0	0	0	0	6	0	0	1	1	0	0	0	1	0	1	1	0	1	0
18	5	UK	O45	Unknown	R4	A1	none	0	0	0	0	0	0	0	0	0	0	0	0	0	0	8	1	1	1	1	0	0	0	1	1	1	1	0	0	0
16	5	UK	O15	Unknown	R3	B2	strB, blaTEM-1C, sul2	1	1	0	0	0	0	0	0	0	0	1	0	0	0	9	1	1	1	1	0	0	0	1	1	1	1	1	0	0
G29	5	DK	O15	69	none	D	blaTEM-1B	0	1	0	0	0	0	0	0	0	0	0	0	0	0	9	1	1	1	1	0	0	1	1	1	1	1	0	0	0
74	6	UK	O8:H51	1276	R1 R3 R4	B2	strB, tet(B)	1	0	0	0	0	0	0	0	0	0	0	1	0	0	7	1	1	1	1	0	0	0	1	1	0	0	1	0	0
2	7	UK	O4	1618	R1 R3	B2	blaTEM-1B. catA1, tet(A)	0	1	0	0	0	0	0	0	1	0	0	1	0	0	7	1	0	0	1	0	0	1	1	0	1	1	0	0	1
14	7	UK	O24	117	R4	B2	strA, strB, blaTEM-1B, mph(B), floR, sul1, sul2, tet(A)	1	1	0	0	0	1	0	0	1	0	1	1	0	0	9	1	1	0	1	0	1	1	1	0	1	1	0	0	1
3184	7	UK	O53:H4	117	R4	B2	none	0	0	0	0	0	0	0	0	0	0	0	0	0	0	8	1	1	1	1	0	0	0	1	0	0	1	1	1	0
3825	7	UK	na:H4	117	R4	B2	none	0	0	0	0	0	0	0	0	0	0	0	0	0	0	7	1	1	1	1	0	0	0	1	0	0	1	0	0	1
1060-7-13	7	IT	na:H4	117	R4	B2	strA, strb, aadA2, blaTEM-1B, cmlA1, catA1, sul1, sul3, tet(A)	1	1	0	0	0	0	0	0	1	0	1	1	0	0	9	1	1	1	1	1	0	0	1	0	1	1	0	1	0
1635-7-12	7	IT	O35:H4	117	R4	B2	strA, strb, aadA1, blaTEM-1D, sul2	1	1	0	0	0	0	0	0	0	0	1	0	0	0	10	1	1	1	1	1	0	0	1	1	1	1	0	1	0
G40	7	DK	na:H4	117	R3 R4	B2	QnrB19	0	0	1	0	0	0	0	0	0	0	0	0	0	0	9	1	1	1	1	1	0	1	1	0	1	1	0	0	0
G7	7	DK	na:H4	117	R4	B2	strA, strB, aph(3')-Ia, blaTEM-1B, sul2,	1	1	0	0	0	0	0	0	0	0	1	0	0	0	9	1	1	1	1	1	0	1	1	0	1	1	0	0	0
1	7	UK	O24	Unknown	R4	D	blaCMY-2	0	1	0	0	0	0	0	0	0	0	0	0	0	0	11	1	1	1	1	1	0	1	1	1	1	1	0	0	1
6	7	UK	O161:H4	Unknown	R4	D	none	0	0	0	0	0	0	0	0	0	0	0	0	0	0	7	1	1	1	0	1	0	1	1	0	0	1	0	0	0
3369	7	UK	na:H4	117	R4	D	none	0	0	0	0	0	0	0	0	0	0	0	0	0	0	7	1	1	1	1	0	0	0	1	0	0	1	0	0	1
A3V5	7	IT	na:H4	117	R4	D	tet(B)	0	0	0	0	0	0	0	0	0	0	0	1	0	0	9	1	1	1	1	0	0	1	1	0	0	1	0	1	1
G33	7	DK	na:H4	117	none	D	none	0	0	0	0	0	0	0	0	0	0	0	0	0	0	8	1	1	0	1	1	0	1	1	0	1	1	0	0	0
Jun432	7	UK	na:H4	117	R4	D	none	0	0	0	0	0	0	0	0	0	0	0	0	0	0	8	1	1	0	1	0	1	1	1	0	1	1	0	0	0
23	8	UK	O2:H5	95	R1	A1	tet(A)	0	0	0	0	0	0	0	0	0	0	0	1	0	0	9	1	1	0	1	0	0	1	1	0	1	1	1	1	0
11	8	UK	O2:H5	140	none	B1	aph(6)-Ic, aph(3')-Iia, blaTEM-1B, tet(B)	1	1	0	0	0	0	0	0	0	0	0	1	0	0	7	1	1	0	1	0	0	1	1	0	0	1	1	0	0
3	8	UK	O4	1618	R1 R3	B2	none	0	0	0	0	0	0	0	0	0	0	0	0	0	0	4	1	0	0	0	0	0	1	0	0	0	1	0	0	1
4	8	UK	O2:H5	140	R1	B2	none	0	0	0	0	0	0	0	0	0	0	0	0	0	0	6	0	1	0	1	0	0	1	1	0	0	1	1	0	0
5	8	UK	O2	141	R1 R3	B2	sul2, tet(B)	0	0	0	0	0	0	0	0	0	0	1	1	0	0	9	1	1	1	1	1	0	1	1	1	0	1	0	0	0
9	8	UK	O2:H6	141	R1 R3	B2	none	0	0	0	0	0	0	0	0	0	0	0	0	0	0	7	1	1	0	1	0	0	1	1	0	0	1	1	0	0
10	8	UK	O4:H1	1618	R1 R3	B2	blaTEM-1B, catA1, tet(A)	0	1	0	0	0	0	0	0	1	0	0	1	0	0	6	1	0	0	0	0	0	1	1	0	1	1	0	0	1
12	8	UK	O18	Unknown	R1 R3	B2	none	0	0	0	0	0	0	0	0	0	0	0	0	0	0	6	1	0	0	1	0	0	0	1	0	1	1	1	0	0
20	8	UK	O4:H1	1618	R3	B2	none	0	0	0	0	0	0	0	0	0	0	0	0	0	0	4	0	0	0	0	0	0	0	0	1	0	0	1	1	1
24	8	UK	O2:H5	95	R1 R3	B2	tet(A)	0	0	0	0	0	0	0	0	0	0	0	1	0	0	9	1	1	1	1	1	0	0	1	1	1	0	1	0	0
50	8	UK	O12	95	R1	B2	none	0	0	0	0	0	0	0	0	0	0	0	0	0	0	9	1	1	1	1	1	0	0	1	0	1	1	0	1	0
63	8	UK	O2	140	R1 R3	B2	none	0	0	0	0	0	0	0	0	0	0	0	0	0	0	8	0	1	1	1	0	0	1	1	1	0	1	1	0	0
96	8	UK	na:H5	140	R1 R3	B2	none	0	0	0	0	0	0	0	0	0	0	0	0	0	0	11	1	1	1	1	1	0	1	1	1	1	1	1	0	0
119	8	UK	O4	1618	R1 R3	B2	blaTEM-1B, catA1, tet(A)	0	1	0	0	0	0	0	0	1	0	0	1	0	0	7	1	0	1	1	1	0	1	1	0	1	0	0	0	0
3395	8	UK	na:H4	428	R2	B2	none	0	0	0	0	0	0	0	0	0	0	0	0	0	0	6	1	0	0	0	0	0	1	1	0	1	1	1	0	0
3845	8	UK	O2:H5	95	R1	B2	sul2	0	0	0	0	0	0	0	0	0	0	1	0	0	0	9	1	1	0	1	0	1	1	1	0	0	1	1	1	0
4579	8	UK	O2:H5	95	R1 R3	B2	sul2	0	0	0	0	0	0	0	0	0	0	1	0	0	0	10	1	1	0	1	0	1	1	1	0	1	1	1	1	0
4580	8	UK	na:H1	429	R1	B2	none	0	0	0	0	0	0	0	0	0	0	0	0	0	0	9	1	1	0	1	1	0	1	1	0	1	1	1	0	0
13PLP517	8	UK	na:H5	140	R1	B2	none	0	0	0	0	0	0	0	0	0	0	0	0	0	0	8	1	1	0	1	1	0	1	1	0	0	1	1	0	0
3699-12	8	IT	na:H5	355	R1 R3	B2	none	0	0	0	0	0	0	0	0	0	0	0	0	0	0	11	1	1	1	1	1	0	1	1	1	1	1	1	0	0
DK12	8	DK	na:H4	131	R2	B2	none	0	0	0	0	0	0	0	0	0	0	0	0	0	0	9	1	1	0	1	0	1	1	1	0	1	1	1	0	0
G1	8	DK	na:H4	428	R2	B2	none	0	0	0	0	0	0	0	0	0	0	0	0	0	0	7	1	1	0	1	0	0	1	1	0	0	1	1	0	0
G10	8	DK	na:H4	428	R2	B2	none	0	0	0	0	0	0	0	0	0	0	0	0	0	0	8	1	1	0	1	1	0	1	1	0	0	1	1	0	0
G17	8	DK	O2:H5	355	R1	B2	none	0	0	0	0	0	0	0	0	0	0	0	0	0	0	10	1	1	1	1	1	0	1	1	0	1	1	1	0	0
G22	8	DK	O2	1582	R1	B2	none	0	0	0	0	0	0	0	0	0	0	0	0	0	0	9	1	1	0	1	1	0	1	1	0	1	1	1	0	0
34	9	UK	O149	1638	R4	A	none	0	0	0	0	0	0	0	0	0	0	0	0	0	0	7	1	0	1	1	0	0	0	1	0	1	1	0	1	0
121	9	UK	O84:H4	746	R3	A	tet(A)	0	0	0	0	0	0	0	0	0	0	0	1	0	0	7	1	0	0	1	0	0	0	0	1	1	1	0	1	1
59	9	UK	O21	48	R1	A1	strA, strB, aadA1, blaTEM-1B, sul1, sul2, tet(A)	1	1	0	0	0	0	0	0	0	0	1	1	0	0	7	1	0	0	1	0	0	0	1	0	1	1	1	1	0
126	9	UK	na:H12	10	R2	A1	tet(A)	0	0	0	0	0	0	0	0	0	0	0	1	0	0	5	1	0	0	0	0	0	0	0	1	0	1	0	1	1
1549-13	9	IT	na:H32	10	R3	A1	strA, aadA1, aadA2, blaTEM-1C, cmlA1, sul2, tet(A)	1	1	0	0	0	0	0	0	1	0	1	1	0	0	6	1	1	1	0	0	1	0	1	0	0	1	0	0	0
DK20	9	DK	na:H4	10	R2	A1	none	0	0	0	0	0	0	0	0	0	0	0	0	0	0	6	1	0	1	0	0	0	0	1	1	1	0	1	0	0
DK9	9	DK	O16:H48	10	R3	A1	none	0	0	0	0	0	0	0	0	0	0	0	0	0	0	6	1	0	0	1	0	1	0	1	0	1	0	1	0	0
21	9	UK	O181:H19	746	R1 R3	B2	tet(A)	0	0	0	0	0	0	0	0	0	0	0	1	0	0	9	1	1	0	1	0	0	1	1	0	1	1	1	1	0
25	9	UK	O45	48	R1 R3	B2	none	0	0	0	0	0	0	0	0	0	0	0	0	0	0	7	1	1	1	1	0	0	0	1	0	1	1	0	0	0
102	9	UK	na:H48	10	K12	B2	none	0	0	0	0	0	0	0	0	0	0	0	0	0	0	6	1	0	1	1	0	0	0	1	0	1	1	0	0	0
13	9	UK	O8	48	R4	D	tet(A)	0	0	0	0	0	0	0	0	0	0	0	1	0	0	7	1	1	0	1	0	1	1	1	0	0	1	0	0	0
87	9	UK	na:H20	1114	R1	D	blaTEM-1A, sul1, tet(A)	0	1	0	0	0	0	0	0	0	0	1	1	0	0	5	1	0	0	0	0	0	0	0	1	1	0	1	0	1
G25	9	DK	O1	93	R1	D	blaTEM-1B	0	1	0	0	0	0	0	0	0	0	0	0	0	0	7	0	1	1	1	0	0	1	1	0	0	1	0	1	0
117	10	UK	O91	1304	R1	A	blaTEM-1B, tet(A)	0	1	0	0	0	0	0	0	0	0	0	1	0	0	6	1	0	0	1	0	0	0	1	0	1	1	1	0	0
3606	10	UK	na:H21	101	R3 R4	A	blaTEM-1C, tet(A)	0	1	0	0	0	0	0	0	0	0	0	1	0	0	10	1	1	1	1	0	0	0	1	1	1	1	1	1	0
4188-5-11	10	IT	na:H21	602	R1	A	none	0	0	0	0	0	0	0	0	0	0	0	0	0	0	9	1	1	1	1	0	0	1	1	0	1	1	1	0	0
G35	10	DK	na:H21	101	R3 R4	A	none	0	0	0	0	0	0	0	0	0	0	0	0	0	0	8	1	1	1	1	0	0	0	1	1	1	1	0	0	0
G5	10	DK	na:H12	1326	R3	A	sul2, tet(B)	0	0	0	0	0	0	0	0	0	0	1	1	0	0	9	1	1	0	1	0	1	1	1	0	1	1	0	1	0
15	10	UK	O45	388	R4	A1	blaCTX-M-1, tet(A)	0	1	0	0	0	0	0	0	0	0	0	1	0	0	8	1	1	1	1	0	0	1	1	0	1	1	0	0	0
31	10	UK	na:H34	155	R1 R3	A1	none	0	0	0	0	0	0	0	0	0	0	0	0	0	0	4	0	0	1	0	0	0	0	0	1	0	1	1	0	0
41	10	UK	na:H28	1056	R3	B1	none	0	0	0	0	0	0	0	0	0	0	0	0	0	0	8	1	1	1	1	0	0	0	1	0	1	1	1	0	0
46	10	UK	O8	3578	R1	B1	none	0	0	0	0	0	0	0	0	0	0	0	0	0	0	5	1	0	1	0	1	0	0	0	1	0	0	0	0	1
64	10	UK	na:H2	696	R3	B1	none	0	0	0	0	0	0	0	0	0	0	0	0	0	0	8	1	0	1	1	1	1	0	1	0	1	1	0	0	0
81	10	UK	O8	Unknown	R1 R4	B1	blaTEM-1D, tet(A)	0	1	0	0	0	0	0	0	0	0	0	1	0	0	6	0	0	1	1	0	0	0	1	1	1	0	1	0	0
DK16	10	DK	O125ab:H19	1611	R1 R3	B1	none	0	0	0	0	0	0	0	0	0	0	0	0	0	0	5	1	0	0	0	0	0	0	1	1	1	0	1	0	0
DK17	10	DK	na:H2	661	R3	B1	none	0	0	0	0	0	0	0	0	0	0	0	0	0	0	4	1	0	0	0	0	0	0	0	1	1	0	1	0	0
19	10	UK	O45	297	R1 R3	B2	none	0	0	0	0	0	0	0	0	0	0	0	0	0	0	7	1	1	0	1	1	0	1	1	0	0	1	0	0	0
3306	10	UK	na:H21	101	R1	B2	blaTEM-1C, tet(A)	0	1	0	0	0	0	0	0	0	0	0	1	0	0	11	1	1	1	1	0	1	0	1	1	1	1	1	1	0

## Sheet: MLST results
Sample	ST	Locus	% Identity	HSP Length	Allele Length	Gaps	Allele
1	Unknown	adk	100.00	536	536	0	adk-20
		fumc	100.00	469	469	0	fumc-45
		gyrb	90.91	22	460	0	gyrb-119
		icd	100.00	518	518	0	icd-43
		mdh	100.00	452	452	0	mdh-5
		pura	100.00	478	478	0	pura-32
		reca	100.00	510	510	0	reca-2
2	1618	adk	100.00	536	536	0	adk-36
		fumc	100.00	469	469	0	fumc-24
		gyrb	100.00	460	460	0	gyrb-9
		icd	100.00	518	518	0	icd-13
		mdh	100.00	452	452	0	mdh-17
		pura	100.00	478	478	0	pura-11
		reca	100.00	510	510	0	reca-159
3	1618	adk	100.00	536	536	0	adk-36
		fumc	100.00	469	469	0	fumc-24
		gyrb	100.00	460	460	0	gyrb-9
		icd	100.00	518	518	0	icd-13
		mdh	100.00	452	452	0	mdh-17
		pura	100.00	478	478	0	pura-11
		reca	100.00	510	510	0	reca-159
4	140	adk	100.00	536	536	0	adk-55
		fumc	100.00	469	469	0	fumc-38
		gyrb	100.00	460	460	0	gyrb-19
		icd	100.00	518	518	0	icd-37
		mdh	100.00	452	452	0	mdh-17
		pura	100.00	478	478	0	pura-11
		reca	100.00	510	510	0	reca-26
5	141	adk	100.00	536	536	0	adk-13
		fumc	100.00	469	469	0	fumc-52
		gyrb	100.00	460	460	0	gyrb-10
		icd	100.00	518	518	0	icd-14
		mdh	100.00	452	452	0	mdh-17
		pura	100.00	478	478	0	pura-25
		reca	100.00	510	510	0	reca-17
6	Unknown	adk	100.00	536	536	0	adk-20
		fumc	100.00	469	469	0	fumc-45
		gyrb	85.71	35	460	0	gyrb-122
		icd	100.00	518	518	0	icd-43
		mdh	100.00	452	452	0	mdh-5
		pura	100.00	478	478	0	pura-32
		reca	100.00	510	510	0	reca-2
7	Unknown	adk	100.00	536	536	0	adk-6
		fumc	100.00	469	469	0	fumc-4
		gyrb	100.00	460	460	0	gyrb-12
		icd	100.00	518	518	0	icd-1
		mdh	100.00	98	458	0	mdh-88
		pura	100.00	478	478	0	pura-13
		reca	100.00	510	510	0	reca-7
8	23	adk	100.00	536	536	0	adk-6
		fumc	100.00	469	469	0	fumc-4
		gyrb	100.00	460	460	0	gyrb-12
		icd	100.00	518	518	0	icd-1
		mdh	100.00	452	452	0	mdh-20
		pura	100.00	478	478	0	pura-13
		reca	100.00	510	510	0	reca-7
9	141	adk	100.00	536	536	0	adk-13
		fumc	100.00	469	469	0	fumc-52
		gyrb	100.00	460	460	0	gyrb-10
		icd	100.00	518	518	0	icd-14
		mdh	100.00	452	452	0	mdh-17
		pura	100.00	478	478	0	pura-25
		reca	100.00	510	510	0	reca-17
10	1618	adk	100.00	536	536	0	adk-36
		fumc	100.00	469	469	0	fumc-24
		gyrb	100.00	460	460	0	gyrb-9
		icd	100.00	518	518	0	icd-13
		mdh	100.00	452	452	0	mdh-17
		pura	100.00	478	478	0	pura-11
		reca	100.00	510	510	0	reca-159
11	140	adk	100.00	536	536	0	adk-55
		fumc	100.00	469	469	0	fumc-38
		gyrb	100.00	460	460	0	gyrb-19
		icd	100.00	518	518	0	icd-37
		mdh	100.00	452	452	0	mdh-17
		pura	100.00	478	478	0	pura-11
		reca	100.00	510	510	0	reca-26
12	Unknown	adk	100.00	536	536	0	adk-13
		fumc	100.00	469	469	0	fumc-40
		gyrb	95.65	23	460	0	gyrb-1
		icd	100.00	518	518	0	icd-13
		mdh	100.00	452	452	0	mdh-23
		pura	100.00	478	478	0	pura-28
		reca	100.00	510	510	0	reca-122
13	48	adk	100.00	536	536	0	adk-6
		fumc	100.00	469	469	0	fumc-11
		gyrb	100.00	460	460	0	gyrb-4
		icd	100.00	518	518	0	icd-8
		mdh	100.00	452	452	0	mdh-8
		pura	100.00	478	478	0	pura-8
		reca	100.00	510	510	0	reca-2
13PLP517	140	adk	100.00	536	536	0	adk-55
		fumc	100.00	469	469	0	fumc-38
		gyrb	100.00	460	460	0	gyrb-19
		icd	100.00	518	518	0	icd-37
		mdh	100.00	452	452	0	mdh-17
		pura	100.00	478	478	0	pura-11
		reca	100.00	510	510	0	reca-26
14	117	adk	100.00	536	536	0	adk-20
		fumc	100.00	469	469	0	fumc-45
		gyrb	100.00	460	460	0	gyrb-41
		icd	100.00	518	518	0	icd-43
		mdh	100.00	452	452	0	mdh-5
		pura	100.00	478	478	0	pura-32
		reca	100.00	510	510	0	reca-2
15	388	adk	100.00	536	536	0	adk-6
		fumc	100.00	469	469	0	fumc-4
		gyrb	100.00	460	460	0	gyrb-12
		icd	100.00	518	518	0	icd-18
		mdh	100.00	452	452	0	mdh-24
		pura	100.00	478	478	0	pura-7
		reca	100.00	510	510	0	reca-6
16	Unknown	adk	100.00	536	536	0	adk-21
		fumc	100.00	469	469	0	fumc-35
		gyrb	100.00	102	460	0	gyrb-1
		icd	100.00	518	518	0	icd-6
		mdh	100.00	452	452	0	mdh-5
		pura	100.00	478	478	0	pura-5
		reca	100.00	510	510	0	reca-4
18	Unknown	adk	100.00	536	536	0	adk-21
		fumc	100.00	469	469	0	fumc-35
		gyrb	95.65	23	460	0	gyrb-1
		icd	100.00	518	518	0	icd-6
		mdh	100.00	452	452	0	mdh-5
		pura	100.00	478	478	0	pura-5
		reca	100.00	510	510	0	reca-4
19	297	adk	100.00	536	536	0	adk-6
		fumc	100.00	469	469	0	fumc-65
		gyrb	100.00	460	460	0	gyrb-32
		icd	100.00	518	518	0	icd-26
		mdh	100.00	452	452	0	mdh-9
		pura	100.00	478	478	0	pura-8
		reca	100.00	510	510	0	reca-2
20	1618	adk	100.00	536	536	0	adk-36
		fumc	100.00	469	469	0	fumc-24
		gyrb	100.00	460	460	0	gyrb-9
		icd	100.00	518	518	0	icd-13
		mdh	100.00	452	452	0	mdh-17
		pura	100.00	478	478	0	pura-11
		reca	100.00	510	510	0	reca-159
21	746	adk	100.00	536	536	0	adk-10
		fumc	100.00	469	469	0	fumc-7
		gyrb	100.00	460	460	0	gyrb-4
		icd	100.00	518	518	0	icd-8
		mdh	100.00	452	452	0	mdh-12
		pura	100.00	478	478	0	pura-8
		reca	100.00	510	510	0	reca-2
23	95	adk	100.00	536	536	0	adk-37
		fumc	100.00	469	469	0	fumc-38
		gyrb	100.00	460	460	0	gyrb-19
		icd	100.00	518	518	0	icd-37
		mdh	100.00	452	452	0	mdh-17
		pura	100.00	478	478	0	pura-11
		reca	100.00	510	510	0	reca-26
24	95	adk	100.00	536	536	0	adk-37
		fumc	100.00	469	469	0	fumc-38
		gyrb	100.00	460	460	0	gyrb-19
		icd	100.00	518	518	0	icd-37
		mdh	100.00	452	452	0	mdh-17
		pura	100.00	478	478	0	pura-11
		reca	100.00	510	510	0	reca-26
25	48	adk	100.00	536	536	0	adk-6
		fumc	100.00	469	469	0	fumc-11
		gyrb	100.00	460	460	0	gyrb-4
		icd	100.00	518	518	0	icd-8
		mdh	100.00	452	452	0	mdh-8
		pura	100.00	478	478	0	pura-8
		reca	100.00	510	510	0	reca-2
26	23	adk	100.00	536	536	0	adk-6
		fumc	100.00	469	469	0	fumc-4
		gyrb	100.00	460	460	0	gyrb-12
		icd	100.00	518	518	0	icd-1
		mdh	100.00	452	452	0	mdh-20
		pura	100.00	478	478	0	pura-13
		reca	100.00	510	510	0	reca-7
30	23	adk	100.00	536	536	0	adk-6
		fumc	100.00	469	469	0	fumc-4
		gyrb	100.00	460	460	0	gyrb-12
		icd	100.00	518	518	0	icd-1
		mdh	100.00	452	452	0	mdh-20
		pura	100.00	478	478	0	pura-13
		reca	100.00	510	510	0	reca-7
31	155	adk	100.00	536	536	0	adk-6
		fumc	100.00	469	469	0	fumc-4
		gyrb	100.00	460	460	0	gyrb-14
		icd	100.00	518	518	0	icd-16
		mdh	100.00	452	452	0	mdh-24
		pura	100.00	478	478	0	pura-8
		reca	100.00	510	510	0	reca-14
34	1638	adk	100.00	536	536	0	adk-10
		fumc	100.00	469	469	0	fumc-11
		gyrb	100.00	460	460	0	gyrb-4
		icd	100.00	518	518	0	icd-12
		mdh	100.00	452	452	0	mdh-8
		pura	100.00	478	478	0	pura-45
		reca	100.00	510	510	0	reca-2
37	Unknown	adk	100.00	536	536	0	adk-51
		fumc	100.00	469	469	0	fumc-48
		gyrb	100.00	460	460	0	gyrb-45
		icd	100.00	518	518	0	icd-287
		mdh	100.00	452	452	0	mdh-235
		pura	100.00	478	478	0	pura-218
		reca	100.00	510	510	0	reca-37
41	1056	adk	100.00	536	536	0	adk-6
		fumc	100.00	469	469	0	fumc-19
		gyrb	100.00	460	460	0	gyrb-3
		icd	100.00	518	518	0	icd-18
		mdh	100.00	452	452	0	mdh-9
		pura	100.00	478	478	0	pura-8
		reca	100.00	510	510	0	reca-6
46	3578	adk	100.00	536	536	0	adk-6
		fumc	100.00	469	469	0	fumc-65
		gyrb	100.00	460	460	0	gyrb-344
		icd	100.00	518	518	0	icd-1
		mdh	100.00	452	452	0	mdh-11
		pura	100.00	478	478	0	pura-13
		reca	100.00	510	510	0	reca-6
48	Unknown	adk	90.30	536	536	0	adk-332
		fumc	79.05	401	469	0	fumc-464
		gyrb	99.57	460	460	0	gyrb-311
		icd	88.03	518	518	0	icd-389
		mdh	82.08	452	452	0	mdh-108
		pura	87.97	474	478	0	pura-311
		reca	92.55	510	510	0	reca-32
50	95	adk	100.00	536	536	0	adk-37
		fumc	100.00	469	469	0	fumc-38
		gyrb	100.00	460	460	0	gyrb-19
		icd	100.00	518	518	0	icd-37
		mdh	100.00	452	452	0	mdh-17
		pura	100.00	478	478	0	pura-11
		reca	100.00	510	510	0	reca-26
54	57	adk	100.00	536	536	0	adk-6
		fumc	99.79	469	469	0	fumc-31
		gyrb	100.00	460	460	0	gyrb-5
		icd	100.00	518	518	0	icd-28
		mdh	100.00	452	452	0	mdh-1
		pura	100.00	478	478	0	pura-1
		reca	100.00	510	510	0	reca-2
59	48	adk	100.00	536	536	0	adk-6
		fumc	100.00	469	469	0	fumc-11
		gyrb	100.00	460	460	0	gyrb-4
		icd	100.00	518	518	0	icd-8
		mdh	100.00	452	452	0	mdh-8
		pura	100.00	478	478	0	pura-8
		reca	100.00	510	510	0	reca-2
63	140	adk	100.00	536	536	0	adk-55
		fumc	100.00	469	469	0	fumc-38
		gyrb	100.00	460	460	0	gyrb-19
		icd	100.00	518	518	0	icd-37
		mdh	100.00	452	452	0	mdh-17
		pura	100.00	478	478	0	pura-11
		reca	100.00	510	510	0	reca-26
64	696	adk	100.00	536	536	0	adk-6
		fumc	100.00	469	469	0	fumc-6
		gyrb	100.00	460	460	0	gyrb-5
		icd	100.00	518	518	0	icd-26
		mdh	100.00	452	452	0	mdh-100
		pura	100.00	478	478	0	pura-13
		reca	100.00	510	510	0	reca-98
74	1276	adk	100.00	536	536	0	adk-17
		fumc	100.00	469	469	0	fumc-231
		gyrb	100.00	460	460	0	gyrb-167
		icd	100.00	518	518	0	icd-198
		mdh	100.00	452	452	0	mdh-7
		pura	100.00	478	478	0	pura-157
		reca	100.00	510	510	0	reca-2
79	Unknown	adk	99.81	536	536	0	adk-82
		fumc	100.00	469	469	0	fumc-531
		gyrb	97.39	460	460	0	gyrb-292
		icd	99.61	518	518	0	icd-79
		mdh	100.00	452	452	0	mdh-56
		pura	99.79	478	478	0	pura-322
		reca	99.61	510	510	0	reca-300
81	Unknown	adk	100.00	536	536	0	adk-9
		fumc	100.00	469	469	0	fumc-19
		gyrb	100.00	460	460	0	gyrb-4
		icd	100.00	518	518	0	icd-1
		mdh	100.00	452	452	0	mdh-9
		pura	100.00	478	478	0	pura-13
		reca	100.00	510	510	0	reca-6
87	1114	adk	100.00	536	536	0	adk-10
		fumc	100.00	469	469	0	fumc-27
		gyrb	100.00	460	460	0	gyrb-5
		icd	100.00	518	518	0	icd-10
		mdh	100.00	452	452	0	mdh-12
		pura	100.00	478	478	0	pura-1
		reca	100.00	510	510	0	reca-2
96	140	adk	100.00	536	536	0	adk-55
		fumc	100.00	469	469	0	fumc-38
		gyrb	100.00	460	460	0	gyrb-19
		icd	100.00	518	518	0	icd-37
		mdh	100.00	452	452	0	mdh-17
		pura	100.00	478	478	0	pura-11
		reca	100.00	510	510	0	reca-26
102	10	adk	100.00	536	536	0	adk-10
		fumc	100.00	469	469	0	fumc-11
		gyrb	100.00	460	460	0	gyrb-4
		icd	100.00	518	518	0	icd-8
		mdh	100.00	452	452	0	mdh-8
		pura	100.00	478	478	0	pura-8
		reca	100.00	510	510	0	reca-2
117	1304	adk	100.00	536	536	0	adk-6
		fumc	100.00	469	469	0	fumc-95
		gyrb	100.00	460	460	0	gyrb-4
		icd	100.00	518	518	0	icd-18
		mdh	100.00	452	452	0	mdh-11
		pura	100.00	478	478	0	pura-7
		reca	100.00	510	510	0	reca-14
119	1618	adk	100.00	469	536	0	adk-36
		fumc	100.00	469	469	0	fumc-24
		gyrb	100.00	460	460	0	gyrb-9
		icd	100.00	518	518	0	icd-13
		mdh	100.00	452	452	0	mdh-17
		pura	100.00	478	478	0	pura-11
		reca	100.00	510	510	0	reca-159
121	746	adk	99.81	536	536	0	adk-10
		fumc	100.00	469	469	0	fumc-7
		gyrb	100.00	460	460	0	gyrb-4
		icd	100.00	518	518	0	icd-8
		mdh	100.00	452	452	0	mdh-12
		pura	100.00	478	478	0	pura-8
		reca	100.00	510	510	0	reca-2
126	10	adk	100.00	536	536	0	adk-10
		fumc	100.00	469	469	0	fumc-11
		gyrb	100.00	460	460	0	gyrb-4
		icd	100.00	518	518	0	icd-8
		mdh	100.00	452	452	0	mdh-8
		pura	100.00	478	478	0	pura-8
		reca	100.00	510	510	0	reca-2
128	57	adk	100.00	536	536	0	adk-6
		fumc	100.00	469	469	0	fumc-31
		gyrb	100.00	460	460	0	gyrb-5
		icd	100.00	518	518	0	icd-28
		mdh	100.00	452	452	0	mdh-1
		pura	100.00	478	478	0	pura-1
		reca	100.00	510	510	0	reca-2
1060-7-13	117	adk	100.00	536	536	0	adk-20
		fumc	100.00	469	469	0	fumc-45
		gyrb	100.00	460	460	0	gyrb-41
		icd	100.00	518	518	0	icd-43
		mdh	100.00	452	452	0	mdh-5
		pura	100.00	478	478	0	pura-32
		reca	100.00	510	510	0	reca-2
1549-13	10	adk	100.00	536	536	0	adk-10
		fumc	100.00	469	469	0	fumc-11
		gyrb	100.00	460	460	0	gyrb-4
		icd	100.00	518	518	0	icd-8
		mdh	100.00	452	452	0	mdh-8
		pura	100.00	478	478	0	pura-8
		reca	100.00	510	510	0	reca-2
1635-7-12	117	adk	100.00	536	536	0	adk-20
		fumc	100.00	469	469	0	fumc-45
		gyrb	100.00	460	460	0	gyrb-41
		icd	100.00	518	518	0	icd-43
		mdh	100.00	452	452	0	mdh-5
		pura	100.00	478	478	0	pura-32
		reca	100.00	510	510	0	reca-2
1878-5-12	369	adk	100.00	536	536	0	adk-6
		fumc	100.00	469	469	0	fumc-101
		gyrb	100.00	460	460	0	gyrb-12
		icd	100.00	518	518	0	icd-1
		mdh	100.00	452	452	0	mdh-20
		pura	100.00	478	478	0	pura-13
		reca	100.00	510	510	0	reca-7
2919-1-12	23	adk	100.00	536	536	0	adk-6
		fumc	100.00	469	469	0	fumc-4
		gyrb	100.00	460	460	0	gyrb-12
		icd	100.00	518	518	0	icd-1
		mdh	100.00	452	452	0	mdh-20
		pura	100.00	478	478	0	pura-13
		reca	100.00	510	510	0	reca-7
3184	117	adk	100.00	536	536	0	adk-20
		fumc	100.00	469	469	0	fumc-45
		gyrb	100.00	460	460	0	gyrb-41
		icd	100.00	518	518	0	icd-43
		mdh	100.00	452	452	0	mdh-5
		pura	100.00	478	478	0	pura-32
		reca	100.00	510	510	0	reca-2
3306	101	adk	100.00	536	536	0	adk-43
		fumc	100.00	469	469	0	fumc-41
		gyrb	100.00	460	460	0	gyrb-15
		icd	100.00	518	518	0	icd-18
		mdh	100.00	452	452	0	mdh-11
		pura	100.00	478	478	0	pura-7
		reca	100.00	510	510	0	reca-6
3369	117	adk	100.00	536	536	0	adk-20
		fumc	100.00	469	469	0	fumc-45
		gyrb	100.00	460	460	0	gyrb-41
		icd	100.00	518	518	0	icd-43
		mdh	100.00	452	452	0	mdh-5
		pura	100.00	478	478	0	pura-32
		reca	100.00	510	510	0	reca-2
3395	428	adk	100.00	536	536	0	adk-96
		fumc	100.00	469	469	0	fumc-40
		gyrb	100.00	460	460	0	gyrb-13
		icd	100.00	518	518	0	icd-100
		mdh	100.00	452	452	0	mdh-23
		pura	100.00	478	478	0	pura-28
		reca	100.00	510	510	0	reca-66
3606	101	adk	100.00	536	536	0	adk-43
		fumc	100.00	469	469	0	fumc-41
		gyrb	100.00	460	460	0	gyrb-15
		icd	100.00	518	518	0	icd-18
		mdh	100.00	452	452	0	mdh-11
		pura	100.00	478	478	0	pura-7
		reca	100.00	510	510	0	reca-6
3699-12	355	adk	100.00	536	536	0	adk-36
		fumc	100.00	469	469	0	fumc-24
		gyrb	100.00	460	460	0	gyrb-10
		icd	100.00	518	518	0	icd-13
		mdh	100.00	452	452	0	mdh-17
		pura	100.00	478	478	0	pura-10
		reca	100.00	510	510	0	reca-25
3825	117	adk	100.00	536	536	0	adk-20
		fumc	100.00	469	469	0	fumc-45
		gyrb	100.00	460	460	0	gyrb-41
		icd	100.00	518	518	0	icd-43
		mdh	100.00	452	452	0	mdh-5
		pura	100.00	478	478	0	pura-32
		reca	100.00	510	510	0	reca-2
3845	95	adk	100.00	536	536	0	adk-37
		fumc	100.00	469	469	0	fumc-38
		gyrb	100.00	460	460	0	gyrb-19
		icd	100.00	518	518	0	icd-37
		mdh	100.00	452	452	0	mdh-17
		pura	100.00	478	478	0	pura-11
		reca	100.00	510	510	0	reca-26
4188-5-11	602	adk	100.00	536	536	0	adk-6
		fumc	100.00	469	469	0	fumc-19
		gyrb	100.00	460	460	0	gyrb-33
		icd	100.00	518	518	0	icd-26
		mdh	100.00	452	452	0	mdh-11
		pura	100.00	478	478	0	pura-8
		reca	100.00	510	510	0	reca-6
4527-13	23	adk	100.00	536	536	0	adk-6
		fumc	100.00	469	469	0	fumc-4
		gyrb	100.00	460	460	0	gyrb-12
		icd	100.00	518	518	0	icd-1
		mdh	100.00	452	452	0	mdh-20
		pura	100.00	478	478	0	pura-13
		reca	100.00	510	510	0	reca-7
4579	95	adk	100.00	536	536	0	adk-37
		fumc	100.00	469	469	0	fumc-38
		gyrb	100.00	460	460	0	gyrb-19
		icd	100.00	518	518	0	icd-37
		mdh	100.00	452	452	0	mdh-17
		pura	100.00	478	478	0	pura-11
		reca	100.00	510	510	0	reca-26
4580	429	adk	100.00	536	536	0	adk-97
		fumc	100.00	469	469	0	fumc-40
		gyrb	100.00	460	460	0	gyrb-93
		icd	100.00	518	518	0	icd-13
		mdh	100.00	452	452	0	mdh-23
		pura	100.00	478	478	0	pura-28
		reca	100.00	510	510	0	reca-66
4582	770	adk	100.00	536	536	0	adk-52
		fumc	100.00	469	469	0	fumc-116
		gyrb	100.00	460	460	0	gyrb-55
		icd	100.00	118	518	0	icd-101
		mdh	100.00	452	452	0	mdh-113
		pura	100.00	478	478	0	pura-40
		reca	100.00	510	510	0	reca-38
22395-1	2230	adk	100.00	536	536	0	adk-6
		fumc	100.00	469	469	0	fumc-346
		gyrb	99.78	460	460	0	gyrb-12
		icd	100.00	518	518	0	icd-1
		mdh	100.00	452	452	0	mdh-20
		pura	100.00	478	478	0	pura-13
		reca	100.00	510	510	0	reca-7
22395-2	2230	adk	100.00	536	536	0	adk-6
		fumc	100.00	469	469	0	fumc-346
		gyrb	99.78	460	460	0	gyrb-12
		icd	100.00	518	518	0	icd-1
		mdh	100.00	452	452	0	mdh-20
		pura	100.00	478	478	0	pura-13
		reca	100.00	510	510	0	reca-7
A3V1	23	adk	100.00	536	536	0	adk-6
		fumc	100.00	469	469	0	fumc-4
		gyrb	100.00	460	460	0	gyrb-12
		icd	100.00	518	518	0	icd-1
		mdh	100.00	452	452	0	mdh-20
		pura	100.00	478	478	0	pura-13
		reca	100.00	510	510	0	reca-7
A3V5	117	adk	100.00	536	536	0	adk-20
		fumc	100.00	469	469	0	fumc-45
		gyrb	100.00	460	460	0	gyrb-41
		icd	100.00	518	518	0	icd-43
		mdh	100.00	452	452	0	mdh-5
		pura	100.00	478	478	0	pura-32
		reca	100.00	510	510	0	reca-2
A3V7	23	adk	100.00	536	536	0	adk-6
		fumc	100.00	469	469	0	fumc-4
		gyrb	100.00	460	460	0	gyrb-12
		icd	100.00	518	518	0	icd-1
		mdh	100.00	452	452	0	mdh-20
		pura	100.00	478	478	0	pura-13
		reca	100.00	510	510	0	reca-7
A3V8	23	adk	100.00	536	536	0	adk-6
		fumc	100.00	469	469	0	fumc-4
		gyrb	100.00	460	460	0	gyrb-12
		icd	100.00	518	518	0	icd-1
		mdh	100.00	452	452	0	mdh-20
		pura	100.00	478	478	0	pura-13
		reca	100.00	510	510	0	reca-7
AUG65A	2230	adk	100.00	536	536	0	adk-6
		fumc	100.00	469	469	0	fumc-346
		gyrb	99.78	460	460	0	gyrb-12
		icd	100.00	518	518	0	icd-1
		mdh	100.00	452	452	0	mdh-20
		pura	100.00	478	478	0	pura-13
		reca	100.00	510	510	0	reca-7
DK8	133	adk	100.00	536	536	0	adk-51
		fumc	100.00	469	469	0	fumc-48
		gyrb	100.00	460	460	0	gyrb-48
		icd	100.00	518	518	0	icd-50
		mdh	100.00	452	452	0	mdh-34
		pura	100.00	478	478	0	pura-42
		reca	100.00	510	510	0	reca-37
DK9	10	adk	100.00	536	536	0	adk-10
		fumc	100.00	469	469	0	fumc-11
		gyrb	100.00	460	460	0	gyrb-4
		icd	100.00	518	518	0	icd-8
		mdh	100.00	452	452	0	mdh-8
		pura	100.00	478	478	0	pura-8
		reca	100.00	510	510	0	reca-2
DK12	131	adk	100.00	536	536	0	adk-53
		fumc	100.00	469	469	0	fumc-40
		gyrb	100.00	460	460	0	gyrb-47
		icd	100.00	518	518	0	icd-13
		mdh	100.00	452	452	0	mdh-36
		pura	100.00	478	478	0	pura-28
		reca	100.00	510	510	0	reca-29
DK16	1611	adk	100.00	536	536	0	adk-6
		fumc	100.00	469	469	0	fumc-4
		gyrb	100.00	460	460	0	gyrb-15
		icd	100.00	518	518	0	icd-18
		mdh	100.00	452	452	0	mdh-9
		pura	100.00	478	478	0	pura-26
		reca	100.00	510	510	0	reca-7
DK17	661	adk	100.00	536	536	0	adk-119
		fumc	100.00	469	469	0	fumc-150
		gyrb	100.00	460	460	0	gyrb-12
		icd	100.00	518	518	0	icd-16
		mdh	100.00	452	452	0	mdh-24
		pura	100.00	478	478	0	pura-8
		reca	100.00	510	510	0	reca-6
DK20	10	adk	100.00	536	536	0	adk-10
		fumc	100.00	469	469	0	fumc-11
		gyrb	100.00	460	460	0	gyrb-4
		icd	100.00	518	518	0	icd-8
		mdh	100.00	452	452	0	mdh-8
		pura	100.00	478	478	0	pura-8
		reca	100.00	510	510	0	reca-2
G1	428	adk	100.00	536	536	0	adk-96
		fumc	100.00	469	469	0	fumc-40
		gyrb	100.00	460	460	0	gyrb-13
		icd	100.00	518	518	0	icd-100
		mdh	100.00	452	452	0	mdh-23
		pura	100.00	478	478	0	pura-28
		reca	100.00	510	510	0	reca-66
G5	1326	adk	100.00	536	536	0	adk-6
		fumc	100.00	469	469	0	fumc-220
		gyrb	100.00	460	460	0	gyrb-3
		icd	100.00	518	518	0	icd-26
		mdh	100.00	452	452	0	mdh-9
		pura	100.00	478	478	0	pura-7
		reca	100.00	510	510	0	reca-7
G6	23	adk	100.00	536	536	0	adk-6
		fumc	100.00	469	469	0	fumc-4
		gyrb	100.00	460	460	0	gyrb-12
		icd	100.00	518	518	0	icd-1
		mdh	100.00	452	452	0	mdh-20
		pura	100.00	478	478	0	pura-13
		reca	100.00	510	510	0	reca-7
G7	117	adk	100.00	536	536	0	adk-20
		fumc	100.00	469	469	0	fumc-45
		gyrb	100.00	460	460	0	gyrb-41
		icd	100.00	518	518	0	icd-43
		mdh	100.00	452	452	0	mdh-5
		pura	100.00	478	478	0	pura-32
		reca	100.00	510	510	0	reca-2
G10	428	adk	100.00	536	536	0	adk-96
		fumc	100.00	469	469	0	fumc-40
		gyrb	100.00	460	460	0	gyrb-13
		icd	100.00	518	518	0	icd-100
		mdh	100.00	452	452	0	mdh-23
		pura	100.00	478	478	0	pura-28
		reca	100.00	510	510	0	reca-66
G17	355	adk	100.00	536	536	0	adk-36
		fumc	100.00	469	469	0	fumc-24
		gyrb	100.00	460	460	0	gyrb-10
		icd	100.00	518	518	0	icd-13
		mdh	100.00	452	452	0	mdh-17
		pura	100.00	478	478	0	pura-10
		reca	100.00	510	510	0	reca-25
G22	1582	adk	100.00	536	536	0	adk-97
		fumc	100.00	469	469	0	fumc-40
		gyrb	100.00	460	460	0	gyrb-236
		icd	100.00	518	518	0	icd-13
		mdh	100.00	452	452	0	mdh-23
		pura	100.00	478	478	0	pura-28
		reca	100.00	510	510	0	reca-66
G25	93	adk	100.00	536	536	0	adk-6
		fumc	100.00	469	469	0	fumc-11
		gyrb	100.00	460	460	0	gyrb-4
		icd	100.00	518	518	0	icd-10
		mdh	100.00	452	452	0	mdh-7
		pura	100.00	478	478	0	pura-8
		reca	100.00	510	510	0	reca-6
G29	69	adk	100.00	536	536	0	adk-21
		fumc	100.00	469	469	0	fumc-35
		gyrb	100.00	460	460	0	gyrb-27
		icd	100.00	518	518	0	icd-6
		mdh	100.00	452	452	0	mdh-5
		pura	100.00	478	478	0	pura-5
		reca	100.00	510	510	0	reca-4
G33	117	adk	100.00	536	536	0	adk-20
		fumc	100.00	469	469	0	fumc-45
		gyrb	100.00	460	460	0	gyrb-41
		icd	100.00	518	518	0	icd-43
		mdh	100.00	452	452	0	mdh-5
		pura	100.00	478	478	0	pura-32
		reca	100.00	510	510	0	reca-2
G35	101	adk	100.00	536	536	0	adk-43
		fumc	100.00	469	469	0	fumc-41
		gyrb	100.00	460	460	0	gyrb-15
		icd	100.00	518	518	0	icd-18
		mdh	100.00	452	452	0	mdh-11
		pura	100.00	478	478	0	pura-7
		reca	100.00	510	510	0	reca-6
G40	117	adk	100.00	536	536	0	adk-20
		fumc	100.00	469	469	0	fumc-45
		gyrb	100.00	460	460	0	gyrb-41
		icd	100.00	518	518	0	icd-43
		mdh	100.00	452	452	0	mdh-5
		pura	100.00	478	478	0	pura-32
		reca	100.00	510	510	0	reca-2
Jun432	117	adk	100.00	536	536	0	adk-20
		fumc	100.00	469	469	0	fumc-45
		gyrb	100.00	460	460	0	gyrb-41
		icd	100.00	518	518	0	icd-43
		mdh	100.00	452	452	0	mdh-5
		pura	100.00	478	478	0	pura-32
		reca	100.00	510	510	0	reca-2
Jun449	23	adk	100.00	536	536	0	adk-6
		fumc	100.00	469	469	0	fumc-4
		gyrb	100.00	460	460	0	gyrb-12
		icd	100.00	518	518	0	icd-1
		mdh	100.00	452	452	0	mdh-20
		pura	100.00	478	478	0	pura-13
		reca	100.00	510	510	0	reca-7
PL60	23	adk	100.00	536	536	0	adk-6
		fumc	100.00	469	469	0	fumc-4
		gyrb	100.00	460	460	0	gyrb-12
		icd	100.00	518	518	0	icd-1
		mdh	100.00	452	452	0	mdh-20
		pura	100.00	478	478	0	pura-13
		reca	100.00	510	510	0	reca-7
PL634	23	adk	100.00	536	536	0	adk-6
		fumc	100.00	469	469	0	fumc-4
		gyrb	100.00	460	460	0	gyrb-12
		icd	100.00	518	518	0	icd-1
		mdh	100.00	452	452	0	mdh-20
		pura	100.00	478	478	0	pura-13
		reca	100.00	510	510	0	reca-7

## Sheet: Chi square stats info
This file shows the Chi-square tests between 2 categorical variables (columns).
Chi-square test of independence was performed, which test if the 2 category variables are independent/associated or not, the test based on the frequency counts table ( contingency table), the less p-values the more associated between 2 variables. All tests with p-values < 0.05 are highlighted yellow. There are 14 tests showing significant associations.
Multinomial goodness of fit test was performed for 4 contingency tables between countries and 4 types (Otype, Rtype, ST and Phylogroup). The null hypothesis for this test is that all classes of a type are evenly distributed for a country. p.value of this test (Column 'Mul. test') indicates the statistical significance of evenness of a type which reflects how much diverstity/variability of a type,…

## Sheet: results
Contingency table between Country and Otype. Chi-square test: p-value = 0.9201
		Otype
		na	na:H1	na:H12	na:H16	na:H2	na:H20	na:H21	na:H26	na:H28	na:H32	na:H34	na:H4	na:H48	na:H5	na:H56	na:H9	O1	O12	O125ab:H19	O149	O15	O16:H48	O161:H4	O176:H4	O18	O181:H19	O2	O2:H5	O2:H6	O21	O24	O35:H4	O36	O4	O4:H1	O4:H56	O45	O53:H4	O78	O78:H4	O78:H9	O8	O8:H51	O84:H4	O91	Mul. test
Country	DK	0	0	1	0	1	0	1	0	0	0	0	7	0	0	0	0	1	0	1	0	1	1	0	0	0	0	1	1	0	0	0	0	0	0	0	1	0	0	0	1	0	0	0	0	0	0
	IT	0	0	0	0	0	0	1	0	0	1	0	3	0	1	0	5	0	0	0	0	0	0	0	0	0	0	0	0	0	0	0	1	0	0	0	0	0	0	0	0	0	0	0	0	0	0
	Nl	0	0	0	0	0	0	0	0	0	0	0	2	0	0	0	0	0	0	0	0	0	0	0	0	0	0	0	0	0	0	0	0	0	0	0	0	0	0	0	0	0	0	0	0	0	0.0209
	UK	1	1	1	1	1	1	2	1	1	0	1	8	1	2	1	0	0	1	0	1	1	0	1	1	1	1	2	6	1	1	2	0	1	3	2	0	4	1	2	0	2	3	1	1	1	0.0073
Contingency table between Country and Rtype. Chi-square test: p-value = 0.1281
		Rtype
		K12	R1	R2	R3	R4	Mul. test
Country	DK	1	5	5	6	3	0.4403
	IT	0	8	0	2	3	0.0004
	Nl	0	2	0	0	0	0.1665
	UK	1	36	4	25	16	0
Contingency table between Country and ST. Chi-square test: p-value = 0.6942
		ST
		10	101	1056	1114	117	1276	1304	131	1326	133	140	141	155	1582	1611	1618	1638	2230	23	297	355	3578	369	388	428	429	48	57	602	661	69	696	746	770	93	95	Mul. test
Country	DK	2	1	0	0	3	0	0	1	1	1	0	0	0	1	1	0	0	0	1	0	1	0	0	0	2	0	0	0	0	1	1	0	0	0	1	0	0.3964
	IT	1	0	0	0	3	0	0	0	0	0	0	0	0	0	0	0	0	0	5	0	1	0	1	0	0	0	0	0	1	0	0	0	0	0	0	0	0
	Nl	0	0	0	0	0	0	0	0	0	0	0	0	0	0	0	0	0	0	2	0	0	0	0	0	0	0	0	0	0	0	0	0	0	0	0	0	0
	UK	2	2	1	1	5	1	1	0	0	0	5	2	1	0	0	5	1	3	4	1	0	1	0	1	1	1	3	2	0	0	0	1	2	1	0	5	0.0048
Contingency table between Country and Phylogroup. Chi-square test: p-value = 0.1612
		Phylogroup
		A	A1	B1	B2	D	Mul. test
Country	DK	3	3	2	7	3	0.4146
	IT	1	7	0	3	1	0.003
	Nl	0	2	0	0	0	0.1671
	UK	5	13	7	32	6	0
Contingency table between Phylogroup and number of virulence factors (N.vir.Fac). Chi-square test: p-value = 0.0325
		N.vir.Fac
		1	4	5	6	7	8	9	10	11	12
Phylogroup	A	1	0	0	1	3	1	2	1	0	0
	A1	0	1	1	4	2	6	8	3	0	0
	B1	0	2	2	1	1	2	0	0	0	1
	B2	0	2	0	6	8	5	15	3	3	0
	D	0	0	1	0	4	2	2	0	1	0
Contingency table between Phylogroup and 14 virulence factors, and their Chi-square test p-values.
		Virulence factors
		ironsiderophore		iutasiderophore		iucdsiderophore		omptproteases		vatVacuolatingautotransporter–proteolysis		astaargininecatabolisys		irp2catalyticactivity		hlyphaemolysisn		tshHaemoagglutinin		issserumsurvival		sitacelladhesion–metalionsbinding		ibeaoxydoreductaseactivity–invasion		papcassemblyofpilisubunits		cvicvabacteriocinimmunity
		0	1	0	1	0	1	0	1	0	1	0	1	0	1	0	1	0	1	0	1	0	1	0	1	0	1	0	1
Phylogroup	A	1	8	5	4	5	4	1	8	9	0	7	2	6	3	2	7	6	3	1	8	1	8	6	3	5	4	7	2
	A1	2	23	7	18	5	20	5	20	24	1	22	3	8	17	3	22	9	16	10	15	2	23	20	5	17	8	19	6
	B1	1	8	6	3	4	5	4	5	7	2	7	2	7	2	3	6	4	5	2	7	5	4	3	6	7	2	7	2
	B2	4	38	10	32	19	23	4	38	26	16	37	5	16	26	2	40	30	12	14	28	4	38	18	24	30	12	36	6
	D	1	9	1	9	4	6	2	8	7	3	8	2	2	8	1	9	7	3	5	5	1	9	9	1	8	2	6	4
	p-value	0.998187		0.0248576		0.22799		0.137895		0.00946844		0.83717		0.0358759		0.131154		0.0467086		0.376699		0.00508171		0.00342131		0.786529		0.483584
Contingency table between snps_group and number of virulence factors (N.vir.Fac). Chi-square test: p-value = 0.0508
		N.vir.Fac
		1	4	5	6	7	8	9	10	11	12
snps_group	1	0	0	0	1	1	4	8	3	0	1
	2	1	1	0	0	1	0	0	0	0	0
	3	0	0	0	0	0	1	1	0	0	0
	4	0	0	0	1	0	0	0	0	0	0
	5	0	0	0	0	0	1	2	0	0	0
	6	0	0	0	0	1	0	0	0	0	0
	7	0	0	0	0	4	3	5	1	1	0
	8	0	2	0	4	4	3	8	2	2	0
	9	0	0	2	4	6	0	1	0	0	0
	10	0	2	2	2	1	4	2	1	1	0
Contingency table between snps_group and 14 virulence factors, and their Chi-square test p-values.
		Virulence factors
		ironsiderophore		iutasiderophore		iucdsiderophore		omptproteases		vatVacuolatingautotransporter–proteolysis		astaargininecatabolisys		irp2catalyticactivity		hlyphaemolysisn		tshHaemoagglutinin		issserumsurvival		sitacelladhesion–metalionsbinding		ibeaoxydoreductaseactivity–invasion		papcassemblyofpilisubunits		cvicvabacteriocinimmunity
		0	1	0	1	0	1	0	1	0	1	0	1	0	1	0	1	0	1	0	1	0	1	0	1	0	1	0	1
snps_group	1	1	17	2	16	1	17	1	17	17	1	16	2	2	16	1	17	4	14	7	11	0	18	17	1	12	6	12	6
	2	1	2	3	0	3	0	2	1	3	0	2	1	2	1	2	1	3	0	1	2	2	1	2	1	2	1	2	1
	3	0	2	1	1	0	2	0	2	2	0	2	0	1	1	0	2	1	1	0	2	0	2	2	0	0	2	2	0
	4	1	0	1	0	0	1	0	1	1	0	1	0	1	0	0	1	1	0	0	1	0	1	1	0	0	1	1	0
	5	0	3	0	3	0	3	0	3	3	0	3	0	2	1	0	3	0	3	0	3	0	3	2	1	3	0	3	0
	6	0	1	0	1	0	1	0	1	1	0	1	0	1	0	0	1	0	1	1	0	1	0	0	1	1	0	1	0
	7	0	14	1	13	4	10	1	13	7	7	12	2	5	9	0	14	12	2	5	9	0	14	13	1	10	4	8	6
	8	3	22	6	19	17	8	4	21	14	11	22	3	4	21	2	23	19	6	11	14	3	22	5	20	20	5	22	3
	9	1	12	8	5	7	6	4	9	13	0	10	3	10	3	3	10	9	4	4	9	3	10	8	5	7	6	10	3
	10	2	13	7	8	5	10	4	11	12	3	12	3	11	4	3	12	7	8	3	12	4	11	6	9	12	3	14	1
	p-value	0.106976		0.00184681		0.000777751		0.204461		0.00913323		0.945015		0.000267853		0.0827554		0.00125727		0.558654		0.00707461		2.03087e-05		0.187922		0.281965

## Sheet: Binomial test info
Binomial test was performed to give statistical significance of p-values for the count/percentage (+) of each SNP group.
The less the p-value the more signifcant the count (or percentage) against ramdom case that is equally occurrence for - and +.
Those with p-values < 0.05 are highlighted yellow which can be considered as significant ones; otherwise we cannot claim the percentage is signicant for a group. But you can still report individual samples which have clear dfference from others.

## Sheet: %within group (+) with p-value
Group	N. of samples	Siderophore						Proteolysis/catalitic activity								blood stream survival						Other (adhesion,invasion,pili,bacteriocin)
		iron		iuta		iucd		ompt		vat		asta		irp2		hylp		tsh		iss		sita		ibea		papc		cvi/cva
		%	p-value	%	p-value	%	p-value	%	p-value	%	p-value	%	p-value	%	p-value	%	p-value	%	p-value	%	p-value	%	p-value	%	p-value	%	p-value	%	p-value
1	18	0.944	7.24792e-05	0.889	0.000656128	0.944	7.24792e-05	0.944	7.24792e-05	0.056	0.999996	0.111	0.999928	0.889	0.000656128	0.944	7.24792e-05	0.778	0.0154419	0.611	0.240341	1	3.8147e-06	0.056	0.999996	0.333	0.951874	0.333	0.951874
2	3	0.667	0.5	0	1	0	1	0.333	0.875	0	1	0.333	0.875	0.333	0.875	0.333	0.875	0	1	0.667	0.5	0.333	0.875	0.333	0.875	0.333	0.875	0.333	0.875
3	2	1	0.25	0.5	0.75	1	0.25	1	0.25	0	1	0	1	0.5	0.75	1	0.25	0.5	0.75	1	0.25	1	0.25	0	1	1	0.25	0	1
4	1	0	1	0	1	1	0.5	1	0.5	0	1	0	1	0	1	1	0.5	0	1	1	0.5	1	0.5	0	1	1	0.5	0	1
5	3	1	0.125	1	0.125	1	0.125	1	0.125	0	1	0	1	0.333	0.875	1	0.125	1	0.125	1	0.125	1	0.125	0.333	0.875	0	1	0	1
6	1	1	0.5	1	0.5	1	0.5	1	0.5	0	1	0	1	0	1	1	0.5	1	0.5	0	1	0	1	1	0.5	0	1	0	1
7	14	1	6.10352e-05	0.929	0.000915527	0.714	0.0897827	0.929	0.000915527	0.5	0.604736	0.143	0.999084	0.643	0.211975	1	6.10352e-05	0.143	0.999084	0.643	0.211975	1	6.10352e-05	0.071	0.999939	0.286	0.971313	0.429	0.788025
8	25	0.88	7.82609e-05	0.76	0.00731665	0.32	0.978357	0.84	0.00045526	0.44	0.787822	0.12	0.99999	0.84	0.00045526	0.92	9.71556e-06	0.24	0.997961	0.56	0.345019	0.88	7.82609e-05	0.8	0.00203866	0.2	0.999545	0.12	0.99999
9	13	0.923	0.00170898	0.385	0.866577	0.462	0.709473	0.692	0.133423	0	1	0.231	0.98877	0.231	0.98877	0.769	0.0461426	0.308	0.953857	0.692	0.133423	0.769	0.0461426	0.385	0.866577	0.462	0.709473	0.231	0.98877
10	15	0.867	0.00369263	0.533	0.5	0.667	0.150879	0.733	0.0592346	0.2	0.996307	0.2	0.996307	0.267	0.982422	0.8	0.0175781	0.533	0.5	0.8	0.0175781	0.733	0.0592346	0.6	0.303619	0.2	0.996307	0.067	0.999969
