# Supplementary material for: Comparative genomics of European avian pathogenic E. Coli (APEC)
Source: BMC Genomics. 2016 Nov 22;17:960. doi: 10.1186/s12864-016-3289-7 (PMC5120500; doi:10.1186/s12864-016-3289-7)
Supplement: Additional file 3: — Hits. (XLSX 2118 kb) [file 12864_2016_3289_MOESM3_ESM.xlsx]

## Sheet: INFO.
Sheet 'hit_percentage' shows the hit percentage on genes for 94 strains.
For a gene, hit percentage is defined as number of nucleotides covered by the strain reads divided by the total number of nucleotides of this gene. Only those strains reads having E-value < 1e-7 in terms of blast outputs are used for hit percentage calculation. So hit percentage = 1 means the strain perfectly contain this gene; and hit percentage = 0 means the strain doesn't contain this gene.
Coumns for gene:
ID: gene ID
Locus: gene locus_tag
Strand: 'f' means this gene in forward strand; 'r' means this gene in reverse strand.
Start: the start position of this gene in whole genome.
End: the end position of this gene in whole genome.

## Sheet: hit_percentage
Gene					Strain
ID	Locus	Strand	Start	End	102	1060-7-13	10	117	119	11	121	126	128	12	13	13PLP517	14	1549-13	15	1635-7-12	16	1878-5-12	18	19	1	20	21	22395-1	22395-2	23	24	25	26	2919-01-12	2	30	3184	31	3306	3369	3395	34	3606	3699-12	37	3825	3845	3	4188-05-11
NA	APECO78_RS00005	r	61	559	1	1	1	1	1	0.997996	1	1	1	1	1	0.997996	1	1	1	1	1	1	1	1	1	1	1	1	1	0.997996	0.997996	1	1	1	1	1	1	1	1	1	0.997996	1	1	0.997996	0.963928	1	0.997996	1	1
mobA	APECO78_RS00010	r	541	1125	1	1	1	1	1	1	1	1	1	1	1	1	1	1	1	1	1	1	1	1	1	1	1	1	1	1	1	1	1	1	1	1	1	1	1	1	1	1	1	1	1	1	1	1	1
NA	APECO78_RS00015	f	1195	1464	1	1	1	1	1	1	1	1	1	1	1	1	1	1	1	1	1	1	1	1	1	1	1	1	1	1	1	1	1	1	1	1	1	1	1	1	1	1	1	1	1	1	1	1	1
NA	APECO78_RS00020	f	1541	2527	1	1	0.297872	1	1	0.352584	1	1	1	1	1	1	0.352584	1	1	1	1	1	0.352584	1	0.352584	0.352584	1	1	1	1	0.352584	1	0.352584	1	0.352584	1	1	1	1	1	1	1	1	1	1	1	1	0.297872	1
NA	APECO78_RS00025	f	2544	3170	1	1	1	1	1	1	1	1	1	1	1	1	1	1	1	1	1	1	1	1	1	1	1	1	1	1	1	1	1	1	1	1	1	0	1	1	1	1	1	1	1	1	1	1	1
NA	APECO78_RS00030	f	3325	4755	1	1	1	1	1	1	1	1	0.807128	1	1	1	1	1	1	0.855346	1	1	1	1	1	1	1	1	1	1	1	1	1	1	1	1	1	0.893082	1	1	1	1	1	1	1	1	1	0.00768693	1
NA	APECO78_RS00035	r	4796	5728	0	1	0.797428	0.797428	0.797428	0.800643	0.92283	1	0.797428	0.918542	0.800643	0.797428	0.92283	1	0.963558	0.92283	0.963558	0.797428	0.892819	0.797428	0.797428	0.797428	0.963558	0.797428	0.797428	0.797428	0.797428	0.797428	0.800643	0.800643	0.797428	0.797428	0.92283	1	0.92283	0.92283	0.797428	0.92283	0.92283	0.800643	0.765273	0.92283	0.797428	0.797428	0.636656
NA	APECO78_RS00040	r	5848	6090	0.493827	0.485597	0.493827	1	0.493827	1	0.493827	0.493827	0.493827	1	1	1	0.99177	0.493827	1	0.485597	0.765432	0.765432	1	1	0.99177	1	0.493827	0.765432	0.765432	1	0.765432	1	1	0.765432	1	0.493827	0.485597	0.493827	0.493827	0.485597	0.493827	0.493827	0.493827	0.485597	0	0.485597	0.493827	1	0.493827
NA	APECO78_RS00045	f	6092	8878	1	1	1	0.26803	1	1	1	0.952637	1	0.910657	0.713671	1	1	1	1	1	1	1	1	1	1	1	1	1	0.5662	1	1	0.713671	1	1	1	1	1	1	1	1	1	1	1	1	1	1	1	1	1
NA	APECO78_RS00050	r	9260	9892	1	1	1	1	1	1	1	1	1	1	1	1	1	1	1	1	1	1	1	1	1	1	1	1	1	1	1	1	1	1	1	1	1	1	1	1	1	1	1	1	1	1	1	1	1
NA	APECO78_RS00055	f	10474	10983	1	1	1	1	1	1	1	1	1	1	1	1	1	1	1	1	1	1	1	1	1	1	1	1	1	1	1	1	1	1	1	1	1	1	1	1	1	1	1	1	1	1	1	1	1
NA	APECO78_RS00060	f	11172	12545	1	1	1	1	1	1	1	1	1	1	1	1	1	1	0.998544	1	1	1	1	1	1	1	1	1	1	1	1	1	1	1	1	1	1	1	1	1	1	1	1	1	1	1	1	1	1
NA	APECO78_RS00065	r	12735	12845	0	0.153153	0	0.153153	0	0	0.918919	0	0.153153	0	0.918919	0	0.153153	0.918919	0.153153	0.153153	0.153153	0.153153	0.153153	0.153153	0.153153	0	0.918919	0.153153	0.153153	0	0	0.918919	0.153153	0.153153	0	0.153153	0.153153	0.153153	0.153153	0.153153	0	0	0.153153	0	0	0.153153	0	0	0.153153
glnG	APECO78_RS00070	r	12957	14366	1	0.655319	1	1	1	1	1	1	1	1	1	1	1	1	1	1	1	1	1	1	1	1	1	1	1	1	1	1	1	1	1	1	1	1	1	1	1	1	1	1	1	1	1	0.541135	1
glnL	APECO78_RS00075	r	14378	15427	1	1	1	1	1	1	1	1	1	0.771429	1	1	1	1	1	1	1	1	1	1	1	1	1	1	1	1	1	1	1	1	1	1	1	1	1	1	1	1	1	1	1	1	1	1	1
NA	APECO78_RS00080	f	15526	15705	0	0	0	0	0	0	0	0	0	0	0	0	0	0	0	0	0	0	0	0	0	0	0	0	0	0	0	0	0	0	0	0	0	0	0	0	0	0	0	0	0	0	0	0	0
glnA	APECO78_RS00085	r	15746	17155	1	1	1	1	1	1	1	1	1	1	1	1	1	1	1	1	1	1	1	1	1	1	1	1	1	1	1	1	1	1	1	1	1	1	1	1	1	1	1	1	1	1	1	1	1
NA	APECO78_RS00090	r	17134	17367	0.0940171	0.0940171	0.0940171	0.0940171	0.0940171	0.0940171	0.0940171	0.0940171	0.0940171	0.0940171	0.0940171	0.0940171	0.0940171	0.0940171	0.0940171	0.0940171	0.0940171	0.0940171	0.0940171	0.0940171	0.0940171	0.0940171	0.0940171	0.0940171	0.0940171	0.0940171	0.0940171	0.0940171	0.0940171	0.0940171	0.0940171	0.0940171	0.0940171	0.0940171	0.0940171	0.0940171	0.0940171	0.0940171	0.0940171	0.0940171	0.0940171	0.0940171	0.0940171	0.0940171	0.0940171
NA	APECO78_RS00095	f	17528	19351	1	1	1	1	1	1	1	1	1	1	1	1	1	1	1	1	1	1	1	1	1	1	1	1	1	1	1	1	1	1	1	1	1	1	1	1	1	1	1	1	1	1	1	1	1
NA	APECO78_RS00100	f	19568	20278	1	1	1	1	1	0	1	1	0.50211	0	1	0	1	1	1	1	1	1	1	1	1	1	1	1	1	0	0	1	1	1	1	1	1	1	1	1	0	1	1	0	1	1	0	1	1
NA	APECO78_RS00105	f	20286	21266	0.896024	0.896024	1	1	0.896024	0	1	0.896024	0.896024	0	0.896024	0	0.896024	0.911315	1	0.896024	0.885831	0.896024	0.885831	0.896024	0.896024	1	1	0.896024	1	0	0	1	1	0.911315	1	0.911315	0.896024	0.896024	0.896024	0.896024	0	0.911315	0.896024	0	1	0.896024	0	1	0.896024
NA	APECO78_RS00110	f	21368	22633	0.542654	1	0.99842	1	0.99842	0	0.99842	0.99842	0.99842	0	0.99842	0	1	0.99842	1	0.822275	1	1	1	1	1	0.99842	0.237757	1	1	0	0	0.815956	1	1	0.99842	1	1	1	0.99842	1	0	0.99842	0.99842	0	0.99842	1	0	0.99842	0.99842
ompL	APECO78_RS00115	r	22724	23416	0	0.004329	0.004329	1	0.004329	0.004329	0	1	1	1	1	0.004329	0.004329	1	0	0.004329	1	1	1	0	0.004329	0.004329	0	0.857143	0.857143	0.004329	0.004329	0	1	1	0.004329	1	0.004329	1	0	0.004329	1	1	0	0	0	0.004329	0.004329	0.004329	1
NA	APECO78_RS00120	r	23484	24887	0	0	0	1	0	0	0	1	1	0.762821	1	0	0	1	0	0	1	1	0.970085	0	0	0	0	1	1	0	0	0	1	1	0	1	0	1	0	0	1	1	0	0	0	0	0	0	1
NA	APECO78_RS00125	r	24930	26315	0	0	0	1	0	0	0	1	1	0.750361	1	0	0	1	0	0	0.996392	1	0.996392	0	0	0	0	1	0.963203	0	0	0	1	1	0	1	0	1	0	0	1	1	0	0	0	0	0	0	1
NA	APECO78_RS00130	r	26361	28397	0.0981836	0	0	1	0	0	0	1	1	0.0913108	1	0	0	1	0	0	1	1	1	0	0	0	0	1	1	0	0	0	1	1	0	1	0	1	0	0	1	1	0	0	0	0	0	0	1
NA	APECO78_RS00135	r	28596	29498	1	0	0	1	0	0	0	1	0.990033	0.990033	0.990033	0	0	1	0	0	1	1	1	0	0	0	0	1	1	0	0	0.990033	1	1	0	1	0	1	0	0	0.990033	1	0	0	0	0	0	0	1
NA	APECO78_RS00140	r	29636	30877	1	0	0	1	0	0	0	1	0.999195	0.7657	0.999195	0	0	1	0	0	1	1	1	0	0	0	0	1	1	0	0	0.999195	1	1	0	1	0	1	0	0	1	0.999195	0	0	0	0	0	0	1
NA	APECO78_RS00145	r	30894	31772	1	0.931741	0.931741	1	0.931741	0.931741	0.882821	1	1	1	1	0.931741	0.931741	1	0.882821	0	1	1	1	0.882821	0.931741	0.931741	0	1	1	0.931741	0.931741	1	1	1	0.931741	1	0.931741	1	0.882821	0.931741	1	1	0.882821	0.931741	0.931741	0.931741	0.931741	0.931741	1
NA	APECO78_RS00150	r	31796	32692	1	0.831661	0.831661	1	0.831661	0.831661	0.831661	1	1	1	1	0.831661	0.831661	1	0.831661	0.831661	1	1	1	0.831661	0.831661	0.831661	0	1	1	0.831661	0.831661	1	1	1	0.831661	1	0.831661	1	0.831661	0.831661	1	1	0.831661	0.831661	0.831661	0.831661	0.831661	0.831661	1
NA	APECO78_RS00155	f	32860	33756	1	0.913043	0.913043	1	0.913043	0.913043	0.913043	1	1	0	1	0.913043	0.913043	1	0.913043	0.913043	1	1	1	0.913043	0.913043	0.913043	0	1	1	0.913043	0.913043	1	1	1	0.913043	1	0.913043	1	0.913043	0.913043	1	1	0.913043	0.913043	0.913043	0.913043	0.913043	0.913043	1
NA	APECO78_RS00160	f	33790	34575	1	0.861323	0.861323	1	0.861323	0.861323	0.861323	1	1	0.847328	1	0.861323	0.861323	1	0.861323	0.861323	1	1	1	0.861323	0.861323	0.861323	0	1	1	0.861323	0.861323	1	1	1	0.861323	1	0.861323	1	0.861323	0.861323	0.938931	1	0.861323	0.861323	0.861323	0.861323	0.861323	0.861323	1
NA	APECO78_RS00165	f	34674	35273	1	1	1	1	1	1	1	1	1	1	1	1	1	1	1	1	0.31	1	1	1	1	1	1	1	1	1	1	1	1	1	1	1	1	1	1	1	1	1	1	1	1	1	1	0.68	1
NA	APECO78_RS00170	f	35267	36139	1	1	1	1	1	1	1	1	1	1	1	1	1	1	1	1	1	1	1	1	1	1	1	1	1	1	1	1	1	1	1	1	1	1	1	1	1	1	1	1	1	1	1	1	1
NA	APECO78_RS00175	f	36136	36573	1	1	1	1	1	1	1	1	1	1	1	1	1	1	1	1	1	1	1	1	1	1	1	1	1	1	1	1	1	1	1	1	1	1	1	1	1	1	1	1	1	1	1	1	1
NA	APECO78_RS00180	f	36618	37559	1	1	1	1	1	1	1	1	1	1	1	1	1	1	1	1	1	1	1	1	1	1	1	1	1	1	1	1	1	1	1	1	1	1	1	1	1	1	1	1	1	1	1	1	1
NA	APECO78_RS00185	f	38416	38634	0	1	1	1	1	1	1	1	1	1	1	1	1	1	1	1	1	1	1	1	1	1	1	1	1	1	1	1	1	1	1	1	1	1	1	1	1	0	1	0	0.926941	1	1	1	1
NA	APECO78_RS00190	f	38852	39094	0.901235	0	0	0.901235	0	0	0.901235	0.901235	1	0.901235	0.901235	0	0	0.901235	1	0	0.901235	0.00411523	0.901235	0.901235	0	0	0.901235	0.901235	0.901235	0	0	0.901235	0.901235	0.901235	0	0.901235	0	0.901235	0.901235	0	0.901235	0.901235	0.901235	0	0	0	0	0	0.901235
NA	APECO78_RS00195	r	39110	39259	1	0.973333	0.986667	1	0.986667	0.986667	1	1	0.973333	1	1	0.986667	0.973333	1	1	0.973333	1	1	0.973333	1	0.973333	0.986667	1	1	1	0.986667	0.986667	1	1	1	0.986667	1	0.973333	1	1	0.973333	0.853333	1	1	0.973333	0.973333	0.973333	0.986667	0.986667	1
NA	APECO78_RS00200	r	39424	40353	1	1	1	1	1	1	1	1	1	0.901075	1	1	1	1	0.939785	1	1	1	1	1	1	1	1	1	1	1	1	1	1	1	1	1	1	1	1	1	1	1	1	1	1	1	1	1	1
NA	APECO78_RS00205	r	40350	40985	1	1	1	1	1	1	1	1	1	1	1	1	1	1	1	1	1	1	1	0.897799	1	1	1	1	1	1	1	1	1	1	1	1	1	1	1	1	1	1	1	1	1	1	1	1	1
NA	APECO78_RS00210	r	40982	41884	1	1	1	1	1	1	1	1	1	1	1	1	1	1	1	1	1	1	1	1	1	1	1	1	1	1	1	1	1	1	1	1	1	1	1	1	1	1	1	1	1	1	1	1	1
NA	APECO78_RS00215	r	41897	44311	1	1	1	1	1	1	1	1	1	1	1	1	1	1	1	1	1	1	1	1	1	1	1	1	1	1	1	1	1	1	1	1	1	1	1	1	1	1	1	1	1	1	1	1	1
NA	APECO78_RS00220	r	44360	44947	1	1	1	1	1	1	1	1	1	1	1	1	1	1	1	1	1	1	1	1	1	1	1	1	1	1	1	1	1	1	1	1	1	1	1	1	1	1	1	1	1	1	1	1	1
NA	APECO78_RS00225	f	45141	45974	1	1	1	1	1	1	1	1	1	1	1	1	1	1	1	1	1	1	1	1	0.70024	1	1	1	0.0779376	1	1	1	1	1	1	1	1	1	1	1	0.989209	1	1	1	0.98801	1	1	1	1
NA	APECO78_RS00230	f	46127	47167	1	0.598463	0.478386	1	0.478386	0.543708	1	1	1	0.478386	1	0.543708	0.598463	1	1	0.598463	0.598463	1	0.598463	0.737752	0.598463	0.478386	0.737752	1	0.824207	0.543708	0.543708	1	1	1	0.43804	1	0.598463	1	1	0.598463	1	1	1	0.478386	0.959654	0.598463	0.543708	0.478386	1
NA	APECO78_RS00235	r	47217	48965	1	0	0	1	0	0	1	1	1	0	1	0	0	1	1	0	0	1	0	1	0	0	1	1	1	0	0	1	1	1	0	1	0	1	1	0	1	1	1	0	0	0	0	0	1
NA	APECO78_RS00240	r	48965	50035	1	0	0	1	0	0	1	1	0.503268	0	1	0	0	1	1	0	0	1	0	1	0	0	1	1	1	0	0	1	1	1	0	1	0	1	1	0	0.995331	1	1	0	0	0	0	0	0.839402
NA	APECO78_RS00245	r	50025	51476	1	0	0	0.919421	0	0	1	1	1	0	0.144628	0	0	1	0.171488	0	0	1	0	0.140496	0	0	0.144628	1	1	0	0	0.171488	0.144628	1	0	1	0	1	1	0	1	1	1	0	0	0	0	0	1
NA	APECO78_RS00250	r	51487	51933	1	0	0	1	0	0	1	1	1	0	1	0	0	1	1	0	0	1	0	1	0	0	1	1	1	0	0	1	1	1	0	1	0	1	1	0	1	1	1	0	0	0	0	0	1
NA	APECO78_RS00255	r	52234	52548	1	1	1	1	1	1	1	1	1	1	1	1	1	1	0	1	1	1	1	0	1	1	1	1	1	1	1	0	1	1	1	1	1	1	1	1	1	1	1	1	1	1	1	1	1
NA	APECO78_RS00260	r	52558	53382	1	1	1	0.180606	1	1	1	1	1	1	1	1	1	1	1	1	1	1	1	1	1	1	1	1	0.272727	1	1	1	1	1	1	1	1	1	1	1	1	1	1	1	1	1	1	1	1
NA	APECO78_RS00265	r	53465	54724	1	1	1	1	1	1	1	1	1	0.0960317	1	1	1	1	1	1	1	1	1	1	1	1	1	1	1	1	1	1	1	1	1	1	1	1	1	1	1	1	1	1	1	1	1	0.572222	1
rhaB	APECO78_RS00270	r	54721	56190	1	1	1	1	0.310204	1	1	1	1	1	1	1	1	1	1	1	1	1	1	1	1	1	1	1	1	1	1	1	1	1	1	1	0.230612	1	1	1	1	1	1	1	1	1	1	1	1
NA	APECO78_RS00275	f	56269	56418	1	1	1	0	1	1	1	1	1	1	1	1	1	1	1	1	1	1	1	1	1	1	1	1	1	1	1	1	1	1	1	1	1	1	1	1	1	1	1	1	0	1	1	1	1
NA	APECO78_RS00280	f	56478	57314	1	1	0.376344	1	1	1	1	1	1	0.311828	1	1	1	1	0.376344	1	1	1	1	0.827957	0.311828	1	1	1	1	0.311828	0.193548	1	1	1	0.311828	1	1	1	1	1	1	1	1	1	1	1	1	1	1
NA	APECO78_RS00285	f	57388	58236	1	1	1	1	1	1	1	1	1	1	1	1	1	1	1	1	1	1	1	1	1	1	1	1	1	1	1	1	1	1	1	1	1	1	1	1	1	1	1	1	1	1	1	1	1
NA	APECO78_RS00290	r	58233	59267	1	1	1	1	1	1	1	1	1	1	1	1	1	1	1	1	1	1	1	1	1	1	1	1	1	1	1	1	1	1	1	1	1	1	1	1	1	1	1	1	1	1	1	1	1
NA	APECO78_RS00295	f	59552	60172	1	1	1	1	1	1	1	1	1	0	1	1	1	1	1	1	1	1	1	1	1	1	1	1	1	1	1	1	1	1	1	1	1	1	1	1	1	1	1	1	1	1	1	1	1
NA	APECO78_RS00300	r	60213	60329	0	1	1	1	1	1	1	1	1	0	1	1	1	1	1	1	0	1	0	1	1	1	1	1	1	1	1	1	0	1	1	1	1	1	1	1	1	1	1	1	0	1	1	0	1
NA	APECO78_RS00305	f	60432	61415	1	1	1	1	1	1	1	1	1	1	1	1	1	1	1	0	0.871951	1	0.871951	1	1	1	1	1	1	1	1	1	1	1	1	1	1	1	1	1	0.731707	1	1	1	0.957317	1	1	1	1
NA	APECO78_RS00310	f	61564	62238	1	1	1	1	1	1	1	1	1	1	1	1	1	1	1	1	0.657778	1	1	1	1	1	1	1	0.32	1	1	1	1	1	1	1	1	1	1	1	1	1	1	1	1	1	1	1	1
cpxA	APECO78_RS00315	r	62344	63717	1	1	1	1	1	1	1	1	1	0.062591	1	1	1	1	1	0.438137	1	1	1	1	1	1	1	1	1	1	1	1	1	1	1	1	1	1	1	1	1	1	1	1	1	1	1	1	1
NA	APECO78_RS00320	r	63714	64412	0.905579	0.905579	0.905579	0.905579	0.905579	0.905579	0.905579	0.905579	0.905579	0.905579	0.905579	0.905579	0.905579	0.905579	0.905579	0.905579	0.905579	0.905579	0.905579	0.905579	0.905579	0.905579	0.905579	0.905579	0.905579	0.905579	0.905579	0.905579	0.905579	0.905579	0.905579	0.905579	0.905579	0.905579	0.905579	1	0.905579	0.905579	0.905579	0.905579	0.905579	0.905579	0.905579	0.905579	0.905579
cpxP	APECO78_RS00325	f	64562	65062	1	1	1	1	1	1	1	1	0.520958	1	1	1	1	1	1	1	1	1	1	1	1	1	1	1	1	1	1	1	1	1	1	1	1	1	1	1	1	1	1	1	1	1	1	1	1
fieF	APECO78_RS00330	f	65211	66113	1	1	1	1	1	1	1	1	1	1	1	1	1	1	1	1	1	1	1	1	1	1	1	1	1	1	1	1	1	1	1	1	1	1	1	1	0.976744	1	1	1	1	1	1	1	1
NA	APECO78_RS00335	f	66294	67256	1	1	1	1	1	0.666667	1	1	1	1	0.233645	1	0.666667	1	0.666667	1	0.657321	1	1	1	1	1	1	1	1	0.738318	1	0.666667	0.666667	1	0.666667	1	1	1	1	1	1	1	1	1	1	1	1	0.666667	1
NA	APECO78_RS00340	f	67576	68565	1	1	1	1	1	1	0.325253	1	1	1	1	1	1	1	1	1	1	1	1	1	1	1	1	1	1	1	1	1	1	1	1	0.272727	1	1	1	1	1	1	1	1	0.99596	1	1	1	1
NA	APECO78_RS00345	f	68672	69427	1	1	1	1	1	1	1	1	1	1	1	1	1	1	1	1	1	1	1	1	1	1	1	1	1	1	1	1	1	1	1	1	1	1	1	1	1	1	1	1	1	1	1	1	1
NA	APECO78_RS00350	r	69482	70249	1	1	1	1	1	1	1	1	1	1	1	1	1	1	1	1	1	1	1	1	1	1	1	1	1	1	1	1	1	1	1	1	1	1	1	1	1	1	1	1	1	1	1	1	1
NA	APECO78_RS00355	r	70357	70956	1	1	1	1	1	1	1	1	1	1	1	1	1	1	1	1	1	1	1	1	1	1	1	1	1	1	1	1	0	1	1	1	1	1	1	1	1	1	1	1	1	1	1	0	1
NA	APECO78_RS00360	f	71057	71497	1	1	1	1	1	0.319728	1	1	1	0.319728	0.319728	1	0.319728	1	0.319728	1	0.319728	1	1	1	0.319728	0.319728	1	1	1	0.319728	0.319728	0.435374	0.557823	1	0.319728	1	1	1	1	1	1	1	1	1	0.997732	1	1	0.557823	1
NA	APECO78_RS00365	f	71709	72008	1	1	1	1	1	1	1	1	1	1	1	1	1	1	1	1	1	1	1	1	1	1	1	1	1	1	1	1	1	1	1	1	1	1	1	1	1	1	1	1	0.966667	1	1	1	1
NA	APECO78_RS00370	f	72035	72463	1	1	1	1	1	1	1	1	1	1	1	1	1	1	1	1	1	1	1	1	1	1	1	1	1	1	1	1	1	1	1	1	1	1	1	1	1	1	1	1	1	1	1	1	1
NA	APECO78_RS00375	r	72468	73214	1	1	1	1	1	1	1	1	1	1	1	1	1	1	1	1	1	1	1	1	1	1	1	1	0	1	1	1	1	1	1	1	1	1	1	1	1	1	1	1	1	1	1	1	1
NA	APECO78_RS00380	r	73311	74321	1	1	1	1	1	1	1	1	1	0.84273	1	1	1	1	1	1	0.84273	1	1	0.84273	0.84273	0.652819	1	1	1	1	1	0.84273	0.838773	1	0.442136	1	1	1	1	1	1	1	1	1	1	1	1	0.326409	1
glpK	APECO78_RS00385	r	74454	75962	1	1	1	1	1	1	1	1	1	1	1	1	1	1	0.363817	0	1	1	1	1	1	1	1	1	1	1	0.387674	1	1	1	1	1	1	1	1	1	1	1	1	1	1	1	1	0.705765	1
NA	APECO78_RS00390	r	75985	76830	1	1	1	1	1	1	1	1	1	1	1	1	1	1	1	1	1	1	1	1	1	1	1	1	1	1	1	1	1	1	1	1	1	1	1	1	1	1	1	1	1	1	1	1	1
NA	APECO78_RS00395	f	77262	77501	1	1	1	1	1	1	1	1	0.983333	1	1	1	1	1	1	1	0.983333	1	0.983333	1	1	1	1	1	1	1	1	1	1	1	1	1	1	1	1	1	1	1	1	1	0.983333	1	1	1	1
NA	APECO78_RS00400	r	77586	78071	1	1	0.888889	1	0.716049	1	1	1	0.995885	0.888889	1	0.888889	1	1	1	0.888889	0.995885	1	0.995885	1	0.888889	1	1	0.716049	1	0.716049	0.888889	1	0.716049	1	1	1	0.888889	1	1	0.888889	1	1	1	0.716049	0.884774	0.888889	1	1	1
NA	APECO78_RS00405	r	78164	79090	1	1	1	1	1	1	1	1	1	1	1	1	1	1	1	1	1	1	1	1	1	1	1	1	1	1	1	1	0.540453	1	1	1	1	1	1	1	1	1	1	1	1	1	1	1	1
hslU	APECO78_RS00410	r	79157	80488	1	1	1	1	1	1	1	1	1	1	1	1	1	1	1	1	1	1	1	1	1	1	1	1	1	1	1	1	1	1	1	1	1	1	1	1	1	1	1	1	1	1	1	1	1
NA	APECO78_RS00415	r	80498	81028	1	1	1	1	1	1	1	1	1	1	1	1	1	1	1	1	1	1	0.932203	0.932203	1	0.932203	1	1	1	1	1	1	1	1	0.932203	1	1	1	1	1	1	1	1	1	1	1	1	0.932203	1
NA	APECO78_RS00420	r	81121	81975	1	1	1	1	1	1	1	1	1	1	1	1	1	1	1	1	1	1	1	1	1	1	1	1	1	1	1	1	1	1	1	1	1	1	1	1	1	1	1	1	1	1	1	1	1
NA	APECO78_RS00425	r	82172	83197	1	1	1	1	1	1	0.986355	1	0.967836	0.821637	1	1	1	1	1	1	0.601365	1	1	1	1	1	1	1	1	1	1	1	1	1	1	1	1	1	1	1	1	1	1	1	0.967836	1	1	0.405458	1
NA	APECO78_RS00430	r	83353	85551	1	1	1	1	1	1	1	1	1	0.672578	0.776262	1	0.440655	1	0.776262	0.189632	0.440655	1	0.440655	0.672578	0.440655	1	0.440655	1	1	1	1	0.729877	0.729877	1	1	1	1	1	1	1	1	1	1	1	1	1	1	1	1
rpmE	APECO78_RS00435	f	85754	85966	1	1	1	1	1	1	1	1	1	1	1	1	1	1	1	1	1	1	1	1	1	1	1	1	1	1	1	1	1	1	1	1	1	1	1	1	1	1	1	1	1	1	1	1	1
NA	APECO78_RS00440	f	86126	90309	0.676864	0	0	0.8413	0	0	0.599426	0.452438	0.893881	0	0.386472	0	0	0.892925	0.63217	0	0	1	0	0.722992	0	0	0.893881	0.893881	0.725382	0	0	0.371415	0.931405	1	0	1	0	1	0.900574	0	0	0.361855	0.900574	0	0.0322658	0	0	0	0.900574
NA	APECO78_RS00445	f	90311	90634	0	0	0	0	0	0	0	0	0	0	0	0	0	0	0.095679	0	0	0	0	0	0	0	0	0	0	0	0	0	0.635802	0	0	0	0	0	0	0	0	0	0	0	0	0	0	0	0
NA	APECO78_RS00450	r	90604	90918	0	0.542857	0.67619	0	0.542857	0	0	0	0	0.542857	0	0	0.542857	0.539683	1	0.542857	0	0	0	0	0.542857	0.67619	0	0	0	0.542857	0.542857	0	1	0	0.67619	0	0.542857	0	0	0.542857	0.542857	0	0	0.542857	0	0.542857	0.542857	0.67619	0
NA	APECO78_RS00455	r	90912	91097	0	0	1	0	0	0	0	0	0	0	0	0	0	0.698925	0.0376344	0	0	0	0	0	0.698925	1	0.430108	0	0	0	0	0	0.0376344	0	1	0	0.698925	0	0	0	0	0	0	0	0	0	0.698925	1	0
NA	APECO78_RS00460	f	91292	91612	0.224299	0.224299	0.224299	0.218069	0.224299	0.224299	0.224299	0.224299	0.218069	0.224299	0.224299	0.224299	0.224299	0.224299	0.224299	0.224299	0.224299	0.224299	0.224299	0.224299	0.224299	0.224299	0.224299	0.224299	0.224299	0.224299	0.224299	0.224299	0.224299	0.224299	0.224299	0.224299	0.224299	0.224299	0.224299	0.224299	0.224299	0.224299	0.224299	0.224299	0.224299	0.224299	0.224299	0.224299	0.224299
NA	APECO78_RS00465	r	91541	92149	1	1	1	0.996716	1	1	1	1	0.996716	1	1	1	1	1	1	1	1	1	1	1	1	1	1	1	1	1	1	1	1	1	1	1	1	1	1	1	1	1	1	1	1	1	1	1	1
NA	APECO78_RS00470	r	92333	92650	1	1	1	1	1	1	1	1	1	1	1	1	1	1	1	1	1	1	1	1	1	1	1	1	1	1	1	1	1	1	1	1	1	1	1	1	1	1	1	1	1	1	1	1	1
NA	APECO78_RS00475	f	92927	94087	1	1	1	1	1	1	1	1	1	1	1	1	1	1	1	1	1	1	1	1	1	1	1	1	1	1	1	0.760551	1	1	0.565891	1	1	1	1	1	1	1	1	1	1	1	1	0	1
metL	APECO78_RS00480	f	94090	96522	1	0.999589	0.999589	1	0.999589	0.565557	1	1	1	0.393342	1	0.999589	0.999589	1	1	0.999589	0.565968	1	1	1	0.701192	0.999589	1	1	1	0.999589	0.565557	1	0.630086	1	0.558159	1	0.999589	1	1	0.999589	1	1	1	0.999589	1	0.999589	0.999589	0.429922	1
NA	APECO78_RS00485	r	96661	96795	1	0	0	1	0	0	1	1	0.755556	0	1	0	0	1	1	0	0	1	0	1	0	0	1	1	1	0	0	1	1	1	0	1	0	1	1	0	0	1	1	0	0.755556	0	0	0.555556	1
metF	APECO78_RS00490	f	96871	97761	1	1	1	1	1	1	1	1	1	1	1	1	1	1	1	1	1	1	1	1	1	1	1	1	1	1	1	1	1	1	1	1	1	1	1	1	1	1	1	1	1	1	1	1	1
NA	APECO78_RS00495	f	98090	100270	1	1	1	1	1	1	1	1	1	1	1	1	1	1	1	1	1	1	1	1	1	1	1	1	1	1	1	1	1	1	1	1	1	1	1	1	1	1	1	1	1	1	1	1	1
NA	APECO78_RS00500	f	100364	101269	1	1	1	1	1	1	1	1	1	1	1	1	1	1	1	1	1	1	1	1	1	1	1	1	1	1	1	1	1	1	1	1	1	1	1	1	1	1	1	1	1	1	1	1	1
NA	APECO78_RS00505	r	101296	101913	1	1	0.794498	1	1	0.794498	1	1	1	0.208738	1	1	1	1	1	1	1	1	1	0.533981	1	0.697411	0.721683	1	1	0.736246	1	1	1	1	0.697411	1	1	1	1	1	1	1	1	1	1	1	1	0.533981	1
NA	APECO78_RS00510	r	102025	102144	0.908333	0.916667	0.916667	0.908333	0.916667	0.916667	0.908333	0.908333	0.866667	0.866667	0.933333	0.841667	0.916667	0.908333	0.908333	0.916667	0.908333	0.908333	0.908333	0.908333	0.916667	0.916667	0.908333	0.908333	0.908333	0.916667	0.916667	0.933333	0.908333	0.908333	0.916667	0.866667	0.916667	0.891667	0.908333	0.866667	0.858333	0.908333	0.908333	0.916667	0.925	0.866667	0.841667	0.916667	0.85
gldA	APECO78_RS00515	r	102188	103291	1	1	1	1	1	0.758152	1	1	1	0.690217	0.486413	1	0.486413	1	1	1	1	1	1	1	1	0.486413	1	1	1	0.758152	1	1	1	1	1	1	1	1	1	1	1	1	1	1	1	1	1	0.486413	1
NA	APECO78_RS00520	r	103302	103964	1	1	1	1	1	1	1	1	1	1	1	1	1	1	1	1	1	1	1	1	1	1	1	1	1	1	1	1	1	1	1	1	1	1	1	1	1	1	1	1	1	1	1	1	1
NA	APECO78_RS00525	r	103976	106477	1	1	1	1	1	0.749001	1	1	1	1	1	1	1	1	1	1	1	1	1	1	1	1	1	1	1	1	0.749001	1	1	1	1	1	1	1	1	1	1	1	1	1	1	1	1	0.749001	1
NA	APECO78_RS00530	f	106786	107865	1	1	1	0.45	1	1	1	1	1	0.144444	1	1	1	1	1	1	1	1	1	0.297222	1	1	1	1	1	1	1	1	1	1	1	1	1	1	1	1	1	1	1	1	1	1	1	0.297222	1
NA	APECO78_RS00535	f	107880	108200	1	1	1	1	1	1	1	1	1	1	1	1	1	1	1	1	1	1	1	1	1	1	1	1	1	1	1	1	1	1	1	1	1	1	1	1	1	1	1	1	1	1	1	0.682243	1
pflD	APECO78_RS00540	f	108251	110548	1	1	1	1	1	1	1	1	1	1	1	1	1	1	1	0.947346	0.556136	1	1	1	1	0.734552	0.77154	1	1	0.21584	0.21584	0.633594	1	1	1	1	1	1	1	1	1	1	1	1	1	1	1	0.734552	1
NA	APECO78_RS00545	f	110514	111392	1	1	1	1	1	1	0.995449	0.995449	1	1	1	0.995449	1	1	1	1	0.039818	0.995449	1	0.995449	1	0.995449	1	0.995449	0.995449	1	1	1	1	0.995449	1	0.995449	0.995449	1	1	0.995449	1	0.995449	1	0.995449	0.998862	1	1	0.14562	0.995449
NA	APECO78_RS00550	f	111394	111735	1	1	1	1	1	1	1	1	1	1	1	1	1	1	1	1	1	1	1	1	1	1	1	1	1	1	1	1	1	1	1	1	1	1	1	1	1	1	1	1	1	1	1	1	1
NA	APECO78_RS00555	r	111722	112573	1	1	1	1	1	0.949531	1	1	1	0.774648	1	0.949531	1	1	1	1	1	1	0.841549	1	1	1	1	1	1	1	1	0.841549	1	1	1	1	1	1	1	1	1	1	1	1	1	1	1	0.774648	1
NA	APECO78_RS00560	r	112722	114455	1	1	1	1	1	1	1	1	1	0.769896	1	1	1	1	1	1	1	1	1	1	1	1	1	1	1	0.707612	1	1	1	1	1	1	1	1	1	1	1	1	1	1	1	1	1	1	1
NA	APECO78_RS00565	r	114638	117289	1	1	0.311086	1	1	0.345023	1	1	1	0.311086	0.304299	1	0.311086	1	0.311086	1	0.345023	1	0.311086	0.345023	0.311086	0.311086	0.311086	1	0.567873	0.345023	0.348416	0.304299	0.257919	1	0.311086	1	1	1	1	1	1	1	1	1	1	1	1	0.311086	1
NA	APECO78_RS00570	r	117641	118792	1	1	1	1	1	1	1	1	1	0.302083	1	1	1	1	1	1	0.322917	1	1	1	1	1	1	1	1	1	1	1	1	1	1	1	1	1	1	1	1	1	1	1	1	1	1	0.28125	1
NA	APECO78_RS00575	f	118946	119950	1	1	1	1	1	1	1	1	1	1	1	1	1	1	1	1	1	1	1	1	1	1	1	1	1	1	1	1	1	1	1	1	1	1	1	1	1	1	1	1	1	1	1	1	1
NA	APECO78_RS00580	f	119961	120734	1	1	1	1	1	1	1	1	1	0	1	1	1	1	1	1	1	1	1	1	1	0.612403	1	1	1	1	1	1	1	1	1	1	1	1	1	1	1	1	1	1	1	1	1	0.573643	1
NA	APECO78_RS00585	f	120795	122168	1	0.999272	1	1	1	1	1	1	1	1	1	1	0.999272	1	1	0.999272	1	1	1	1	0.999272	1	1	1	1	1	1	1	1	1	1	1	0.999272	1	1	0.999272	1	1	1	1	1	0.999272	1	1	1
NA	APECO78_RS00590	f	122665	123879	0.987654	1	1	0.987654	1	1	0.987654	0.982716	0.987654	0.987654	0.987654	1	1	0.987654	0.987654	1	0.987654	1	0.987654	1	1	1	0.987654	1	1	1	1	0.987654	1	1	1	1	1	1	1	1	0.987654	0.987654	1	1	1	1	1	1	0.987654
NA	APECO78_RS00595	f	123946	125229	0.445483	1	1	0.445483	1	0.998442	0	0.445483	0.445483	0	0.445483	0.998442	1	0.445483	0.436916	1	0	1	0	1	1	1	0	1	1	0.998442	0.998442	0.439252	0.899533	1	1	1	1	1	1	1	0	0.445483	1	1	1	1	0.998442	0.792056	0.445483
NA	APECO78_RS00600	f	125481	126398	1	1	1	1	1	1	1	1	1	1	1	1	1	1	1	1	1	1	1	1	1	1	1	1	1	1	1	1	1	1	1	1	1	1	1	1	1	1	1	1	1	1	1	1	1
NA	APECO78_RS00605	r	126381	127781	1	1	0.186296	1	1	1	1	1	1	1	1	1	1	1	1	1	1	0.952891	1	1	1	1	0.952891	1	1	1	1	0.952891	1	1	1	1	0.952891	1	1	1	0.952891	1	1	1	0.952891	1	1	1	1
NA	APECO78_RS00610	f	128115	128762	1	1	1	1	1	1	1	1	1	0.930556	1	1	1	1	1	1	1	1	1	1	1	1	1	1	1	1	1	1	1	1	1	1	1	1	1	1	1	1	1	1	1	1	1	1	1
NA	APECO78_RS00615	f	128762	129121	1	1	1	1	1	1	1	1	1	1	1	1	1	1	1	1	1	1	1	1	1	1	1	1	1	1	1	1	1	1	1	1	1	1	1	1	1	1	1	1	1	1	1	1	1
NA	APECO78_RS00620	r	129161	130261	1	1	0.280654	1	1	1	1	1	1	0.280654	1	1	0.280654	1	1	1	1	1	1	1	1	1	1	1	1	0.280654	1	1	1	1	1	1	1	1	1	1	1	1	1	1	1	1	1	0.280654	1
btuB	APECO78_RS00625	f	130630	132474	1	1	0.845528	1	1	1	0.405962	1	0.405962	0.492683	1	1	0.658537	1	1	1	1	1	1	1	1	1	0.405962	1	1	0.928455	1	1	1	1	1	1	0.891057	1	1	1	0.988618	0.405962	1	0.405962	1	1	1	1	1
NA	APECO78_RS00630	f	132488	133276	1	1	0.917617	1	0.993663	1	1	1	1	0.480355	1	1	0.81749	1	1	1	1	1	1	1	1	0.993663	1	1	1	0.837769	1	1	1	1	0.993663	1	1	1	1	1	0.993663	1	1	0.993663	1	1	1	0.993663	1
NA	APECO78_RS00635	f	133648	135204	0	0	0	0	0	0	0	0	0	0	0	0	0	0	0	0	0	0	0	0	0	0	0	0	0	0	0	0	0	0	0	0	0	0	0	0	0	0	0	0	0	0	0	0	0
NA	APECO78_RS00640	f	135261	135337	0	0	0	0	0	0	0	0	0	0	0	0	0	0	0	0	0	0	0	0	0	0	0	0	0	0	0	0	0	0	0	0	0	0	0	0	0	0	0	0	0	0	0	0	0
NA	APECO78_RS00645	f	135570	138500	0	0	0	0	0	0	0	0	0	0	0	0	0	0	0	0	0	0	0	0	0	0	0	0	0	0	0	0	0	0	0	0	0	0	0	0	0	0	0	0	0	0	0	0	0
NA	APECO78_RS00650	f	138579	138694	0	0	0	0	0	0	0	0	0	0	0	0	0	0	0	0	0	0	0	0	0	0	0	0	0	0	0	0	0	0	0	0	0	0	0	0	0	0	0	0	0	0	0	0	0
murB	APECO78_RS00655	f	138829	139857	1	1	1	1	1	1	1	1	1	1	1	1	1	1	1	1	1	1	1	1	1	1	1	1	1	1	1	1	1	1	1	1	1	1	1	1	1	1	1	1	1	1	1	1	1
NA	APECO78_RS00660	f	139854	140819	1	1	1	1	1	1	1	1	1	1	1	1	1	1	1	1	1	1	1	1	1	1	1	1	1	1	1	1	1	1	1	1	1	1	1	1	1	1	1	1	1	1	1	1	1
NA	APECO78_RS00665	r	140848	141804	1	1	1	1	1	1	1	1	1	1	1	1	1	1	1	1	1	1	1	1	1	0.99373	1	1	1	1	1	1	1	1	0.99373	1	1	1	1	1	1	1	1	1	0.99373	1	1	0.99373	1
NA	APECO78_RS00670	r	141985	142140	0	0	0	0	0	0	0	0	0	0.884615	0	0	0	0	0	0	0	0	0	0	0	0	0.884615	0	0	0	0	0	0	0.884615	0	0	0	0	0	0	0	0	0	0	0	0	0	0	0
NA	APECO78_RS00675	f	142160	142235	0	0	0	0	0	0	0	0	0	0	0	0	0	0	0	0	0	0	0	0	0	0	0	0	0	0	0	0	0	0	0	0	0	0	0	0	0	0	0	0	0	0	0	0	0
NA	APECO78_RS00680	f	142244	142328	0	0	0	0	0	0	0	0	0	0	0	0	0	0	0	0	0	0	0	0	0	0	0	0	0	0	0	0	0	0	0	0	0	0	0	0	0	0	0	0	0	0	0	0	0
NA	APECO78_RS00685	f	142445	142519	0	0	0	0	0	0	0	0	0	0	0	0	0	0	0	0	0	0	0	0	0	0	0	0	0	0	0	0	0	0	0	0	0	0	0	0	0	0	0	0	0	0	0	0	0
NA	APECO78_RS00690	f	142526	142601	0	0	0	0	0	0	0	0	0	0	0	0	0	0	0	0	0	0	0	0	0	0	0	0	0	0	0	0	0	0	0	0	0	0	0	0	0	0	0	0	0	0	0	0	0
tuf	APECO78_RS00695	f	142716	143900	1	1	0.220253	0.220253	0.341772	0.220253	0.116456	0.341772	0.111392	0.999156	0.417722	0.521519	1	0.341772	0.918987	0.999156	1	0.417722	1	0.116456	0.220253	0.220253	0	0.220253	0.220253	0.341772	0.220253	0.417722	0.341772	0.617722	0.617722	0.116456	1	1	0.116456	0.999156	0.220253	0.341772	0.116456	0.643038	0.716456	0.220253	1	0.521519	0.220253
secE	APECO78_RS00700	f	144130	144513	1	1	1	1	1	1	1	1	1	1	1	1	1	1	1	1	1	1	1	0.994792	1	1	1	1	1	1	1	1	1	1	1	1	1	1	0.994792	1	1	1	0.994792	1	1	1	1	1	1
nusG	APECO78_RS00705	f	144515	145060	1	1	0.549451	1	1	1	1	1	1	0.39011	0.39011	1	0.516484	1	0.39011	1	0	1	0.39011	1	0.39011	0.39011	0.39011	1	1	0.39011	0.604396	0.39011	0.274725	1	0.39011	1	1	1	1	1	1	1	1	1	1	1	1	1	1
NA	APECO78_RS00710	f	145219	145647	1	1	1	1	1	1	1	1	1	1	1	1	1	1	1	1	1	1	1	1	1	1	1	1	1	1	1	1	1	1	1	1	1	1	1	1	1	1	1	1	1	1	0.888112	0.888112	1
NA	APECO78_RS00715	f	145651	146355	1	1	1	1	1	1	1	1	1	1	1	1	1	1	1	1	1	1	1	1	1	1	1	1	1	1	1	1	1	1	1	1	1	1	1	1	1	1	1	1	1	1	1	1	1
rplJ	APECO78_RS00720	f	146768	147265	1	1	1	1	1	1	1	1	1	1	1	1	1	1	1	1	1	1	1	1	1	1	1	1	1	1	1	1	1	1	1	1	1	1	1	1	1	1	1	1	1	1	1	1	1
rplL	APECO78_RS00725	f	147332	147697	1	1	1	1	1	1	1	1	1	1	1	1	1	1	1	1	1	1	1	1	1	1	1	1	1	1	1	1	1	1	1	1	1	1	1	1	1	1	1	1	1	1	1	1	1
rpoB	APECO78_RS00730	f	148017	152045	1	1	1	1	1	1	1	1	1	1	1	1	1	1	1	1	1	1	1	1	1	1	1	1	1	1	1	1	1	1	1	1	1	1	1	1	1	1	1	1	1	1	1	1	1
NA	APECO78_RS00735	f	152122	156345	1	1	1	1	1	1	1	1	1	1	1	1	1	1	1	1	1	1	1	1	1	1	1	1	1	1	1	1	1	1	1	1	1	1	1	1	1	1	1	1	1	1	1	1	1
NA	APECO78_RS00740	f	156558	157097	1	0	0	1	0	0	1	1	0.801852	0	1	0	0	1	0	0	1	1	1	1	0	0	1	1	1	0	0	1	1	1	0	1	0	0.614815	1	0	0	1	1	0	0	0	0	0	1
thiH	APECO78_RS00745	r	157507	158640	1	1	1	1	1	1	1	1	1	0.853616	1	1	1	1	1	1	1	1	1	1	1	1	1	1	1	1	1	1	1	1	1	1	1	1	1	1	1	1	1	1	0.992063	1	1	1	1
NA	APECO78_RS00750	r	158637	159407	1	1	1	0.214008	1	1	1	1	1	0.63035	1	1	1	1	1	1	1	1	1	1	1	1	1	1	1	1	1	1	0.758755	1	1	1	1	1	1	1	1	1	1	1	1	1	1	0.758755	1
NA	APECO78_RS00755	r	159409	159609	1	1	1	1	1	1	1	1	1	1	1	1	1	1	1	1	1	1	1	1	1	1	1	1	1	1	1	1	1	1	1	1	1	1	1	1	1	1	1	0.99005	1	1	1	1	1
NA	APECO78_RS00760	r	159593	160348	1	1	1	1	1	1	1	1	1	1	1	1	1	1	1	1	1	1	1	1	1	1	1	1	1	1	1	1	1	1	1	1	1	1	1	1	1	1	1	1	1	1	1	0.373016	1
NA	APECO78_RS00765	r	160341	160976	1	1	1	1	1	1	1	1	1	0.350629	1	1	1	1	1	1	0.850629	1	1	1	0.850629	1	1	1	0.242138	1	1	1	1	1	1	1	1	1	1	1	1	1	1	1	1	1	1	0.00157233	1
NA	APECO78_RS00770	r	160976	162871	1	1	1	1	1	1	1	1	1	1	0.433544	1	1	1	1	1	1	1	1	1	1	1	1	1	0.553797	1	1	1	1	1	1	1	1	1	1	1	1	1	1	1	1	1	1	0.995781	1
NA	APECO78_RS00775	r	163104	163580	1	1	1	1	1	1	1	1	1	1	1	1	1	1	1	1	1	1	1	1	1	1	1	1	1	1	1	1	1	1	1	1	1	1	1	1	1	1	1	1	1	1	1	1	1
nudC	APECO78_RS00780	f	163675	164448	1	1	1	1	1	1	1	1	1	1	1	1	1	1	1	1	1	1	1	1	1	1	1	1	1	1	1	1	1	1	1	1	1	1	1	1	1	1	1	1	1	1	1	1	1
hemE	APECO78_RS00785	f	164488	165552	1	1	1	1	1	1	0.76338	1	1	1	1	1	1	1	1	1	1	1	1	1	1	1	1	1	1	1	1	1	1	1	1	1	1	1	1	1	1	1	1	1	1	1	1	1	1
NA	APECO78_RS00790	f	165562	166233	1	1	1	1	1	1	1	1	1	1	1	1	1	0	1	1	1	1	1	1	1	1	1	1	1	1	1	1	1	1	1	1	1	1	1	1	1	1	1	1	1	1	1	1	1
NA	APECO78_RS00795	f	166276	166866	1	1	1	1	1	1	1	1	1	1	1	1	1	1	1	1	1	1	1	1	1	1	1	1	1	1	1	1	1	1	1	1	1	1	1	1	1	1	1	1	1	1	1	1	1
NA	APECO78_RS00800	f	167053	167325	1	1	1	1	1	1	1	1	1	1	1	1	1	1	1	1	1	1	1	1	1	1	1	1	1	1	1	1	1	1	1	1	1	1	1	1	1	1	1	1	1	1	1	1	1
NA	APECO78_RS00805	f	167338	168033	0.913793	0.913793	0.913793	0.913793	0.913793	0.913793	0.913793	0.913793	0.913793	0.913793	0.913793	0.913793	0.913793	0.913793	0.913793	0.913793	0.913793	0.913793	0.913793	0.913793	0.564655	0.913793	0.913793	0.913793	0.913793	1	0.913793	0.913793	0.913793	0.913793	0.913793	0.913793	0.913793	0.913793	0.913793	0.913793	0.913793	0.913793	0.913793	0.913793	0.913793	0.913793	0.913793	0.913793	0.913793
zraP	APECO78_RS00810	r	168035	168460	1	1	1	1	1	1	1	1	1	1	1	1	1	1	1	1	1	1	1	0	1	1	1	1	1	1	1	1	1	1	1	1	1	1	1	1	1	1	1	1	1	1	1	1	1
NA	APECO78_RS00815	f	168698	170074	1	1	1	1	1	1	1	1	1	1	1	1	1	1	1	1	1	1	1	1	1	1	1	1	0.228758	1	1	1	1	1	1	1	1	1	1	1	1	1	1	1	0.94045	1	1	1	1
NA	APECO78_RS00820	f	170071	171396	1	1	0.662896	1	1	0.432881	1	1	1	0.443439	1	1	1	1	1	0.434389	0.837858	1	0.670437	1	1	0.78733	1	1	1	0.605581	1	0.446456	1	1	1	1	1	1	1	1	1	1	1	1	1	1	1	0.599548	1
NA	APECO78_RS00825	r	171393	172682	1	1	0	1	1	1	1	1	1	0.823256	1	1	0.871318	1	0.823256	0.697674	0.823256	1	1	0.869767	0.467442	0.823256	0.823256	1	0.889922	0.637209	1	0	0.167442	1	0.823256	1	1	1	1	1	1	1	1	1	1	1	1	0	1
purH	APECO78_RS00830	r	172694	174283	1	1	1	1	1	1	1	1	1	0.462264	1	1	1	1	1	1	1	1	1	1	1	1	1	1	0.79434	1	1	1	1	1	1	1	1	1	1	1	1	1	1	1	1	1	1	0	1
NA	APECO78_RS00835	f	174896	176452	0	0	0	0	0	0	0	0	0	0	0	0	0	0	0	0	0	0	0	0	0	0	0	0	0	0	0	0	0	0	0	0	0	0	0	0	0	0	0	0	0	0	0	0	0
NA	APECO78_RS00840	f	176509	176585	0	0	0	0	0	0	0	0	0	0	0	0	0	0	0	0	0	0	0	0	0	0	0	0	0	0	0	0	0	0	0	0	0	0	0	0	0	0	0	0	0	0	0	0	0
NA	APECO78_RS00845	f	176628	176703	0	0	0	0	0	0	0	0	0	0	0	0	0	0	0	0	0	0	0	0	0	0	0	0	0	0	0	0	0	0	0	0	0	0	0	0	0	0	0	0	0	0	0	0	0
NA	APECO78_RS00850	f	176878	179808	0	0	0	0	0	0	0	0	0	0	0	0	0	0	0	0	0	0	0	0	0	0	0	0	0	0	0	0	0	0	0	0	0	0	0	0	0	0	0	0	0	0	0	0	0
NA	APECO78_RS00855	f	179887	180002	0	0	0	0	0	0	0	0	0	0	0	0	0	0	0	0	0	0	0	0	0	0	0	0	0	0	0	0	0	0	0	0	0	0	0	0	0	0	0	0	0	0	0	0	0
NA	APECO78_RS00860	f	180079	180462	1	0	1	0	1	1	0	1	0	1	1	1	0	1	0	0	0	1	0	0	0	1	0	1	1	1	1	1	1	1	1	1	0	0	0	0	1	0	0	1	0	0	1	1	0
NA	APECO78_RS00865	r	180525	180968	1	0.988739	1	0.988739	1	1	0.988739	1	0.988739	0	1	1	0.988739	1	0.988739	0.988739	0.988739	1	0.988739	0.988739	0.988739	1	0.988739	1	1	1	1	0	1	1	1	1	0.988739	0.988739	0.988739	0.988739	1	0.988739	0.988739	1	0.988739	0.988739	1	0	0.988739
NA	APECO78_RS00870	f	181125	182054	1	1	1	1	1	1	1	1	1	1	1	1	1	1	1	1	1	1	1	1	1	1	1	1	1	1	1	1	1	1	1	1	1	1	1	1	1	1	1	1	1	1	1	1	1
NA	APECO78_RS00875	f	182323	183924	1	1	1	1	1	1	1	1	1	0.434457	1	1	1	1	1	0.539326	1	1	1	1	1	1	0.479401	1	0.932584	1	1	1	1	1	1	1	1	1	1	1	1	1	1	1	1	1	1	1	1
NA	APECO78_RS00880	f	183954	185258	1	1	1	1	1	1	1	1	1	1	1	1	1	1	1	1	1	1	1	1	1	1	1	1	1	1	1	1	1	1	1	1	1	1	1	1	1	1	1	1	1	1	1	1	1
aceK	APECO78_RS00885	f	185539	187275	1	0.987334	0.987334	1	0.987334	0.987334	1	1	1	0.987334	1	0.987334	0.987334	1	1	0.987334	1	1	1	1	0.987334	0.987334	1	1	1	0.987334	0.987334	1	1	1	0.987334	1	0.987334	1	1	0.987334	0.987334	1	1	0.987334	0.990213	0.987334	0.987334	0.987334	0.0656304
NA	APECO78_RS00890	r	187244	188818	1	0.00634921	0.00634921	1	0.00634921	0.00634921	1	1	1	0.00634921	1	0.00634921	0.00634921	1	0.862222	0.00634921	1	1	1	0.973968	0.00634921	0.00634921	1	1	1	0.00634921	0.00634921	1	1	1	0.00634921	1	0.00634921	1	1	0.00634921	0.00634921	1	1	0.00634921	0.00952381	0.00634921	0.00634921	0.00634921	0.775873
NA	APECO78_RS00895	r	189135	189959	1	1	0.653333	1	1	0.49697	1	1	1	1	1	1	1	1	0.436364	1	1	1	1	1	1	1	1	1	1	1	1	0.436364	1	1	0.431515	1	1	1	1	1	1	1	1	1	1	1	1	0.472727	1
metH	APECO78_RS00900	f	190159	193842	1	1	0.998914	1	0.998914	0.998914	1	1	1	0.422367	1	0.998914	0	1	1	1	0.0537459	1	1	0	1	0.998914	1	1	1	0.998914	0.998914	1	0.0537459	1	0.998914	1	1	1	1	1	0.998914	1	1	0.998914	1	1	0.998914	0.249186	1
NA	APECO78_RS00905	f	194062	195693	1	1	1	1	1	0.729779	1	1	1	0.358456	1	1	0.516544	1	1	1	1	1	1	1	1	1	0.729779	1	1	1	0.704044	0.733456	0.729779	1	0.704044	1	1	1	1	1	1	1	1	1	1	1	1	0.729779	1
NA	APECO78_RS00910	r	195784	196473	1	1	1	1	1	1	1	1	1	1	1	1	1	1	1	1	1	1	1	1	1	1	1	1	1	1	1	1	1	1	1	1	1	1	1	1	1	1	1	1	1	1	0.882609	1	1
NA	APECO78_RS00915	f	196581	196736	0.929487	0.935897	0.929487	0.929487	0.929487	0.929487	0.935897	0.929487	0.923077	0.929487	0.929487	0.929487	0.923077	1	0.929487	0.923077	0.935897	1	0.935897	0.929487	0.935897	0.929487	1	1	1	0.929487	0.929487	1	1	1	0.929487	0.929487	0.923077	0.929487	0.929487	0.910256	0.615385	0.929487	0.929487	0.923077	0.942308	0.923077	0.929487	0.929487	0.929487
NA	APECO78_RS00920	r	196856	198085	0.306504	1	1	0.0723577	1	1	0.306504	0.306504	1	1	0.306504	1	1	0.306504	0.0723577	1	1	1	1	0.0723577	1	1	1	1	1	1	1	0.306504	1	1	1	1	1	0.0723577	0.0723577	1	1	0.306504	0.0723577	1	0	1	1	0.909756	0.112195
NA	APECO78_RS00925	r	198137	198961	0.547879	1	1	0.620606	1	1	0.547879	0.547879	1	1	0.547879	1	1	0.547879	0.547879	1	1	1	1	0.620606	1	1	1	1	1	1	1	0.547879	1	1	1	1	1	0.547879	0.547879	1	1	0.547879	0.547879	1	0.675152	1	1	1	0.547879
NA	APECO78_RS00930	r	198972	199769	0.750627	1	1	0.750627	1	1	0.750627	0.750627	1	1	0.750627	1	1	0.750627	0.750627	1	0.946115	1	1	0.750627	1	0.946115	1	1	1	1	1	0.750627	1	1	1	1	1	0.750627	0.750627	1	1	0.750627	0.750627	1	0.750627	1	1	0.946115	0.750627
NA	APECO78_RS00935	r	199835	200329	0	1	1	0	1	1	0	0	1	1	0	1	1	0	0	1	1	1	1	0	1	1	1	1	1	1	1	0	1	1	1	1	1	0	0	1	1	0	0	1	0	1	1	0.450505	0
NA	APECO78_RS00940	r	200329	200736	0	1	1	0	1	1	0	0	1	1	0	1	1	0	0	1	1	1	1	0	1	1	1	1	1	1	1	0	1	1	1	1	1	0	0	1	1	0	0	1	0	1	1	1	0
NA	APECO78_RS00945	r	200746	201552	0	1	1	0	1	1	0	0	1	1	0	1	1	0	0	1	1	1	1	0	1	1	1	1	1	1	1	0	1	1	1	1	1	0	0	1	1	0	0	1	0	1	1	1	0
NA	APECO78_RS00950	r	201622	202569	0	1	1	0	1	1	0	0	0.993671	0.560127	0	1	1	0	0	1	0	1	1	0	1	1	1	1	1	1	1	0	0.401899	1	1	1	1	0	0	1	1	0	0	1	0	1	1	1	0
NA	APECO78_RS00955	f	202917	203789	0.997709	1	1	1	1	1	0.997709	0.997709	1	1	0.997709	1	1	0.997709	1	1	1	1	1	1	1	1	0.997709	1	1	1	1	0.997709	1	1	1	1	1	1	1	1	1	0.997709	1	1	1	1	1	1	1
NA	APECO78_RS00960	r	203790	204062	0.992674	1	1	1	1	1	0.992674	0.992674	1	1	0.992674	1	1	0.992674	1	1	1	1	1	1	1	1	0.992674	1	0.450549	1	1	0.992674	1	1	1	1	1	1	1	1	1	0.992674	1	1	1	1	1	1	1
NA	APECO78_RS00965	f	204592	205719	0	0	0	1	0	0	0	0	0	0	0	0	0	0	1	0	0	1	0	1	0	0	0	1	1	0	0	0	1	1	0	1	0	1	1	0	0	0	1	0	0	0	0	0	1
NA	APECO78_RS00970	f	205725	206516	0	0	0	0.960859	0	0	0	0	0	0	0	0	0	0	0.965909	0	0	0.965909	0	1	0	0	0	0.965909	0	0	0	0	0.162879	1	0	1	0	0.960859	0.965909	0	0	0	0.965909	0	0.954545	0	0	0	0.994949
NA	APECO78_RS00975	r	206552	207478	0	0	0	1	0	0	0	0	0	0	0	0	0	0	1	0	0	1	0	1	0	0	0	1	1	0	0	0	1	1	0	1	0	1	1	0	0	0	1	0	0	0	0	0	1
NA	APECO78_RS00980	r	207623	208972	1	1	1	1	1	1	1	1	1	1	1	1	1	1	1	1	1	1	1	1	1	1	1	1	1	1	1	1	1	1	1	1	1	1	1	1	1	1	1	1	1	1	1	1	1
pgi	APECO78_RS00985	f	209497	211146	1	1	1	1	1	1	1	1	1	0.703636	1	1	1	1	1	1	1	1	1	0	1	0.703636	1	1	1	1	1	0.703636	1	1	1	1	1	1	1	1	1	1	1	1	1	1	1	0.703636	1
NA	APECO78_RS00990	f	211501	211743	1	1	0	1	1	1	1	1	1	1	1	1	1	1	1	1	0	1	0.600823	1	1	1	0	1	1	1	1	0	1	1	1	0.946502	1	1	1	1	1	1	1	1	1	1	1	1	1
NA	APECO78_RS00995	f	211857	212495	1	1	1	1	1	1	1	1	1	1	1	1	1	1	1	1	1	1	1	1	1	1	1	1	1	1	1	1	0	1	1	1	1	1	1	1	1	1	1	1	1	1	1	1	1
NA	APECO78_RS01000	f	212492	213229	0.903794	1	1	1	1	0.716802	0.903794	0.903794	1	0.330623	1	1	0.566396	0.903794	1	1	0.692412	1	0.761518	1	0.761518	0.761518	0.903794	1	1	0.566396	1	0.903794	0.756098	1	1	1	1	1	1	1	1	0.903794	1	1	1	1	1	0.566396	1
NA	APECO78_RS01005	f	213229	215325	1	1	1	1	1	1	1	1	1	0.288031	1	1	0.970911	1	1	1	1	1	0.840248	1	0.970911	1	1	1	1	1	1	0.96185	1	1	1	1	1	1	1	1	1	1	1	1	1	1	1	1	1
NA	APECO78_RS01010	r	215372	215650	0.426523	0.426523	1	0.426523	1	0.44086	0.426523	0.426523	0.426523	1	0.426523	0.44086	0.956989	0.426523	0.44086	0.44086	0.44086	0.426523	1	1	0.44086	1	0.426523	0.426523	0.426523	0.44086	0.44086	1	0.426523	0.426523	1	0.426523	0.426523	0.44086	0.426523	0.956989	0.426523	0.426523	0.426523	0.44086	0.892473	0.956989	0.44086	1	0.426523
NA	APECO78_RS01015	f	215651	215794	1	0	0.5	0.895833	0.5	0.5	1	1	1	0.5	1	0.5	0.5	1	0.5	0.5	0.5	1	0.5	0.5	0.5	0.5	1	1	1	0.5	0.5	1	1	1	0.5	1	0	0.5	0	0	0	1	0	0.5	0	0	0.5	0.5	0.895833
NA	APECO78_RS01020	f	215834	215923	0.0444444	0.0444444	0.0444444	0.0444444	0.0444444	0.0444444	0.0444444	0.0444444	0.0444444	0.0444444	0.0444444	0.0444444	0.477778	0.0444444	0.0444444	0.477778	0.0444444	0.0444444	0.0444444	0.0444444	0.477778	0.0444444	0.0444444	0.0444444	0.0444444	0.0444444	0.0444444	0.0444444	0.0444444	0.0444444	0.0444444	0.0444444	0.0444444	0.0444444	0.0444444	0.0444444	0.0444444	0.0444444	0.0444444	0.0444444	0.0444444	0.0444444	0.0444444	0.0444444	0.0444444
NA	APECO78_RS01025	f	215920	216330	1	1	1	1	1	1	1	1	1	1	1	1	1	1	1	1	1	1	1	1	1	1	1	1	1	1	1	1	1	1	1	1	1	1	1	1	1	1	1	1	1	1	1	1	1
xylE	APECO78_RS01030	r	216374	217849	1	0	0	1	0	0	1	1	1	0	1	0	0	1	1	0	0	1	0	0.699187	0	0	0.762195	1	1	0	0	0.699187	1	0.979675	0	1	0	1	1	0	0	1	1	0	0	0	0	0	1
malG	APECO78_RS01035	r	218221	219111	1	1	1	1	1	1	1	1	1	0.30303	1	1	1	1	1	1	1	1	1	1	1	1	1	1	1	1	1	1	1	1	1	1	1	1	1	1	1	1	1	1	1	1	1	1	1
malF	APECO78_RS01040	r	219126	220670	1	1	0.692557	1	1	1	1	1	1	0.446602	1	1	1	1	0.502913	1	1	1	1	0.502913	0.621359	0.576699	0.662136	1	1	1	1	1	0.662136	1	0.576699	1	1	1	1	1	1	1	1	1	1	1	1	0.619417	1
malE	APECO78_RS01045	r	220824	222014	1	1	1	1	1	1	1	1	1	1	1	1	1	1	1	1	1	1	1	1	1	1	1	1	1	1	1	1	1	1	1	1	1	1	1	1	1	1	1	1	1	1	1	1	1
NA	APECO78_RS01050	r	222107	222202	0	0	0	0	0	0	0	0	0	0	0	0	0	0	0	0	0	0	0	0	0	0	0	0	0	0	0	0	0	0	0	0	0	0	0	0	0	0	0	0	0	0	0	0	0
NA	APECO78_RS01055	f	222379	223494	1	1	1	1	1	1	1	1	1	1	1	1	1	1	1	1	0.927419	1	0.851254	1	1	1	1	1	1	1	1	0.927419	1	1	1	1	1	1	1	1	1	1	1	1	1	1	1	1	1
lamB	APECO78_RS01060	f	223566	224906	1	1	1	1	1	1	1	1	1	1	1	1	1	1	1	1	1	1	0.8434	1	1	1	1	1	1	1	1	0.8434	0.8434	1	1	1	1	1	1	1	1	1	1	1	1	1	1	1	1
NA	APECO78_RS01065	f	225149	226069	1	1	1	1	1	1	1	1	1	1	1	1	1	1	1	1	1	1	1	1	1	1	1	1	1	1	1	1	1	1	1	1	1	1	1	1	1	1	1	1	1	1	1	1	1
NA	APECO78_RS01070	f	226298	226492	0	0	0	0	0	0	0.784615	0.784615	0	0	1	0	0	0.784615	0.784615	0	1	0	0	0.784615	0	0	1	0.784615	0.784615	0	0	1	0.784615	0.784615	0	0.784615	0	0.784615	0.784615	0	0	0.784615	0.784615	0	0	0	0	0	0.784615
NA	APECO78_RS01075	f	226550	227878	0.555305	0	0	1	0	0	1	0.269375	0	0	1	0	0	0.534989	1	0	1	0	0.975169	1	0	0	1	1	1	0	0	1	1	0.534989	0	1	0	1	0.401806	0	0	1	0.401806	0	0	0	0	0	1
ubiC	APECO78_RS01080	f	228101	228598	1	1	1	1	1	1	1	1	1	1	1	1	1	1	1	1	1	1	1	1	1	1	1	1	1	1	1	1	1	1	1	1	1	1	1	1	1	1	1	1	1	1	1	1	1
ubiA	APECO78_RS01085	f	228611	229483	1	1	1	1	1	1	1	1	1	1	1	1	1	1	1	1	1	1	1	1	1	1	1	1	1	1	1	1	1	1	1	1	1	1	1	1	1	1	1	1	1	1	1	1	1
NA	APECO78_RS01090	r	229638	232061	1	1	0.825908	1	1	0.820545	1	1	1	0.82797	0.850248	1	0.850248	1	0.850248	1	0.820545	1	0.850248	0.850248	0.825908	0.850248	1	1	1	0.850248	0.820545	0.82797	0.850248	1	0.850248	1	1	1	1	1	1	1	1	1	1	1	1	0.82797	1
NA	APECO78_RS01095	f	232232	232600	1	1	1	1	1	1	1	1	1	1	1	1	1	1	1	1	1	1	1	1	1	1	1	1	1	1	1	1	1	1	1	1	1	1	1	1	1	1	1	1	1	1	1	1	1
NA	APECO78_RS01100	f	232710	233318	1	1	1	1	1	1	0.492611	1	1	1	1	1	1	1	1	1	1	1	1	1	1	1	1	1	1	0	1	1	1	1	1	1	1	1	1	1	1	1	1	1	1	1	1	1	1
NA	APECO78_RS01105	f	233391	234716	1	1	0	1	1	0.893665	1	1	1	0	0.900452	1	0.941176	1	0.0754148	1	0.0754148	1	0.0754148	1	0	0	0.866516	1	1	0.893665	0.893665	0.900452	0.0754148	1	0.866516	1	1	1	1	1	1	1	1	1	1	1	1	0	1
NA	APECO78_RS01110	f	234832	235041	1	1	1	1	1	1	1	1	1	1	1	1	1	1	1	1	1	1	1	1	1	1	1	1	1	1	1	1	1	1	1	1	1	1	1	1	1	1	1	1	1	1	1	1	1
NA	APECO78_RS01115	r	235083	235598	1	1	1	1	1	1	1	1	1	1	1	1	1	1	1	1	1	1	1	1	1	1	1	1	1	1	1	1	1	1	1	1	1	1	1	1	1	1	1	1	1	1	1	1	1
NA	APECO78_RS01120	f	235916	236932	0.976401	0	0	0.976401	0	0	1	0.778761	0.599803	0	1	0	0	0.976401	1	0	0.99115	0.318584	0.99115	1	0	0	1	1	1	0	0	1	1	1	0	0.318584	0	0.996067	1	0	0	1	1	0	0	0	0	0	1
NA	APECO78_RS01125	f	237704	238177	0	0	0	0	0	0	0	0	0	0	0	0	0	0	0	0	0	0	0	0	0	0	0	0	0	0	0	0	0	0	0	0	0	0	0	0	0	0	0	0	0	0	0	0	0
NA	APECO78_RS01130	f	238200	238748	0	0	0	0	0	0	0	0	0	0	0	0	0	0	0	0	0	0	0	0	0	0	0	0	0	0	0	0	0	0	0	0	0	0	0	0	0	0	0	0	0	0	0	0	0
NA	APECO78_RS01135	r	238782	239051	0	0.92963	0	0	0	0	0	0	0	0	0	0	0	0	0.92963	0	0	0	0	0	0.92963	0	0.362963	0	0	0	0	0	0	0.92963	0	0	0	0	0	0	0	0	0	0.92963	0	0	0	0	0
NA	APECO78_RS01140	r	239088	239870	0	0	0	0	0	0	0	0	0	0	0	0	0	0	0	0	0	0	0	0	0	0	0	0	0	0	0	0	0	0	0	0	0	0	0	0	0	0	0	0	0	0	0	0	0
NA	APECO78_RS01145	r	240057	240881	0	1	0	0	0	1	1	1	0	0.556364	0	1	1	0	0	0	1	1	1	0	1	0	1	1	1	1	1	0	1	1	0	1	0	0	1	1	1	1	1	1	0	1	1	0	1
NA	APECO78_RS01150	r	240946	241308	0	1	0	0	0	1	1	1	0	1	0	1	1	0	0	0	1	1	1	0	1	0	1	1	1	1	1	0	1	1	0	1	0	0	1	1	1	1	1	1	0	1	1	0	1
NA	APECO78_RS01155	r	241975	242649	0	0	0	0	0	0.595556	0.386667	0	0	1	0	0	0.386667	0.595556	0	0	0	0.386667	0	0.826667	0	0	0	1	1	0.262222	0.88	0	0	0.644444	0	0.386667	0	0	0	0.386667	0	0.826667	0	0	0	0.386667	1	0	0.826667
NA	APECO78_RS01160	f	242740	242961	0.18018	0.18018	0.18018	0.18018	0.18018	1	1	0.18018	0.18018	0.972973	0.166667	0.18018	1	1	0.18018	0.18018	0.135135	1	0.18018	1	0.18018	0.18018	0.18018	1	1	1	1	0.211712	0.166667	1	0.18018	1	0.18018	0.18018	0	1	0.18018	0.837838	0	0.18018	0	1	1	0.18018	1
NA	APECO78_RS01165	f	243065	243664	1	1	1	1	1	1	1	1	1	0	1	1	1	1	1	0	1	1	1	1	1	0.148333	0.74	1	1	1	1	1	0.545	1	1	1	1	1	0	1	1	0	0	1	0	1	1	1	1
NA	APECO78_RS01170	r	243665	243838	1	1	1	1	1	0.632184	1	0	1	0.632184	1	0	1	0	1	1	1	1	1	1	1	0	1	1	1	0.632184	0.632184	1	1	1	0.913793	1	1	1	0	1	0.632184	0	0	0.632184	0	1	0	1	1
NA	APECO78_RS01175	f	243879	247061	0.094879	0.0386428	0.14169	0.0955074	0.248822	0.248822	0.0386428	0	0.0386428	0.0845115	0.209865	0	0.0386428	0	0.0411561	0.0411561	0.125353	0.337103	0.194156	0.0386428	0.250393	0.247879	0.41596	0.986805	0.563305	0.153943	0.153943	0.550424	0.134779	0.225888	0.168709	0.166824	0.0386428	0.0386428	0	0.0386428	0.248822	0	0	0.248822	0	0.0386428	0.194156	0.217405	0.0386428
NA	APECO78_RS01180	f	247266	247400	0	0.859259	0.933333	0	0.985185	0.933333	0.17037	0.985185	0	0.859259	0	0.933333	0.859259	0	0	0.859259	0.933333	0	0.933333	0	0.985185	0.933333	0	0	0	0.933333	0.933333	0	0	0	0.933333	0	0.859259	0	0	0.859259	0.985185	0	0	0.985185	0.725926	0.859259	0.933333	0.985185	0
NA	APECO78_RS01185	r	247508	248877	0	0	0	0	0	0	0	0	0	0	0	0	0	0	0	0	0	0	0	0	0	0	0	0	0	0	0	0	0	1	0	0	0	0	0	0	0	0	0	0	0	0	0	0	0
NA	APECO78_RS01190	r	248855	249406	0	0	0	0	0	0	0	0	0	0	0	0	0	0	0	0	0	0	0	0	0	0	0	0	0	0	0	0	0	0.0416667	0	0	0	0	0	0	0	0	0	0	0	0	0	0	0
NA	APECO78_RS01195	r	249673	249762	0.0555556	0.544444	0.488889	0	0.488889	0.488889	0.488889	0	0	0.488889	0.544444	0.488889	0.488889	0.622222	0	0	0.488889	0.488889	0	0.488889	0	0.488889	0	0.544444	0.544444	0.488889	0	0	1	0.488889	0.488889	0	0.488889	0.4	0.488889	0	0	0	0.488889	0.488889	0	0	0.488889	0	0.888889
NA	APECO78_RS01200	f	249719	250084	0.877049	1	1	0.379781	1	1	1	0	0	1	1	1	1	1	0.877049	0.505464	1	1	0.762295	1	0.877049	1	0.822404	0.775956	0.775956	1	0.877049	0	1	1	1	0.505464	1	0.508197	1	0.877049	0.877049	0.508197	1	1	0.877049	0.672131	1	0	1
NA	APECO78_RS01205	f	250042	250947	1	1	1	0.599338	1	0.974614	0.886313	0.31457	0.880795	1	1	1	1	1	1	0.313466	1	0.467991	1	1	1	1	1	0.467991	0.407285	0.643488	0.673289	0	0.772627	0.772627	1	0.31457	1	1	1	1	1	0.220751	1	1	1	1	1	0	1
NA	APECO78_RS01210	r	250964	251212	0	1	0	0	0	1	0	0	0	0.831325	0	0	0	0	1	0	0	0.546185	0	0	1	1	1	0.546185	0.546185	1	1	0	0.546185	1	0	0.546185	0	0	0	0	0	1	0	1	0	0	1	0	0.546185
NA	APECO78_RS01215	r	251273	252370	0	1	0	0	0	0	0	0	0	0	0	0	0	0	1	0	0	0	0	0	1	0	1	0	0	0	0	0	0	1	0	0	0	0	0	0	0	0	0	1	0	0	0	0	0
NA	APECO78_RS01220	f	252504	253496	1	1	0.94864	1	0.957704	0.94864	1	1	1	0.94864	1	0.94864	0.957704	1	1	0.957704	1	1	1	1	1	0.957704	1	1	1	0.957704	0.957704	1	1	1	0.957704	1	0.957704	1	1	0.957704	0.94864	1	1	1	0.94864	0.957704	0.957704	0.957704	1
pspG	APECO78_RS01225	f	253630	253872	1	0.925926	1	1	1	1	0.925926	1	0.925926	1	1	1	1	1	1	1	1	0.925926	1	0.925926	1	1	1	0.925926	0.925926	1	1	1	1	0.925926	1	0.925926	1	0.925926	0.925926	0.925926	1	0.925926	0.925926	1	1	1	1	1	0.925926
NA	APECO78_RS01230	r	254038	255021	1	1	0.792683	1	1	1	1	1	1	1	1	1	1	1	1	1	1	1	1	1	1	1	1	1	1	1	1	1	1	1	1	1	1	1	1	1	1	1	1	1	1	1	1	0.792683	1
NA	APECO78_RS01235	f	255104	256519	1	1	1	0.0734463	1	1	1	1	1	1	1	1	1	1	1	0.199153	1	1	1	1	1	1	1	1	1	1	1	1	1	1	1	1	1	1	1	1	1	1	1	1	1	1	1	1	1
alr	APECO78_RS01240	f	256572	257651	1	1	0.901852	1	1	1	1	1	1	0.247222	1	1	1	1	1	1	1	1	1	1	1	1	1	1	1	1	1	1	1	1	1	1	1	1	0.425	1	1	1	0.425	1	1	1	1	0.913889	1
NA	APECO78_RS01245	f	257904	259097	1	1	0.998325	1	0.998325	0.998325	1	1	1	0.998325	1	0.998325	1	1	1	1	1	1	1	1	1	0.998325	1	1	1	0.998325	0.998325	1	1	1	0.998325	1	1	1	1	1	0.998325	1	1	0.998325	1	1	0.998325	0.998325	1
NA	APECO78_RS01250	r	259319	259822	0	1	0	0	0	0	0.44246	0.44246	0.5	0	0.44246	0	1	0.712302	1	1	1	1	1	1	1	0	0.712302	1	0	0	0	0.712302	1	1	0	1	1	1	0	0	0	0.712302	0	0	0	0	0	0	0
aphA	APECO78_RS01255	f	260224	260937	0.927171	1	1	0.735294	1	1	0.927171	0.927171	1	1	0.927171	1	1	0.927171	0.927171	1	1	1	1	1	1	1	0.927171	1	0.735294	1	1	0.927171	1	1	1	1	1	0.735294	1	1	1	0.927171	1	1	1	1	1	1	1
NA	APECO78_RS01260	f	261048	261464	1	1	0.995204	1	0.995204	0.995204	1	1	1	0.995204	1	0.995204	1	1	1	1	1	1	1	1	1	0.995204	1	1	1	0.995204	0.995204	1	1	1	0.995204	1	1	1	1	1	1	1	1	1	1	1	0.995204	0.995204	1
NA	APECO78_RS01265	f	261468	261824	1	1	1	1	1	1	1	1	1	1	1	1	1	1	1	1	1	1	1	1	1	1	0	1	1	1	1	1	1	1	1	1	1	1	1	1	1	1	1	1	1	1	1	1	1
NA	APECO78_RS01270	r	261859	264681	1	1	0.438895	1	1	0.416578	1	1	1	0.560397	0.371945	1	1	1	1	1	0.970244	1	1	1	1	1	0	1	1	0.371945	0.371945	0.383634	0.428268	1	1	1	1	1	1	1	1	1	1	1	1	1	0.426142	0.430039	1
NA	APECO78_RS01275	f	264935	265471	1	1	1	1	1	1	0.996276	1	0.996276	1	1	1	1	1	1	1	1	1	1	1	1	1	1	1	1	1	1	1	1	1	1	1	1	1	1	1	1	0.996276	1	1	1	1	1	1	1
NA	APECO78_RS01280	r	265570	265851	1	1	1	1	1	1	1	1	1	0.304965	1	1	1	1	1	1	0	1	1	1	0.414894	0	1	1	1	1	1	1	0.574468	1	0	1	1	1	1	1	1	1	1	1	0.978723	1	1	0.574468	1
NA	APECO78_RS01285	f	266281	267867	1	1	0.664146	1	0.976055	1	1	1	1	0	0.992439	1	1	1	1	1	0.99811	1	0.99811	1	0.727788	0.976055	1	1	1	1	1	0.992439	0.661626	1	0.664146	1	1	1	1	1	1	0.974165	1	0.976055	0.982987	1	1	0.637681	1
NA	APECO78_RS01290	r	267870	268193	0.996914	1	1	1	1	1	1	0.996914	1	1	1	1	1	0.996914	0.996914	1	1	1	1	0.996914	1	1	1	1	1	1	1	1	1	1	1	1	1	0.996914	0.996914	1	1	1	0.996914	1	0.978395	1	1	1	0.996914
NA	APECO78_RS01295	f	268279	268743	1	1	1	1	1	1	1	1	1	1	1	1	1	1	1	1	1	1	1	1	1	1	1	1	1	1	1	1	1	1	1	1	1	1	1	1	1	1	1	1	1	1	1	0.496774	1
NA	APECO78_RS01300	f	269289	270638	1	1	1	1	1	0.966667	1	1	1	0.966667	0.966667	1	0.966667	1	0.966667	1	0.966667	1	0.966667	0.966667	0.966667	1	0.966667	1	1	0.268889	0.966667	0.966667	0.966667	1	1	1	1	1	1	1	1	1	1	1	1	1	1	0.44	1
NA	APECO78_RS01305	f	270789	272438	1	1	1	1	0.952727	1	1	1	1	0.952727	1	1	1	1	1	1	1	1	1	1	0.694545	0.958182	0.330909	1	1	1	1	0.64	1	1	1	1	1	1	1	1	1	1	1	1	1	1	1	1	1
NA	APECO78_RS01310	r	272592	273884	1	0	0	1	0	0	1	1	1	0	1	0	0	1	1	0	1	0.716937	1	1	0	0	1	0.575406	1	0	0	1	1	1	0	1	0	1	0.716937	0	0	1	0.716937	0	0	0	0	0	1
actP	APECO78_RS01315	r	274062	275711	1	1	0.307879	1	1	0.251515	1	1	1	0.307879	0.329697	1	0.307879	1	0.771515	1	0.307879	1	1	1	0.489697	1	0.0587879	1	1	1	0.307879	0.741818	1	1	0.307879	1	1	1	1	1	1	1	1	1	1	1	1	0.251515	0.424242
NA	APECO78_RS01320	r	275708	276022	1	1	1	1	1	1	1	1	1	1	1	1	1	1	1	1	1	1	1	1	1	1	1	1	1	1	1	1	1	1	1	1	1	1	1	1	1	1	1	1	1	1	1	1	1
NA	APECO78_RS01325	r	276223	278181	1	1	0.355283	1	1	0.58193	1	1	1	0.568147	0.568147	1	0.568147	1	0.568147	1	0.568147	1	0.321593	0.621235	0.568147	1	0.161817	1	1	0.568147	0.568147	0.568147	0.375191	1	1	1	1	1	1	1	1	1	1	1	1	1	1	0.568147	1
nrfA	APECO78_RS01330	f	278573	280009	1	1	0.978427	1	1	0.978427	1	1	1	1	0.730689	1	1	1	1	1	0.978427	1	1	1	1	1	1	1	1	0.978427	0.978427	0.751566	1	1	1	1	1	1	1	1	1	1	1	1	1	1	1	1	1
NA	APECO78_RS01335	f	280054	280620	1	1	1	1	1	1	1	1	1	1	1	1	1	1	1	1	1	1	1	1	1	1	1	1	1	1	1	1	1	1	1	1	1	1	1	1	1	1	1	1	1	1	1	1	1
NA	APECO78_RS01340	f	280617	281288	1	1	1	1	1	1	1	1	1	1	1	1	1	1	1	1	1	1	1	1	1	1	1	1	1	1	1	1	1	1	1	1	1	1	1	1	1	1	1	1	1	1	1	1	1
NA	APECO78_RS01345	f	281285	282241	1	1	0.392894	1	1	1	1	1	1	0.37722	0.37722	1	0.30512	1	1	1	0.30512	1	0.530825	1	0.30512	0.30512	1	1	0.00417973	0.392894	0.30512	0.37722	0.392894	1	1	1	1	1	1	1	1	1	1	1	0.998955	1	1	0.30512	1
NA	APECO78_RS01350	f	282357	283979	1	1	0.724584	1	1	1	1	1	1	0.715342	0.687616	1	0.76525	1	0.68207	0.687616	0.892791	1	0.892791	0.763401	1	0.724584	1	1	1	1	1	0.687616	0.604436	1	0.724584	1	1	1	1	1	1	1	1	1	0.990758	1	1	0.724584	1
NA	APECO78_RS01355	f	283972	284355	1	1	1	1	1	1	1	1	1	1	1	1	1	1	1	1	1	1	1	1	1	1	1	1	1	1	1	1	1	1	1	1	1	1	1	1	1	1	1	1	1	1	1	1	1
NA	APECO78_RS01360	f	284352	284948	1	1	1	1	1	1	1	1	1	1	1	1	1	1	1	1	1	1	1	1	1	1	1	1	1	1	1	1	1	1	1	1	1	1	1	1	1	1	1	1	1	0.961474	0.961474	1	1
NA	APECO78_RS01365	f	285290	286603	1	1	1	1	1	1	1	1	1	1	1	1	1	1	1	1	1	1	1	1	1	1	1	1	1	1	1	1	1	1	1	1	1	1	1	1	1	1	1	1	1	1	1	0.109589	1
NA	APECO78_RS01370	r	286681	287370	1	1	1	1	1	1	1	1	1	1	1	1	1	1	1	1	1	1	1	1	1	1	1	1	1	1	1	1	1	1	1	1	1	1	1	1	1	1	1	1	1	1	1	1	1
NA	APECO78_RS01375	r	287464	289143	1	1	1	1	1	1	1	1	1	1	1	1	1	1	1	1	1	1	1	1	1	1	1	1	1	1	1	1	1	1	1	1	1	1	1	1	1	1	1	1	1	1	1	0.921429	1
NA	APECO78_RS01380	r	289192	289611	1	1	1	1	1	1	1	1	1	1	1	1	1	1	1	1	1	1	1	1	1	1	1	1	1	1	1	1	1	1	1	1	1	1	1	1	1	1	1	1	1	1	1	1	1
NA	APECO78_RS01385	r	289809	291275	1	1	1	1	1	1	1	1	1	1	0.985685	1	1	1	1	1	1	1	1	1	1	1	1	1	1	1	1	1	1	1	1	1	1	1	1	1	1	1	1	1	1	1	1	1	1
NA	APECO78_RS01390	r	291272	293323	1	1	1	1	1	0.87768	1	1	1	0.304581	0.0609162	1	0.753411	1	1	1	0.00243665	1	1	1	0.846979	0.851365	0.99269	1	0.753411	1	1	0.00243665	1	1	1	1	1	1	1	1	1	1	1	1	1	1	1	0.0891813	1
NA	APECO78_RS01395	r	293323	294354	1	1	1	1	1	1	1	1	1	0.703488	1	1	1	1	1	1	1	1	1	1	1	1	1	1	1	1	1	1	1	1	1	1	1	1	1	1	1	1	1	1	1	1	1	1	1
NA	APECO78_RS01400	r	294373	294648	1	1	0.76087	1	1	1	1	1	1	0.76087	1	1	1	1	0.76087	1	1	1	1	0.76087	1	1	1	1	1	1	1	1	1	1	1	1	1	1	1	1	0.76087	1	1	0.630435	1	1	1	1	1
NA	APECO78_RS01405	r	294857	296842	0.617825	1	1	1	1	1	1	0.981873	1	0.771903	0.660121	1	1	1	1	1	0.660121	1	1	1	1	1	1	1	1	0.660121	1	0.691843	0.660121	1	1	1	1	1	1	1	1	1	1	1	1	1	1	0.660121	1
NA	APECO78_RS01410	r	297115	298044	1	1	1	0	1	1	1	1	0	0.356989	0.356989	1	0.798925	1	0	1	0	1	1	0	1	0.356989	0.54086	1	1	0.356989	1	0.356989	0.356989	1	1	1	1	0	0	1	1	1	0	1	0	1	1	0.678495	0
NA	APECO78_RS01415	r	298028	298723	1	1	1	0	1	1	1	1	0	1	1	1	1	1	0	1	0	1	1	0	1	1	1	1	1	1	1	1	1	1	1	1	1	0	0	1	1	1	0	1	0	1	1	1	0
NA	APECO78_RS01420	r	298734	299714	1	1	1	0	1	0.9684	1	1	0	1	1	0.9684	1	1	0	1	0	1	1	0	1	1	1	1	1	0.9684	0.9684	1	1	1	1	1	1	0	0	1	1	1	0	1	0	1	0.9684	1	0
NA	APECO78_RS01425	r	299693	301225	1	1	1	0.0958904	1	1	1	0.998695	0.129811	1	1	1	1	1	0.105675	1	0.0593607	1	1	0.0958904	1	1	1	1	1	1	1	1	1	1	1	1	1	0.0593607	0.105675	1	1	1	0.105675	1	0.128506	1	1	1	0.0593607
NA	APECO78_RS01430	r	301352	302287	1	1	1	0	1	1	1	1	0	1	1	1	1	1	0	1	0	1	1	0	1	1	1	1	1	1	1	1	1	1	1	1	1	0	0	1	1	1	0	1	0	1	1	1	0
NA	APECO78_RS01435	r	302346	303236	1	1	1	0	1	1	1	1	0	1	1	1	1	1	0	1	0	1	1	0	1	1	1	1	1	1	1	1	1	1	1	1	1	0	0	1	1	1	0	1	0	1	1	1	0
NA	APECO78_RS01440	f	303596	304045	1	1	1	0.484444	1	1	1	1	0	1	1	1	1	1	0.484444	1	0.484444	1	1	0.484444	1	1	1	1	1	1	1	1	1	1	1	1	1	0.484444	0.484444	1	1	1	0.484444	1	0.58	1	0.58	1	0.484444
NA	APECO78_RS01445	f	304114	304443	1	1	1	1	1	1	1	1	0.933333	1	1	1	1	0.463636	1	1	1	1	1	1	1	1	0.881818	1	1	1	1	1	1	1	1	1	1	1	1	1	1	1	1	1	0.987879	1	1	1	1
phnP	APECO78_RS01450	r	304590	305348	1	1	1	1	1	1	1	1	1	0	1	1	1	1	1	1	1	1	1	1	1	1	1	1	1	1	1	1	1	1	1	1	1	1	1	1	1	1	1	1	0	1	1	1	1
NA	APECO78_RS01455	r	305350	305784	1	1	1	1	1	1	1	1	1	1	1	1	1	1	1	1	1	1	1	1	1	1	1	1	1	1	1	1	1	1	1	1	1	1	1	1	1	1	1	1	0	1	1	1	1
NA	APECO78_RS01460	r	305771	306328	1	1	1	0.996416	1	1	1	1	1	1	1	1	1	0.996416	1	1	1	1	1	1	1	1	0.996416	1	0.996416	1	1	1	0.996416	1	1	1	1	1	1	1	1	1	1	1	0	1	1	1	1
NA	APECO78_RS01465	r	306328	307464	1	1	1	1	1	1	1	1	1	1	1	1	1	1	1	1	1	1	0.705365	1	1	1	0.605101	1	0.94723	1	1	0.705365	1	1	1	1	1	1	1	1	1	1	1	1	0	1	1	0.132806	1
NA	APECO78_RS01470	r	307461	308141	1	1	0.396476	1	1	0.171806	1	1	1	0.00587372	1	1	1	1	1	1	1	1	1	1	1	1	1	1	0	1	1	1	1	1	1	1	1	1	1	1	1	1	1	1	0	1	1	0.171806	1
phnK	APECO78_RS01475	r	308318	309076	1	1	0.218709	1	1	1	0.661397	1	1	1	1	1	1	1	1	1	1	1	0.29776	1	1	1	0.487484	1	1	1	1	0.29776	1	1	1	1	1	1	1	1	1	1	1	1	0	1	1	0.155468	1
NA	APECO78_RS01480	r	309073	309918	1	1	1	1	1	1	1	1	1	1	0.981087	1	1	1	1	1	1	1	1	1	1	1	1	1	1	1	1	1	1	1	1	1	1	1	1	1	1	1	1	1	0	1	1	1	1
NA	APECO78_RS01485	r	309911	310975	1	1	1	1	1	1	1	1	1	1	0.724883	1	0.448826	1	1	0.429108	0.448826	1	1	1	0.448826	0.448826	0.447887	1	1	1	1	1	0.448826	1	1	1	1	1	1	1	1	1	1	1	0	1	1	0.448826	1
phnH	APECO78_RS01490	r	310975	311559	1	1	1	1	1	1	1	1	1	0.319658	1	1	1	1	1	1	1	1	1	1	1	1	0	1	1	1	1	1	0.519658	1	1	1	1	1	1	1	1	1	1	1	0	1	1	1	1
NA	APECO78_RS01495	r	311556	312008	1	1	1	1	1	1	1	1	1	0.529801	1	1	1	1	1	1	1	1	1	1	1	0.529801	0	1	1	0.331126	1	1	1	1	1	1	1	1	1	1	1	1	1	1	0	1	1	1	1
NA	APECO78_RS01500	r	312009	312734	1	1	1	1	1	1	1	1	1	0	1	1	0.539945	1	1	1	0.539945	1	1	1	0.27686	0	0.539945	1	1	1	0.809917	0.701102	1	1	0	1	1	1	1	1	1	1	1	1	0	1	1	0	1
NA	APECO78_RS01505	r	312755	313534	1	1	0.738462	1	1	1	1	1	1	1	1	1	1	1	1	1	1	1	1	1	1	0	0.680769	1	0.907692	1	1	1	1	1	1	1	1	1	1	1	1	1	1	1	0	1	1	0.680769	0.738462
NA	APECO78_RS01510	r	313596	314612	1	1	1	1	1	1	1	1	1	1	1	1	1	1	1	1	1	1	1	1	1	1	1	1	0.774828	1	1	1	1	1	1	1	1	1	1	1	1	1	1	1	0	1	1	1	1
NA	APECO78_RS01515	r	314637	315425	1	1	1	1	1	1	1	1	1	1	1	1	1	1	1	1	1	1	1	1	1	1	1	1	1	0.991128	1	1	1	1	1	1	1	1	1	1	1	1	1	1	0.130545	1	1	1	1
NA	APECO78_RS01520	r	315558	316001	1	1	1	1	1	1	1	1	1	1	1	1	1	0.927928	1	1	1	1	1	1	1	1	1	1	1	1	1	1	1	1	1	1	1	1	1	1	1	1	1	1	1	1	1	1	1
NA	APECO78_RS01525	r	316161	316496	1	1	1	1	1	1	1	1	1	0.830357	1	1	1	1	1	1	0.830357	1	1	0.830357	0.830357	1	1	1	1	1	1	1	1	1	1	1	1	1	1	1	1	1	1	1	1	1	1	1	1
NA	APECO78_RS01530	f	316898	319126	1	1	1	0.321669	1	1	1	1	0.884702	0.750112	0.756842	1	0	1	1	1	0.569314	1	0.644684	1	1	1	1	1	1	1	1	0.756842	0.644684	1	1	1	1	1	1	1	1	1	1	1	1	1	1	0.663526	1
NA	APECO78_RS01535	f	319123	320001	1	1	1	1	1	1	1	1	1	0.448237	1	0.967008	0	1	1	1	1	1	1	1	0.967008	1	1	1	1	0.967008	1	0.448237	1	1	0.967008	1	1	1	1	1	1	1	1	1	0.990899	1	1	0.448237	1
NA	APECO78_RS01540	f	320265	321767	1	1	0.127745	1	1	0	1	1	1	0.127745	0	1	0	1	0.167665	1	0	1	0.127079	0.127745	0.127745	0.127745	1	1	1	0.145709	0.127745	0.127745	0.127745	1	0.145709	1	1	1	1	1	1	1	1	1	1	1	1	0	1
NA	APECO78_RS01545	f	321879	321968	0.277778	0.277778	0.277778	0.277778	0.277778	0.277778	0.277778	0.277778	0.277778	0.277778	0	0.277778	0	0.277778	0.277778	0.277778	0.277778	0.277778	0.277778	0.277778	0	0.277778	0.277778	0.277778	0.277778	0.277778	0.277778	0.277778	0.277778	0.277778	0.277778	0.277778	0.277778	0.277778	0.277778	0.277778	0.277778	0.277778	0.277778	0.277778	0.277778	0.277778	0.277778	0	0.277778
NA	APECO78_RS01550	r	321944	323035	1	1	1	1	1	1	1	1	1	0.491758	0.123626	1	0	1	1	1	1	1	1	1	0	1	1	1	1	1	0.554945	1	1	1	1	1	1	1	1	1	1	1	1	1	1	1	1	0	1
NA	APECO78_RS01555	r	323045	323713	1	1	1	1	1	1	1	1	1	1	1	1	0.32287	1	1	1	1	1	1	1	1	1	1	1	1	1	1	1	1	1	1	1	1	1	1	1	1	1	1	1	1	1	1	1	1
NA	APECO78_RS01560	r	323710	325353	1	1	1	1	1	1	1	1	1	1	0.967153	1	0	1	1	0.775547	1	1	1	1	1	1	1	1	1	1	1	1	1	1	1	1	1	1	1	1	1	1	1	1	1	1	1	1	1
NA	APECO78_RS01565	r	325457	326794	1	1	0.275785	1	1	0.275785	1	1	1	0	0.253363	1	0	1	0.872197	0	1	1	0.894619	0.894619	0.253363	0.275785	0.253363	1	1	0.204036	0.253363	1	0.253363	1	0.275785	1	1	1	1	1	1	1	1	1	1	1	1	0.253363	1
NA	APECO78_RS01570	r	326931	327692	1	1	1	1	1	1	1	1	1	1	1	1	0	1	1	1	1	1	1	1	1	1	1	1	1	1	1	1	1	1	1	1	1	1	1	1	1	1	1	1	1	1	1	0.923885	0.41601
NA	APECO78_RS01575	r	328017	330287	1	1	1	1	1	0.886394	1	1	1	1	1	1	0	1	1	1	1	1	1	1	1	0.826948	0.826948	1	1	1	1	1	1	1	0.886394	1	1	1	0.923382	1	1	1	0.923382	1	1	1	1	1	1
NA	APECO78_RS01580	r	330483	331391	1	1	1	1	1	1	1	1	1	1	1	1	0	1	1	1	1	1	1	1	1	1	1	1	1	1	1	1	1	1	1	1	1	1	1	1	1	1	1	1	0	1	1	1	1
NA	APECO78_RS01585	f	331423	331584	0	0	0	0	0	0	0	0	0	0	0	0	0	0	0	0	0	0	0	0	0	0	0	0	0	0	0	0	0	0	0	0	0	0	0	0	0	0	0	0	0	0	0	0	0
NA	APECO78_RS01590	f	331674	333029	1	1	0.663717	1	1	0.789823	1	1	1	0.734513	0.734513	1	0	1	0.734513	1	0.734513	1	0.734513	0.876106	0.550885	0.789823	1	1	1	1	0.820796	0.734513	0.876106	1	0.820796	1	1	1	1	1	1	1	1	1	1	1	1	0.64823	1
NA	APECO78_RS01595	f	333132	334553	0.938819	0.938819	0	0.938819	0	0	0.938819	0.938819	0.938819	0	0.924754	0	0	0.938819	0.938819	0.938819	0.49789	0.938819	0.620253	0.938819	0.938819	0	0.938819	0.938819	0.938819	0	0	0.938819	0.938819	0.938819	0	0.938819	0.938819	0.938819	0.938819	0.938819	0	0.938819	0.938819	0	0.945148	0.938819	0	0	0.938819
NA	APECO78_RS01600	r	334692	335321	1	1	1	1	1	1	1	1	1	1	1	1	0.00793651	1	1	1	1	1	1	1	1	1	1	1	1	1	1	1	1	1	1	1	1	1	1	1	1	1	1	1	0.988889	1	1	1	1
NA	APECO78_RS01605	r	335444	337090	1	1	1	1	1	1	1	1	1	0.455373	1	1	0.979356	1	1	1	1	1	1	1	1	1	1	1	1	1	1	1	1	1	1	1	1	1	1	1	1	1	1	1	1	1	1	1	1
NA	APECO78_RS01610	r	337168	338508	1	1	1	1	1	1	1	1	0.531693	0.319911	1	1	0	1	1	1	1	1	1	1	1	1	1	1	1	1	1	1	1	1	1	1	1	1	1	1	1	1	1	1	1	1	1	1	1
NA	APECO78_RS01615	f	338974	339102	0.186047	0.186047	0.186047	0.186047	0.186047	0.186047	0.186047	0.186047	0.186047	0.186047	0.186047	0.186047	0	0.186047	0.186047	0.186047	0.186047	0.186047	0.186047	0.186047	0.186047	0.186047	0.186047	0.186047	0.186047	0.186047	0.186047	0.186047	0.186047	0.186047	0.186047	0.186047	0.186047	0.186047	0.186047	0.186047	0.186047	0.186047	0.186047	0.186047	0.186047	0.186047	0.186047	0.186047	0.186047
NA	APECO78_RS01620	r	339079	339798	1	1	1	1	1	1	1	1	1	1	1	1	0	1	1	1	1	1	1	1	1	1	1	1	1	1	1	1	1	1	1	1	1	1	1	1	1	1	1	1	1	1	1	1	1
NA	APECO78_RS01625	r	339795	341426	1	1	1	0.321691	1	1	1	1	1	1	1	1	0	1	1	1	1	1	1	1	1	1	1	1	1	1	1	1	1	1	1	1	1	1	1	1	1	1	1	1	1	1	1	1	1
NA	APECO78_RS01630	f	341607	341837	1	1	1	0.385281	1	1	1	1	1	0.978355	1	1	0	1	1	1	1	1	1	1	1	1	1	1	1	1	1	1	1	1	1	1	1	1	1	1	1	1	1	1	1	1	1	1	1
NA	APECO78_RS01635	f	341849	342121	1	1	1	1	1	1	1	1	1	1	1	1	0	1	1	1	1	1	1	1	1	1	1	1	1	1	1	1	1	1	1	1	1	1	1	1	1	1	1	1	0.974359	1	1	1	1
NA	APECO78_RS01640	f	342438	342644	0.956522	1	1	1	1	1	1	0	1	1	1	1	0	1	1	1	1	1	1	1	1	1	1	1	1	1	1	1	1	1	1	1	1	1	1	1	1	0.956522	1	1	1	1	1	1	1
NA	APECO78_RS01645	f	342672	342845	1	1	1	1	1	1	1	1	1	1	1	1	0	1	1	1	1	1	1	1	1	1	1	1	1	1	1	1	1	1	1	1	1	1	1	1	1	1	1	1	1	0.758621	1	1	1
lysS	APECO78_RS01650	r	342964	344481	1	1	1	1	1	1	1	1	1	1	1	1	0.993412	1	1	1	1	1	1	1	1	1	1	1	1	1	1	1	1	1	1	1	1	1	1	1	1	1	1	1	1	1	1	1	1
NA	APECO78_RS01655	r	344718	346175	1	0.897119	1	1	1	1	1	1	1	1	1	1	0.0932785	1	1	1	1	1	1	1	1	1	1	1	0.748285	1	1	1	1	1	1	1	1	1	1	1	1	1	1	1	1	0.478052	1	1	1
NA	APECO78_RS01660	r	346234	348381	1	1	1	1	1	1	1	1	1	1	1	1	0.971601	1	1	1	1	1	1	1	1	1	1	1	1	1	1	1	1	1	1	1	1	1	1	1	1	1	1	1	1	1	1	1	1
cadB	APECO78_RS01665	r	348461	349795	1	1	1	1	1	1	1	1	0.260674	1	1	1	0	1	1	1	1	1	1	1	1	1	1	1	1	1	1	1	1	1	1	1	1	1	1	0.451685	1	1	1	1	1	1	1	1	1
NA	APECO78_RS01670	r	350161	351698	1	1	1	1	1	0.637841	1	1	0.637841	0.637841	0.637841	1	0	1	1	1	1	1	0.637841	1	1	0.637841	1	1	1	1	1	0.637841	1	1	1	1	1	1	1	0.637841	1	0.990897	1	1	0.56762	1	1	0.637841	1
NA	APECO78_RS01675	r	352315	352390	0	0	0	0	0	0	0	0	0	0	0	0	0	0	0	0	0	0	0	0	0	0	0	0	0	0	0	0	0	0	0	0	0	0	0	0	0	0	0	0	0	0	0	0	0
NA	APECO78_RS01680	r	352497	353072	1	1	1	1	1	1	1	1	1	0.260417	1	1	1	1	1	1	1	1	1	1	1	1	1	1	1	1	1	1	1	1	1	1	1	1	1	1	1	1	1	1	1	1	1	1	1
dipZ	APECO78_RS01685	r	353109	354806	1	1	1	1	1	1	1	1	1	1	1	1	1	1	1	1	1	1	1	1	1	1	1	1	1	1	1	1	1	1	1	1	1	1	1	1	1	1	1	1	1	1	1	1	1
NA	APECO78_RS01690	r	354782	355120	1	1	1	1	1	1	1	1	0.893805	1	1	1	1	1	1	1	1	1	1	1	1	1	1	1	1	1	1	1	1	1	1	1	1	1	1	1	1	1	1	1	1	1	1	1	1
NA	APECO78_RS01695	r	355236	356537	0.928571	0.928571	0.928571	0.928571	0.928571	0.857143	0.928571	0.928571	0.928571	0.693548	0.928571	0.928571	0.585253	0.928571	0.928571	0.975422	0.676651	0.928571	0.928571	0.928571	0.928571	0.635177	0.928571	0.928571	0.928571	0.928571	0.928571	0.928571	0.928571	0.928571	1	0.928571	0.928571	0.928571	0.928571	0.975422	0.928571	0.928571	0.928571	0.928571	1	0.975422	0.928571	0.928571	0.928571
aspA	APECO78_RS01700	r	356655	358091	1	1	1	1	1	1	1	1	1	1	1	1	1	1	1	1	1	1	1	1	1	1	1	1	1	1	1	1	1	1	1	1	1	1	1	1	1	1	1	1	1	1	1	1	1
fxsA	APECO78_RS01705	f	358428	358904	1	1	0	1	1	1	1	1	1	1	1	1	1	1	0	1	1	1	1	0	1	0	0	1	1	1	1	1	0	1	0	1	1	1	1	1	1	1	1	1	1	1	1	0	1
NA	APECO78_RS01710	r	358920	360176	1	1	0	1	1	0.381862	1	1	1	0	0	1	0	1	0	1	1	1	0.210024	0	1	0	0	1	1	1	0.381862	1	1	1	0	1	1	1	1	1	1	1	1	1	1	1	1	0	1
groES	APECO78_RS01715	f	360452	360745	1	1	1	0.602041	1	1	1	1	1	1	1	1	1	1	1	1	1	1	1	1	1	1	1	1	1	1	1	1	1	1	1	1	1	1	1	1	1	1	1	1	1	1	1	1	1
groEL	APECO78_RS01720	f	360789	362435	1	1	1	1	1	1	1	1	1	1	1	1	1	1	1	1	1	1	1	1	1	1	1	1	1	1	1	1	1	1	1	1	1	1	1	1	1	1	1	1	1	1	1	0.477231	1
NA	APECO78_RS01725	f	362573	362926	1	1	1	1	1	1	1	1	1	1	1	1	1	1	1	1	1	1	1	1	1	1	1	1	1	1	1	1	1	1	1	1	1	1	1	1	1	1	1	1	1	1	1	1	1
NA	APECO78_RS01730	r	363119	363988	1	1	1	1	1	1	1	1	1	1	1	1	1	1	1	1	1	1	1	1	1	1	1	1	1	1	1	1	1	1	1	1	1	1	1	1	1	1	1	1	1	1	1	1	1
NA	APECO78_RS01735	r	364383	365411	1	1	0.880466	1	1	1	1	1	1	1	0.93586	1	1	1	1	1	1	0.93586	1	1	1	0.880466	1	0.93586	0.93586	1	1	1	0.93586	0.93586	0.880466	0.93586	1	0.93586	0.93586	1	1	1	0.93586	1	1	1	0.93586	0.880466	0.93586
NA	APECO78_RS01740	f	365453	366019	0.920635	1	1	1	1	1	1	1	1	1	1	1	1	1	1	1	1	1	1	1	1	1	1	1	1	1	1	1	0.920635	1	1	1	1	0.920635	0.920635	1	1	1	0.920635	1	1	1	1	1	1
NA	APECO78_RS01745	f	366071	366196	1	1	1	1	1	1	1	1	1	1	1	1	1	1	1	1	1	1	1	1	1	1	1	1	1	1	1	1	1	1	1	1	1	1	1	1	1	1	1	1	1	1	1	1	1
NA	APECO78_RS01750	f	366307	366453	1	1	1	0.993197	1	1	1	1	0.993197	1	0.993197	1	1	1	0.993197	1	1	1	0.993197	0.993197	1	1	0.993197	1	1	1	1	0.993197	1	1	1	1	1	1	0.993197	1	1	0.993197	0.993197	1	1	1	1	1	1
NA	APECO78_RS01755	f	366628	366945	1	1	1	1	1	1	1	1	1	1	1	1	1	1	1	1	1	1	1	1	1	1	1	1	1	1	1	1	1	1	1	1	1	1	1	1	1	1	1	1	1	1	1	1	1
NA	APECO78_RS01760	r	366942	367475	1	1	1	1	1	1	1	1	1	0.00749064	1	1	1	1	1	1	0.820225	1	1	1	1	1	1	1	1	0.00749064	0.00749064	0.00749064	1	1	1	1	1	1	1	1	1	1	1	1	1	1	1	0.00749064	1
NA	APECO78_RS01765	r	367564	368697	1	1	0.886243	1	1	0.804233	1	1	1	0.804233	0.804233	1	0.515873	1	0.880952	0.784832	0.804233	1	0.804233	0.928571	1	0.804233	0.804233	1	1	0.804233	0.886243	0.886243	0.804233	1	0.804233	1	1	1	1	1	1	1	1	1	1	1	1	0.804233	1
NA	APECO78_RS01770	r	368760	369119	1	1	1	1	1	1	1	1	1	1	1	1	0	1	1	1	1	1	1	0	1	1	1	1	1	1	1	1	1	1	1	1	1	1	1	1	1	1	1	1	1	1	1	1	1
NA	APECO78_RS01775	r	369130	369525	1	1	0.727273	1	1	1	1	1	1	1	0.727273	1	1	1	1	1	0.727273	1	1	1	0.477273	1	1	1	1	1	1	0.727273	1	1	1	1	1	1	1	1	1	1	1	1	1	1	1	0.727273	1
NA	APECO78_RS01780	r	369536	370270	1	1	1	1	1	1	1	1	1	1	1	1	1	1	1	1	1	1	1	1	1	1	1	1	1	1	1	1	1	1	1	1	1	1	1	1	1	1	1	1	1	1	1	1	1
NA	APECO78_RS01785	r	370263	372071	1	1	0.646766	1	1	1	1	1	1	0.646766	1	1	1	1	0.684356	1	1	1	0.684356	1	1	1	1	1	1	1	1	0.684356	1	1	1	1	1	1	1	1	1	1	1	1	1	1	1	0.684356	1
NA	APECO78_RS01790	f	372396	373373	1	1	1	1	1	1	1	1	1	1	1	1	1	1	1	1	1	1	1	1	1	1	1	1	1	1	1	1	1	1	1	1	1	1	1	1	1	1	1	1	1	1	1	1	1
NA	APECO78_RS01795	f	373592	375094	0.957418	1	1	0.987359	1	1	0.987359	0.987359	0.97006	0.975383	0.987359	1	1	0.987359	1	1	1	0.97006	1	1	1	1	1	1	1	1	1	0.987359	1	0.97006	1	1	1	0.97006	0.957418	1	0.957418	0.957418	0.957418	0.97006	0.962076	1	0.97006	1	0.97006
NA	APECO78_RS01800	r	375245	378568	1	1	1	1	1	1	1	1	1	1	1	1	1	1	1	1	1	1	1	1	1	0.999699	1	1	1	1	1	0.49278	1	1	1	1	1	1	1	1	1	1	1	1	1	1	1	0.919675	1
psd	APECO78_RS01805	r	378590	379558	1	1	1	1	1	1	1	1	1	1	1	1	1	1	1	1	1	1	1	1	1	1	1	1	1	1	1	1	1	1	1	1	0.993808	1	1	1	1	1	1	1	1	1	1	1	1
NA	APECO78_RS01810	r	379655	380707	1	1	1	1	1	1	1	1	1	1	1	1	1	1	1	1	1	1	1	1	1	1	1	1	1	1	1	1	0.538462	1	1	1	1	1	1	1	1	1	1	1	1	1	1	1	1
NA	APECO78_RS01815	f	380802	381347	1	1	1	1	1	1	1	1	1	1	1	1	1	1	1	1	1	1	1	1	1	1	1	1	1	1	1	1	1	1	1	1	1	1	1	1	1	1	1	1	1	1	1	1	1
NA	APECO78_RS01820	f	381558	381633	0	0	0	0	0	0	0	0	0	0	0	0	0	0	0	0	0	0	0	0	0	0	0	0	0	0	0	0	0	0	0	0	0	0	0	0	0	0	0	0	0	0	0	0	0
NA	APECO78_RS01825	f	381670	381745	0	0	0	0	0	0	0	0	0	0	0	0	0	0	0	0	0	0	0	0	0	0	0	0	0	0	0	0	0	0	0	0	0	0	0	0	0	0	0	0	0	0	0	0	0
NA	APECO78_RS01830	f	381781	381856	0	0	0	0	0	0	0	0	0	0	0	0	0	0	0	0	0	0	0	0	0	0	0	0	0	0	0	0	0	0	0	0	0	0	0	0	0	0	0	0	0	0	0	0	0
NA	APECO78_RS01835	r	382126	383265	1	1	1	1	1	1	1	1	1	1	1	1	1	1	1	1	1	1	1	1	1	1	1	1	1	1	1	1	1	1	1	1	1	1	1	1	1	1	1	1	1	1	1	1	1
NA	APECO78_RS01840	f	383279	384811	1	1	0.479452	1	1	0.479452	1	1	1	0.0189172	0.88454	1	0.479452	1	0.479452	1	0.88454	1	0.651663	0.479452	0.479452	0.88454	0.379648	1	1	0.81409	0.620352	0.651663	0.92955	1	0.506849	1	1	1	1	1	1	1	1	1	1	1	1	0.16047	1
NA	APECO78_RS01845	f	384783	385244	1	1	1	1	1	1	1	1	1	1	1	1	1	1	1	1	1	1	1	1	1	1	1	1	1	1	1	1	1	1	1	1	1	1	1	1	1	1	1	1	1	1	1	1	1
NA	APECO78_RS01850	f	385263	386600	1	1	0.997758	1	0.997758	1	0.997758	0.997758	1	1	1	0.997758	0.997758	0.910314	1	1	0.997758	1	0.997758	1	1	0.997758	1	0.997758	1	0.997758	0.61435	1	1	0.997758	1	1	0.997758	0.997758	0.997758	1	1	0.997758	0.997758	1	0.692825	1	0.997758	0.997758	1
NA	APECO78_RS01855	f	386610	388457	1	1	1	1	1	1	1	1	1	1	1	1	1	1	1	1	1	1	1	1	1	1	1	1	1	1	1	1	1	1	1	1	1	1	1	1	1	1	1	1	1	1	1	1	1
miaA	APECO78_RS01860	f	388450	389400	0.961094	0.961094	0.961094	0.961094	0.961094	0.961094	0.961094	0.961094	0.961094	0.961094	0.961094	0.961094	0.961094	0.961094	0.961094	0.961094	0.961094	0.961094	0.961094	0.961094	0.961094	0.961094	0.961094	0.961094	0.961094	0.961094	0.961094	0.961094	0.961094	0.961094	0.961094	0.961094	1	0.961094	0.961094	1	0.961094	0.961094	0.961094	0.961094	0.961094	1	0.961094	0.961094	0.961094
hfq	APECO78_RS01865	f	389486	389794	1	1	1	1	1	1	1	1	1	1	1	1	1	1	1	1	1	1	1	1	1	1	1	1	1	1	1	1	1	1	1	1	1	1	1	1	1	1	1	1	1	1	1	1	1
NA	APECO78_RS01870	f	389871	391151	1	1	1	1	1	1	1	1	1	1	1	1	1	1	1	1	1	1	1	1	1	1	1	1	1	1	1	1	1	1	1	1	1	1	1	1	1	1	1	1	1	1	1	1	1
NA	APECO78_RS01875	f	391237	392496	1	1	1	1	1	1	1	1	1	1	1	1	1	1	1	1	1	1	1	1	1	1	1	1	1	1	1	1	1	1	1	1	1	1	1	1	1	1	1	1	1	1	1	1	1
NA	APECO78_RS01880	f	392499	393503	1	1	1	1	1	1	1	1	1	1	1	1	1	1	1	1	1	1	1	1	1	1	1	1	1	1	1	1	1	1	1	1	1	1	1	1	1	1	1	1	1	1	1	1	1
NA	APECO78_RS01885	f	393585	393782	1	1	1	1	1	1	1	1	1	1	1	1	1	1	1	1	1	1	1	1	1	1	1	1	1	1	1	1	1	1	1	1	1	1	1	1	1	1	1	1	1	1	1	1	1
NA	APECO78_RS01890	f	393886	395184	1	1	1	1	1	1	1	1	1	1	1	1	1	1	1	1	1	1	1	1	1	1	1	1	1	1	1	1	1	1	1	1	1	1	1	1	1	1	1	1	1	1	1	1	1
NA	APECO78_RS01895	f	395389	395814	1	1	1	1	1	1	1	1	1	1	1	1	1	1	1	1	1	1	1	1	1	1	1	1	1	1	1	1	1	1	1	1	1	1	1	1	1	1	1	1	1	1	1	1	1
NA	APECO78_RS01900	f	395853	398294	1	1	0.691646	1	1	1	1	1	1	0.638821	0.691646	1	1	1	1	1	0.256757	1	0.746929	1	0.746929	0.691646	1	1	1	1	0.691646	1	0.691646	1	1	1	1	1	1	1	1	1	1	1	1	1	1	0.733415	1
NA	APECO78_RS01905	f	398474	399205	0.998634	1	0.986339	0.987705	0.998634	0.987705	0.998634	0.998634	1	0	0.998634	1	1	0.998634	1	1	0.987705	1	1	1	1	0.998634	0.998634	1	1	1	0.987705	0.987705	0.989071	1	0.998634	1	1	1	1	1	1	1	1	0.987705	0.998634	1	0.987705	0.806011	0.987705
NA	APECO78_RS01910	f	399331	399732	1	1	1	1	1	1	1	1	1	0.41791	1	1	1	1	1	1	1	1	1	1	1	1	1	1	1	1	1	1	1	1	1	1	1	1	1	1	1	1	1	1	1	1	1	1	1
NA	APECO78_RS01915	f	399751	400449	1	1	1	1	1	1	1	1	1	1	1	1	1	1	1	1	1	1	1	1	1	1	1	1	1	1	1	1	1	1	1	1	1	1	1	1	1	1	1	1	1	1	1	1	1
NA	APECO78_RS01920	f	400500	401159	1	1	1	1	1	1	1	1	1	1	1	1	1	1	1	1	1	1	1	1	1	1	1	1	1	1	1	1	1	1	1	1	1	1	1	1	1	1	1	1	1	1	1	1	1
NA	APECO78_RS01925	f	401177	401575	1	1	1	1	1	1	1	1	1	1	1	1	1	1	0.37594	1	0.37594	1	1	0.37594	1	1	0	1	1	1	1	0.849624	1	1	1	1	1	1	1	1	1	1	1	1	1	1	1	0	1
NA	APECO78_RS01930	f	401585	402223	1	1	1	1	1	1	1	1	1	1	1	1	1	1	1	1	1	1	1	1	1	0	1	1	1	1	1	0.793427	1	1	1	1	1	1	1	1	1	1	1	1	1	1	1	0	1
NA	APECO78_RS01935	f	402226	403389	1	1	1	1	1	1	1	1	1	1	1	1	1	1	1	1	1	1	1	1	0.850515	0.837629	1	1	1	1	1	1	0.850515	1	1	1	1	1	1	1	1	1	1	1	1	1	1	0.791237	1
NA	APECO78_RS01940	f	403473	405098	1	1	1	1	1	1	1	1	1	1	1	1	1	1	1	1	1	1	1	1	1	1	1	1	1	1	1	1	1	1	1	1	1	1	1	1	1	1	1	1	1	1	1	1	1
NA	APECO78_RS01945	r	405215	405490	1	1	1	1	1	1	1	1	1	1	1	1	1	1	1	1	1	1	1	1	1	1	1	1	1	1	1	1	1	1	1	1	1	1	1	1	1	1	1	1	1	1	1	1	1
NA	APECO78_RS01950	r	405639	405968	1	1	1	1	1	1	1	1	1	1	1	1	1	1	1	1	1	1	1	1	1	1	1	1	1	1	1	1	1	1	1	1	1	1	1	1	1	1	1	1	0.987879	1	1	1	1
NA	APECO78_RS01955	f	406150	406899	1	1	1	1	1	1	1	1	1	0.668	1	1	1	1	1	1	1	1	1	1	1	0.668	1	1	1	1	1	1	1	1	1	1	1	1	1	1	1	1	1	1	1	1	1	0.884	1
NA	APECO78_RS01960	r	406896	407651	1	1	1	0.936508	1	0.936508	1	1	1	0.936508	1	0.936508	1	1	1	0.936508	1	1	1	1	1	1	1	1	1	0.936508	1	0.936508	1	1	1	1	1	1	1	1	1	1	1	1	1	1	1	1	1
NA	APECO78_RS01965	r	407759	408823	1	1	1	1	1	1	1	1	1	1	1	1	1	1	1	1	1	1	1	1	1	1	1	1	1	1	1	1	1	1	1	1	1	1	1	1	1	1	1	1	1	1	1	1	1
NA	APECO78_RS01970	f	409178	410575	1	0.888412	1	1	1	0.2103	1	1	1	0.167382	0.167382	1	0.2103	1	1	1	1	1	1	1	1	0.167382	1	1	1	0.2103	1	0.167382	0.135193	1	1	1	1	1	1	1	1	1	1	1	1	1	1	0.108727	1
NA	APECO78_RS01975	f	410591	410896	1	1	1	1	1	1	1	1	1	1	1	1	1	1	1	1	1	1	1	1	1	1	1	1	1	1	1	1	1	1	1	1	1	1	1	1	1	0.895425	1	1	1	1	1	1	1
NA	APECO78_RS01980	f	410906	411370	1	1	1	1	1	1	1	1	1	1	1	1	1	1	1	1	1	1	1	1	1	1	1	1	1	1	1	1	1	1	1	1	1	1	1	1	1	1	1	1	1	1	1	1	1
ulaD	APECO78_RS01985	f	411384	412034	1	1	1	1	1	1	1	1	1	1	1	1	1	1	1	1	1	1	1	1	1	1	1	1	1	1	1	1	1	1	1	1	1	1	1	1	0.996928	1	1	1	1	1	1	1	1
NA	APECO78_RS01990	f	412044	412898	1	1	1	1	1	1	1	1	1	1	1	1	1	1	1	1	1	1	1	1	1	1	1	1	1	1	1	1	1	1	1	1	1	1	1	1	1	1	1	1	1	1	1	1	1
araD	APECO78_RS01995	f	412898	413584	0.998544	1	1	1	1	1	0.998544	0.998544	0.998544	1	1	1	0.988355	0.998544	0.998544	1	1	1	1	1	0.988355	1	1	1	1	1	1	1	0.988355	1	1	1	1	1	1	1	1	1	1	1	1	1	1	1	1
NA	APECO78_RS02000	r	413713	413988	1	1	1	1	1	1	1	1	1	1	1	1	1	1	1	1	1	1	1	1	1	1	1	1	1	1	1	1	1	1	1	1	1	1	1	1	1	1	1	1	1	1	1	1	1
NA	APECO78_RS02005	f	414057	414167	0.864865	0	0	0	0	0	0.864865	0.864865	0	0.864865	0	0	0	0.864865	0	0	0	0	0	0	0	0	0	0	0	0	0	0	0	0	0	0	0	0	0	0	0.864865	0	0	0.864865	0	0	0	0	0
rpsF	APECO78_RS02010	f	414315	414710	1	1	1	1	1	1	1	1	1	1	1	1	1	1	1	1	1	1	1	1	1	1	1	1	1	1	1	1	1	1	1	1	1	1	1	1	1	1	1	1	1	1	1	1	1
NA	APECO78_RS02015	f	414717	415031	0	0	0	0	0	0	0	0	0	0	0	0	0	0	0	0	0.533333	0	0	0	0	0	0	0	0	0	0	0	0	0	0	0	0	0	0	0	0	0	0	0	0	0	0	0	0
rpsR	APECO78_RS02020	f	415036	415263	1	1	1	1	1	1	1	1	1	1	1	1	1	1	1	1	1	1	1	1	1	1	1	1	1	1	1	1	1	1	1	1	1	1	1	1	1	1	1	1	1	1	1	1	1
rplI	APECO78_RS02025	f	415305	415754	1	1	1	1	1	1	1	1	1	1	1	1	1	1	1	1	1	1	1	1	1	1	1	1	1	1	1	1	1	1	1	1	1	1	1	1	1	1	1	1	1	1	1	1	1
NA	APECO78_RS02030	r	415866	416837	1	0.194444	0.746914	0.25823	0.746914	0.746914	1	1	0	0.746914	1	0.746914	0.194444	1	0	0.194444	0	1	0.194444	1	0.194444	0.746914	0	1	1	0.746914	0.746914	0	1	1	0.746914	1	0.194444	1	1	0.194444	0.746914	0	1	0.746914	0	0.194444	0.746914	0.746914	1
NA	APECO78_RS02035	r	416890	418191	1	0.84255	0.773425	0.831029	0.773425	0.754224	1	1	0	0.325653	1	0.754224	0.423195	1	0	0.84255	0	1	0.831029	1	0.199693	0.773425	0	1	1	0.355607	0.754224	0	1	1	0.773425	1	0.84255	1	1	0.84255	0.773425	0	1	0.754224	0	0.84255	0.754224	0.235791	1
NA	APECO78_RS02040	r	418234	418710	0.691824	0	0	0	0	0	0.691824	0.691824	0	0	0.727463	0	0	0.522013	0	0	0	1	0	1	0	0	0	1	1	0	0	0	1	1	0	0.691824	0	0	0.691824	0	0	0	0.691824	0	0	0	0	0	0.691824
NA	APECO78_RS02045	r	418731	420812	1	0.884246	0.991354	0.991354	0.991354	0.991354	1	1	0	0.666186	0.81172	0.991354	0.559078	1	0	0.884246	0	1	0	1	0.884246	0.929875	0.991354	1	1	0.929875	0.991354	0	1	1	0.991354	1	0.884246	1	1	0.884246	0.991354	0.991354	1	0.991354	0.986551	0.884246	0.991354	0.666186	1
NA	APECO78_RS02050	r	420809	422350	1	1	1	1	1	1	1	1	0	1	0.945525	1	0.463035	1	0	1	0	1	0	1	1	1	1	1	1	1	1	0	1	1	1	1	1	1	1	1	1	1	1	1	1	1	1	1	1
NA	APECO78_RS02055	r	422360	423136	1	1	1	1	1	1	1	0.972973	0	1	1	1	1	1	0	1	0	1	0	1	1	1	1	1	1	1	1	0	1	1	1	1	1	1	1	1	1	1	1	1	1	1	1	1	1
NA	APECO78_RS02060	r	423146	423988	1	1	1	1	1	0.839858	1	1	0	1	1	1	1	1	0	1	0	1	0	1	1	1	0.839858	1	1	1	1	0	1	1	1	1	1	1	1	1	1	1	1	1	1	1	1	1	1
NA	APECO78_RS02065	r	423998	424789	1	1	1	1	1	1	1	1	0	0	1	1	1	1	0	1	0	1	0	1	1	1	1	1	1	1	1	0	1	1	1	1	1	1	1	1	1	0.981061	1	1	1	1	1	1	1
NA	APECO78_RS02070	f	425002	425649	1	1	1	0.987654	1	1	1	1	0.217593	1	1	1	1	1	0.0262346	1	0.222222	1	0.222222	0.987654	1	1	1	1	1	1	1	0.356481	1	1	1	1	1	1	1	1	1	0.972222	1	1	1	1	1	1	0.987654
NA	APECO78_RS02075	r	425633	426271	1	1	1	0.99374	1	1	1	1	1	1	0.892019	1	1	1	1	1	1	1	1	0.99374	1	1	1	1	1	1	1	1	1	1	1	1	1	1	1	1	1	0.998435	1	1	1	1	1	1	0.99374
NA	APECO78_RS02080	f	426490	427110	1	1	1	1	1	1	1	1	1	0.913043	1	1	1	1	1	1	1	1	1	1	1	1	1	1	1	1	1	1	1	1	1	1	1	1	1	1	1	1	1	1	1	1	1	0.913043	1
NA	APECO78_RS02085	f	427419	428822	0.990741	1	0.990741	0.990741	0.990741	0.990741	0.990741	0.990741	0.990741	1	0.990741	0.990741	1	0.990741	0.990741	1	1	1	1	0.990741	1	0.990741	0.990741	1	1	0.990741	0.990741	0.990741	1	1	0.990741	1	1	0.990741	0.990741	1	1	0.990741	0.990741	0.990741	1	1	0.990741	0.990741	0.990741
NA	APECO78_RS02090	f	429089	429523	0	0.850575	0.356322	0	0.356322	0.344828	0	0	0	0	0	0.344828	0.850575	0	0.344828	0.850575	0.988506	1	0.988506	0	0.850575	0.356322	0	1	1	0.344828	0.344828	0	1	1	0.356322	1	0.850575	0.344828	0	0.850575	0.988506	0	0	0	0.988506	0.850575	0.344828	0.356322	0.344828
NA	APECO78_RS02095	f	429622	430689	0	1	0	0	0	0	0	0	0	0	0	0	0.261236	0	0	1	0	1	0	0	1	0	0	1	1	0	0	0	0.132022	1	0	1	1	0	0	1	0	0	0	0	0	1	0	0	0
NA	APECO78_RS02100	r	430936	431598	1	0.996983	0.996983	0.996983	0.996983	0.996983	1	1	0.996983	0.996983	1	0.996983	0.996983	1	0.996983	0.996983	0.996983	1	0.996983	0.996983	0.996983	0.996983	1	1	1	0.996983	0.996983	0.996983	1	1	0.996983	1	0.996983	0.996983	1	0.996983	0.996983	1	1	0.996983	0.996983	0.996983	0.996983	0.634992	0.996983
NA	APECO78_RS02105	r	431706	432671	1	1	1	1	1	1	1	1	1	0.145963	1	1	1	1	1	1	1	1	1	1	1	1	1	1	1	1	1	1	1	1	1	1	1	1	1	1	1	1	1	1	1	1	1	1	1
NA	APECO78_RS02110	r	432779	433639	0.372822	1	1	1	1	1	1	1	1	0.156794	1	1	1	1	1	1	1	1	1	0.372822	0.156794	0.156794	1	1	1	0.156794	1	1	1	1	1	1	1	1	1	1	1	1	1	1	1	1	1	1	1
NA	APECO78_RS02115	f	433638	434108	0.808917	0.813163	0.813163	0.813163	0.813163	0.813163	0.813163	0.813163	0.813163	0.808917	0.813163	0.813163	0.813163	0.813163	0.813163	0.813163	0.813163	0.813163	0.813163	0.808917	0.808917	0.808917	0.813163	0.813163	0.813163	0.808917	0.813163	0.813163	0.813163	0.813163	0.813163	0.813163	0.813163	0.813163	0.813163	0.813163	0.813163	0.813163	0.813163	0.813163	0.813163	0.813163	0.813163	0.813163	0.813163
cpdB	APECO78_RS02120	r	434237	436180	1	1	1	1	1	1	1	1	1	0	1	1	1	1	1	1	0.768519	1	1	1	1	1	0.985597	1	1	0.768519	1	1	1	1	1	1	1	1	1	1	1	1	1	1	1	1	1	0.98714	1
NA	APECO78_RS02125	f	436370	437110	0.935223	0.935223	0.935223	0.935223	0.935223	0.506073	0.935223	0.935223	0.935223	0.935223	0.54251	0.935223	0.0134953	0.935223	0.506073	0.935223	0.935223	1	0.935223	1	0.935223	0.935223	0.935223	0.935223	1	0.935223	0.935223	0.445344	0.54251	0.935223	0.935223	0.935223	0.935223	0.935223	0.935223	0.935223	0.935223	0.935223	0.935223	0.935223	1	0.935223	0.935223	0.506073	0.935223
NA	APECO78_RS02130	r	437100	437657	1	1	1	1	1	1	1	1	1	1	1	1	0.998208	0.784946	1	1	1	1	1	1	1	1	1	1	1	1	1	1	1	1	1	1	1	1	1	1	1	1	1	1	1	1	1	1	1
NA	APECO78_RS02135	f	437982	438188	1	1	1	1	1	1	1	1	1	1	1	1	1	1	1	1	1	1	1	1	1	1	1	1	1	1	1	1	1	1	1	1	1	1	1	1	1	1	1	1	1	1	1	1	1
NA	APECO78_RS02140	r	438250	439593	1	1	1	1	1	1	1	1	1	1	1	1	1	1	1	1	1	1	1	1	1	1	1	1	1	1	1	1	0.957589	1	1	1	1	1	1	1	1	1	1	1	0.957589	1	1	0.957589	1
NA	APECO78_RS02145	r	439916	440554	1	1	1	1	1	0.835681	1	1	1	0.741784	1	1	0.835681	1	0.896714	1	1	1	0.896714	1	0.896714	0.802817	1	1	1	0.835681	1	1	1	1	1	1	1	1	1	1	1	1	1	1	1	1	1	0.41784	1
NA	APECO78_RS02150	f	440662	440790	1	0.24031	0.24031	1	0.24031	0.24031	1	1	1	0.976744	1	0.24031	0.24031	1	1	0.24031	1	1	1	1	0.24031	0.24031	1	1	1	0.24031	0.24031	1	1	1	0.24031	1	0.24031	1	1	0.24031	0.976744	1	1	0.24031	0.24031	0.24031	0.24031	1	1
NA	APECO78_RS02155	f	440760	442493	1	1	1	1	1	1	1	1	1	1	1	1	1	1	1	1	1	1	1	1	1	1	1	1	1	1	1	1	1	1	1	1	1	1	1	1	1	1	1	1	1	1	1	1	1
NA	APECO78_RS02160	f	442490	446269	1	1	0.91455	1	1	1	1	1	1	0.946296	1	1	1	1	1	1	0.91455	1	1	1	0.91455	1	1	1	1	1	1	1	0.91455	1	1	1	1	1	1	1	1	1	1	1	1	1	1	0.892328	1
NA	APECO78_RS02165	f	446272	446613	0.842105	0.842105	1	0.842105	1	1	0.842105	0.842105	0.842105	1	0.842105	1	0.842105	0.842105	0.842105	0.842105	1	0.842105	0.842105	1	0.842105	0.842105	1	0.842105	0.842105	1	0.842105	1	1	0.842105	1	1	0.842105	0.842105	0.842105	0.842105	0.842105	0.842105	0.842105	1	0.842105	0.842105	1	1	0.842105
NA	APECO78_RS02170	f	446826	447077	0	0	0	1	0	0	0	0	1	0	0	0	0	0	1	0	0	0.845238	0	0	0	0	0	0.845238	1	0	0	1	1	0.845238	0	1	0	0.845238	0.845238	0	0	0	0.845238	0	0	0	0	0	0
NA	APECO78_RS02175	f	447071	447421	0.031339	0	0	1	0	0	0.031339	0.031339	0.917379	0	0.031339	0	0	0.031339	1	0	0.031339	1	0.031339	0.031339	0	0	0.031339	1	1	0	0	1	1	1	0	1	0	1	1	0	0	0	1	0	0	0	0	0	0
NA	APECO78_RS02180	r	447501	448031	1	1	1	1	1	1	1	1	1	1	1	1	1	1	1	1	1	1	1	1	1	1	1	1	1	1	1	1	1	1	1	1	1	1	1	1	1	1	1	1	1	1	1	1	1
NA	APECO78_RS02185	f	448341	449297	1	0.946708	0.946708	1	0.946708	0.946708	1	1	1	0.946708	1	1	0.946708	0.946708	1	0.946708	0.946708	0.865204	1	1	0.946708	0.946708	0.946708	0.946708	0.946708	0.946708	0.946708	0.946708	0.865204	0.946708	0.946708	0.946708	0.946708	0.946708	1	1	1	1	1	1	0.946708	1	0.946708	0.946708	1
NA	APECO78_RS02190	f	449607	451109	1	1	0.742515	1	1	0.758483	1	1	1	0.758483	1	1	1	1	1	0.742515	1	1	0.702595	1	0.522954	1	1	1	1	1	1	0.758483	1	1	1	1	1	1	1	1	1	1	1	1	1	1	1	0.437126	1
NA	APECO78_RS02195	f	451123	452145	1	1	1	1	1	0.282502	1	1	1	0.656891	1	1	1	1	1	1	1	1	1	1	1	1	1	1	1	0.741935	1	1	0.741935	1	1	1	1	1	1	1	1	1	1	1	1	1	1	0.71261	1
NA	APECO78_RS02200	f	452132	453127	1	1	0.285141	1	1	0.285141	1	1	1	0.285141	0.285141	1	0.285141	1	1	1	0.285141	1	1	0.285141	0.285141	0.285141	0.285141	1	1	0.285141	0.285141	0.285141	0.285141	1	0.261044	1	1	1	1	1	1	1	1	1	0.980924	1	1	0.285141	1
NA	APECO78_RS02205	r	453160	454158	1	1	1	1	1	1	1	1	1	1	1	1	1	1	1	1	1	1	1	1	1	1	1	1	1	1	1	1	1	1	1	1	1	1	1	1	1	1	1	1	1	1	1	1	1
NA	APECO78_RS02210	f	454334	455707	1	1	1	1	1	1	1	1	1	0.546579	0.544396	1	1	1	0.0138282	1	1	1	1	1	1	0.561863	1	1	1	1	1	1	1	1	1	1	1	1	1	1	1	1	1	1	1	1	1	0.647016	1
NA	APECO78_RS02215	r	455863	456414	1	1	1	1	1	0.26087	1	1	1	1	1	1	1	1	1	1	1	1	1	1	1	1	1	1	1	1	1	1	1	1	1	1	1	1	1	1	1	1	1	1	1	1	1	0.391304	1
pmbA	APECO78_RS02220	f	456508	457860	1	0.991131	1	1	0.991131	0.67184	0.991131	1	0.991131	0.67184	0.991131	1	0.991131	0.991131	0.991131	0.991131	0.756098	0.991131	0.991131	1	0.991131	0.991131	1	0.991131	0.991131	0.991131	1	0.991131	0.991131	1	0.991131	0.991131	0.991131	0.991131	0.991131	1	0.991131	0.991131	0.991131	0.991131	0.991131	0.991131	0.991131	0.991131	1
NA	APECO78_RS02225	f	457915	458301	1	1	1	1	1	1	1	1	1	1	1	1	1	1	1	1	1	1	1	1	1	1	1	1	1	1	1	1	1	1	1	1	1	1	1	1	1	1	1	1	1	1	1	1	1
NA	APECO78_RS02230	r	458346	458810	1	1	1	1	1	1	1	1	1	1	1	1	1	1	1	1	1	1	1	1	1	1	1	1	1	1	1	1	1	1	1	1	1	1	1	1	1	1	1	1	0.991398	1	1	1	1
NA	APECO78_RS02235	r	458969	461107	1	1	1	1	1	1	1	1	1	0.767181	0.71108	1	0.767181	1	1	1	1	1	1	0.206171	1	1	1	1	1	0.842917	1	0.999065	1	1	1	1	1	1	1	1	1	0.771388	1	1	0.999065	1	1	0.767181	1
NA	APECO78_RS02240	r	461501	463156	1	1	1	1	1	1	1	1	1	1	1	1	1	1	1	1	1	1	1	1	1	1	1	1	1	1	1	1	1	1	1	1	1	1	1	1	1	1	1	1	0.996981	1	1	1	1
NA	APECO78_RS02245	r	463206	464624	1	1	1	1	1	1	1	1	1	1	1	1	1	1	1	1	1	1	1	1	0.708245	1	1	1	1	0.708245	0.708245	1	0.765328	1	1	1	0.983791	1	1	1	1	1	1	1	0.983791	1	1	1	1
treR	APECO78_RS02250	r	464746	465693	1	1	1	1	1	1	1	1	1	1	1	1	1	1	1	1	1	1	1	1	1	1	1	1	1	1	1	1	1	1	1	1	1	1	1	1	1	1	1	1	1	1	1	1	1
NA	APECO78_RS02255	f	466072	468768	1	1	1	1	1	1	1	1	1	1	1	1	1	1	1	1	1	1	1	1	1	1	1	1	1	1	1	1	1	1	1	1	1	1	1	1	1	1	1	1	1	1	1	0.6637	1
NA	APECO78_RS02260	r	468974	469360	1	1	1	1	1	1	1	1	1	1	1	1	1	1	1	1	1	1	1	1	1	1	1	1	1	1	1	1	1	1	1	1	1	1	1	1	1	1	1	1	1	1	1	1	1
NA	APECO78_RS02265	r	469433	469894	1	1	1	1	1	1	1	1	1	1	1	1	1	1	1	1	1	1	1	1	1	1	1	1	1	1	1	1	1	1	1	1	1	1	1	1	1	1	1	1	1	1	1	1	1
NA	APECO78_RS02270	r	469907	470842	1	1	1	1	1	1	1	1	1	1	1	1	1	1	1	0.798077	1	1	1	1	0.926282	1	1	1	1	0.926282	1	1	1	1	1	1	1	1	1	1	1	1	1	1	1	1	1	0.798077	1
NA	APECO78_RS02275	r	470846	470980	0	0	0	0	0	1	0	0	0	1	0	0	1	0	0	0	1	0	1	0	0	1	0	0	0	1	0	0	0	0	0	0	0	0	0	0	0	0	0	0	1	0	0	1	0
NA	APECO78_RS02280	f	470960	471292	0.0960961	0.513514	0	0.0960961	0	0.0630631	0.528529	0.528529	0.0960961	0.0630631	0.510511	0	0.657658	0.510511	0	0.513514	0.654655	0.0960961	0.654655	0.510511	0.513514	0.0630631	0.528529	0.510511	0.510511	0.0630631	0	0.0960961	0.510511	0.510511	0	0.0960961	0.513514	0.0960961	0.0960961	0.513514	0	0.0960961	0.0960961	0	0.144144	0.513514	0	0.0630631	0.0960961
NA	APECO78_RS02285	r	471261	471656	1	0.987374	0	1	0	0	1	1	1	0	1	0	0.987374	1	0	0.987374	1	1	1	1	0.987374	0	1	1	1	0	0	1	1	1	0	1	0.987374	1	1	0.987374	0	1	1	0	0	0.987374	0	0	1
NA	APECO78_RS02290	r	471787	472461	1	1	0	1	0	0	1	1	1	0	1	0	1	1	0	1	1	1	1	1	1	0	1	1	1	0	0	1	1	1	0	1	1	1	1	1	0	1	1	0	0	1	0	0	1
NA	APECO78_RS02295	f	472532	473125	1	1	0	1	0	0	1	1	1	0	1	0	1	1	0	1	1	1	1	1	1	0	0.0016835	1	1	0	0	1	1	1	0	1	1	1	1	1	0	1	1	0	0	1	0	0	1
NA	APECO78_RS02300	f	473270	473722	1	1	0.966887	1	0.966887	0.966887	1	1	1	0.966887	1	0.966887	1	1	0.966887	1	1	1	1	1	1	0.966887	1	1	1	0.966887	0.966887	1	1	1	0.966887	1	1	1	1	1	0.966887	1	1	0.966887	0.988962	1	0.966887	0.966887	1
NA	APECO78_RS02305	f	473845	474423	0.989637	0	0	1	0	0	0.989637	0.989637	0	0	1	0	0.989637	1	0	0.989637	1	1	0	1	0.989637	0	0.908463	1	1	0	0	0.989637	1	1	0	1	0	1	1	0	0	1	1	0	0	0	0	0	0
NA	APECO78_RS02310	f	474424	475443	0.879412	0	0	0.879412	0	0	0.911765	0.911765	0	0	0.911765	0	0.844118	0.903922	0	0.844118	1	0	0	0.785294	0.844118	0	0.911765	0.911765	0	0	0	0.946078	0.911765	0.911765	0	0.705882	0	0.785294	0.681373	0	0	0.786275	0.681373	0	0	0	0	0	0.436275
NA	APECO78_RS02315	r	475501	476505	1	0.99801	0.991045	1	0.991045	0.991045	0.99801	0.99801	1	0.991045	1	0.991045	0.99801	1	0.991045	0.99801	0.295522	1	0	1	0.99801	0.991045	0.99801	1	0	0.991045	0.991045	0.295522	0.295522	1	0.991045	1	0.99801	1	1	0.99801	0.991045	0.99801	1	0.991045	0.99005	0.99801	0.991045	0.991045	1
NA	APECO78_RS02320	f	476667	477083	1	1	1	1	1	1	1	1	1	1	1	1	1	1	1	1	1	1	1	1	1	1	1	1	1	1	1	1	1	1	1	1	1	1	1	1	1	1	1	1	1	1	1	1	1
NA	APECO78_RS02325	r	477130	477633	0.625	0.996032	0.878968	1	0.878968	0.878968	1	1	1	0.878968	1	0.878968	0.996032	1	0.878968	0.996032	1	0.940476	1	1	0.996032	0.878968	1	1	1	0.878968	0.878968	1	1	1	0.878968	1	0.996032	1	1	0.996032	0.878968	1	1	0.878968	0.89881	0.996032	0.878968	0.878968	1
NA	APECO78_RS02330	f	477826	479022	1	1	0.343358	1	0.343358	0.343358	0.903926	0.903926	1	0.293233	1	0.343358	1	1	0.343358	1	1	1	1	1	1	0.343358	1	1	1	0.343358	0.343358	1	1	1	0.343358	1	1	1	1	1	0.293233	1	1	0.309106	0.157059	1	0.343358	0.343358	1
NA	APECO78_RS02335	r	479076	481931	1	1	0.867647	1	1	0.741947	1	1	1	0.431022	1	1	1	1	0.867647	1	1	1	1	1	1	0.882353	1	1	1	1	1	1	1	1	1	1	1	1	1	1	1	1	1	1	1	1	1	0.765756	1
NA	APECO78_RS02340	r	481931	482374	1	1	1	1	1	1	1	1	1	1	1	1	1	1	1	1	1	1	1	1	1	1	1	1	1	1	1	1	1	1	1	1	1	1	1	1	1	1	1	1	1	1	1	1	1
NA	APECO78_RS02345	r	482635	484146	1	1	1	1	1	1	1	1	1	0.507937	1	1	1	1	1	1	0.751984	1	1	1	0.751984	1	1	1	1	1	1	1	0	1	1	1	1	1	1	1	1	1	1	1	1	1	1	0.751984	1
NA	APECO78_RS02350	f	484413	485513	0.99455	0.99455	0.99455	0.99455	0.99455	0.760218	0.99455	0.99455	0.99455	0.817439	0.99455	0.99455	0.0790191	0.99455	0.99455	0.99455	0.99455	0.99455	0.99455	0.99455	0.0799273	0.760218	0.99455	0.99455	0.99455	0.99455	0.99455	0.99455	0.99455	0.99455	0.99455	0.99455	0.99455	0.99455	0.99455	0.99455	0.99455	0.99455	0.99455	0.99455	0.99455	0.99455	0.99455	0.760218	0.99455
NA	APECO78_RS02355	f	485513	486595	1	1	0.845799	1	1	1	1	1	1	1	1	1	0.844875	1	1	1	0.20868	1	1	1	1	0.854109	1	1	1	1	1	0.241921	0.826408	1	1	1	1	1	1	1	1	1	1	1	1	1	1	0.0821791	1
NA	APECO78_RS02360	r	486756	488258	0.983367	1	1	1	1	1	1	1	1	1	1	1	1	1	1	1	1	1	1	1	1	1	1	1	1	0.626747	0.626747	1	1	1	1	1	0.596806	1	1	1	1	1	1	1	1	1	0.626747	1	1
NA	APECO78_RS02365	r	488336	489334	0	0	1	0	1	1	0	0	0	0	1	1	0	0	1	0	1	1	1	0	0	1	0	1	1	1	1	0	1	1	1	1	0	0	0	0	1	0	0	1	0	0	1	1	0
NA	APECO78_RS02370	r	489401	490720	0.962879	0.962879	1	0.962879	1	1	0.962879	0.962879	0.962879	0.719697	1	1	0.962879	0.962879	1	0.962879	1	1	1	0.719697	0.962879	1	0.962879	1	1	1	1	0.962879	1	1	1	1	0.962879	0.962879	0.962879	0.962879	1	0.962879	0.962879	1	0.962879	0.962879	1	0.756818	0.962879
NA	APECO78_RS02375	r	490785	491549	0	0	1	0	1	1	0	0	0	0	1	1	0	0	1	0	1	1	1	0	0	1	0	1	1	1	1	0	1	1	1	1	0	0	0	0	1	0	0	1	0	0	1	1	0
NA	APECO78_RS02380	r	491573	492604	0	0	0.999031	0	0.999031	0.999031	0	0	0	0	0.999031	0.999031	0	0	0.999031	0	0.999031	1	0.999031	0	0	0.999031	0	1	1	0.999031	0.999031	0	1	1	0.999031	1	0	0	0	0	0.999031	0	0	0.999031	0	0	0.999031	0.999031	0
idnK	APECO78_RS02385	f	492821	493384	0	0	1	0	1	1	0	0	0	0	1	1	0	0	1	0	1	1	1	0	0	1	0	1	1	1	1	0	1	1	1	1	0	0	0	0	1	0	0	1	0	0	1	1	0
NA	APECO78_RS02390	r	493388	494407	1	1	0.3	1	1	0.429412	0.99902	1	1	0	1	1	0.208824	1	0.764706	1	0.129412	1	0.129412	0.129412	0.208824	0.3	1	1	1	1	0.429412	0.970588	0.129412	1	0.3	1	1	1	1	1	1	1	1	1	1	1	1	0.3	0.994118
NA	APECO78_RS02395	f	494603	494687	0	0	0	0	0	0	0	0	0	0	0	0	0	0	0	0	0	0	0	0	0	0	0	0	0	0	0	0	0	0	0	0	0	0	0	0	0	0	0	0	0	0	0	0	0
NA	APECO78_RS02400	f	494874	496139	0.99763	0.586098	0.729068	0.761453	0.729068	0.586098	0	0.624013	0.43207	0.392575	0.989731	0.599526	0.774882	1	0.597156	1	0.940758	1	1	1	0.599526	0.729068	0.738547	1	1	1	1	0.104265	1	1	0.581359	1	0.586098	0	0.99763	0.586098	0.551343	0.948657	0.99763	1	0.675355	0.586098	0.864929	0.552923	0.487362
NA	APECO78_RS02405	r	496540	497655	0	0	0	0.875448	0	0	0	0.458781	0	0	0	0	0.988351	0.988351	0.988351	0.988351	0.603047	1	0.52509	0	0.819892	0	0	1	1	0.988351	0.988351	0	1	1	0	1	0	0	0.988351	0	0.819892	0	0.988351	1	0.988351	0	0.988351	0	0
NA	APECO78_RS02410	r	497652	497882	0	0	0	0	0	0	0	0	0	0	0	0	0	0	0	0	0	0.017316	0	0	0	0	0	0.017316	0.017316	0	0	0	0.017316	0.017316	0	0.017316	0	0	0	0	0	0	0	0.017316	0	0	0	0	0
NA	APECO78_RS02415	f	497922	498092	0	0	0	0	0	0	0	0	0	0	0	0	0	0	0	0	0	0	0	0	0	0	0	0	0	0	0	0	0	0	0	0	0	0	0	0	0	0	0	0	0	0	0	0	0
NA	APECO78_RS02420	f	498146	498367	0	0	0	0	0	0	0	0	0	0	0	0	0	0.657658	0	0	0	0	0	0	0	0	0	0	0	0	0	0	0	0	0	0	0	0	0	0	0	0	0	0	0	0	0	0	0
NA	APECO78_RS02425	f	498796	498939	0	0	0	0	0	0	0	0	0	0	0	0	0	0	0	0	1	1	1	0	0	0	0	1	1	0	0	0	1	1	0	1	0	0	0	0	0	0	0	1	0	0	0	0	0
NA	APECO78_RS02430	r	498967	500295	0	0.990218	0.96614	0	0.96614	0.41535	0	0	0	0.558315	0	0.79684	0.814146	0.760722	0	0.990218	1	1	1	0	0.990218	0.674191	0	1	1	0.79684	0.79684	0	1	1	0.947329	1	0.765237	0	0	0.990218	0.787058	0	0	0.79684	0.58465	0.990218	0.79684	0.394281	0
NA	APECO78_RS02435	f	500922	502139	0	0	0	0	0	0	0	0	0	0	0	0	0	0	0	0	1	1	0.998358	0	0	0	0	1	1	0	0	0	1	1	0	1	0	0	0	0	0	0	0	1	0	0	0	0	0
NA	APECO78_RS02440	f	502151	503269	0	0	0	0	0	0	0	0	0	0	0	0	0	0	0	0	1	0.791778	1	0	0	0	0	1	1	0	0	0	1	1	0	1	0	0	0	0	0	0	0	1	0	0	0	0	0
NA	APECO78_RS02445	r	503490	503747	0	0	0	0	0	0	0	0	0	0	0	0	0	0	0	0	1	1	1	0	0	0	0	1	1	0	0	0	1	1	0	1	0	0	0	0	0	0	0	1	0	0	0	0	0
NA	APECO78_RS02450	f	503725	503973	0	0	0	0	0	0	0	0	0	0	0	0	0	0	0	0	0.911647	0.911647	0.911647	0	0	0	0	0.911647	0.911647	0	0	0	0.911647	0.911647	0	0.911647	0	0	0	0	0	0	0	0.911647	0	0	0	0	0
NA	APECO78_RS02455	f	504061	504333	1	0.380952	0.0989011	0	0.0989011	1	0	0	1	0.369963	0.798535	0	0	1	1	0	1	1	1	0.959707	0	0.0989011	1	1	1	0.959707	0.959707	0.0769231	1	1	0.0989011	1	0	0	0	0	0	0.0989011	0	0.959707	1	0	0.959707	0.0989011	0.0989011
NA	APECO78_RS02460	f	504389	505227	0.786651	0	0.603099	0	0.603099	0.783075	0.693683	0.72944	0.59118	0.234803	0.0524434	0.783075	0.783075	0.806913	1	0.637664	1	0.493445	0.783075	0.778308	0.783075	0.603099	1	0.493445	0.493445	0.144219	0.144219	0.586412	0.493445	0.493445	0.603099	0.493445	0.783075	0	0	0.783075	0	1	0	0.144219	0.715137	0.783075	0.289631	0.410012	0.450536
NA	APECO78_RS02465	f	505310	505567	0	0	0	0	0	1	1	0.55814	1	0	0	1	1	1	0.55814	0	0.55814	0.55814	0.55814	0.55814	1	0	0	1	0.55814	0	0	0	1	0.55814	0	1	1	0	0	1	0	0	0	0	1	0.55814	0	0	0
NA	APECO78_RS02470	r	506086	506892	0.232962	0.232962	0.232962	0.232962	0.232962	0.913259	0.913259	0.703841	0.913259	0.232962	0.232962	0.913259	1	0.960347	0.960347	0.232962	0.952912	0.913259	0.952912	0.913259	0.913259	0.232962	0.232962	0.960347	0.913259	0.232962	0.232962	0.232962	0.913259	0.913259	0.232962	0.913259	0.913259	0.232962	0.232962	0.913259	0.232962	0.232962	0.232962	0.232962	0.952912	0.913259	0.232962	0.232962	0.232962
fecD	APECO78_RS02475	r	506893	507849	0	0	0	0	0	0.615465	1	1	1	0	0	1	0.606061	1	0.606061	0	0.621735	1	0.606061	0.615465	0.684431	0	0	1	1	0	0	0	0.606061	1	0	1	1	0	0	1	0	0	0	0	1	1	0	0	0
fecC	APECO78_RS02480	r	507846	508844	0	0	0	0	0	1	1	1	1	0	0	1	1	1	1	0	1	1	1	1	1	0	0	1	1	0	0	0	1	1	0	1	1	0	0	1	0	0	0	0	1	1	0	0	0
fecB	APECO78_RS02485	r	508841	509743	0	0	0	0	0	1	1	1	1	0	0	1	1	1	1	0	1	1	1	1	1	0	0	1	1	0	0	0	1	1	0	1	1	0	0	1	0	0	0	0	1	1	0	0	0
NA	APECO78_RS02490	r	509788	512112	0	0	0	0	0	1	1	1	1	0	0	1	1	0.850323	1	0	1	1	1	1	1	0	0	1	1	0	0	0	1	1	0	1	1	0	0	1	0	0	0	0	1	1	0	0	0
NA	APECO78_RS02495	r	512199	513152	0	0	0	0	0	1	1	1	1	0	0	1	0.809224	1	1	0	0.938155	1	1	1	1	0	0	1	1	0	0	0	0.809224	1	0	1	1	0	0	1	0	0	0	0	1	1	0	0	0
NA	APECO78_RS02500	r	513149	513670	0	0	0	0	0	1	1	1	1	0	0	1	1	1	1	0	1	1	1	1	1	0	0	1	1	0	0	0	1	1	0	1	1	0	0	1	0	0	0	0	1	1	0	0	0
NA	APECO78_RS02505	f	513962	514237	1	1	0.880435	1	0.826087	1	0.826087	0.826087	0.880435	0.826087	0.880435	1	1	1	1	0	1	1	1	1	1	1	1	0.815217	1	1	1	1	1	0.826087	0.880435	1	1	0	1	1	0.826087	0.297101	1	1	0.815217	0.826087	1	0.826087	0
NA	APECO78_RS02510	f	514264	514449	1	0.903226	0.903226	0	0	0.903226	1	1	1	1	1	0.903226	1	0.188172	1	0	1	1	1	1	1	0.903226	0	0.188172	0.88172	0.903226	0.903226	1	1	1	1	1	0.225806	0	0.451613	0.903226	0.188172	1	0.451613	1	0	1	1	0.903226	0
NA	APECO78_RS02515	f	514450	514659	1	1	1	0	0	1	1	1	1	1	1	1	1	1	1	1	1	1	1	1	1	1	1	1	1	1	1	1	1	1	1	1	0	0	1	1	1	1	1	1	1	1	1	1	0.314286
NA	APECO78_RS02520	r	515175	516080	1	1	1	0.599338	1	0.974614	0.886313	0.31457	0.880795	1	1	1	1	1	1	0.313466	1	0.467991	1	1	1	1	1	0.467991	0.407285	0.643488	0.673289	0	0.772627	0.772627	1	0.31457	1	1	1	1	1	0.220751	1	1	1	1	1	0	1
NA	APECO78_RS02525	r	516038	516403	0.877049	1	1	0.379781	1	1	1	0	0	1	1	1	1	1	0.877049	0.505464	1	1	0.762295	1	0.877049	1	0.822404	0.775956	0.775956	1	0.877049	0	1	1	1	0.505464	1	0.508197	1	0.877049	0.877049	0.508197	1	1	0.877049	0.672131	1	0	1
NA	APECO78_RS02530	f	516756	517013	0	0	0	0	0	0	1	1	0	0	0	0	0	0	1	0	1	1	1	0	0	0	0	1	1	0	0	0	1	1	0	0	0	0	0	0	0	0	0	0	0	0	0	0	0
NA	APECO78_RS02535	r	517176	517385	0.347619	0.371429	0	0.452381	0	0.671429	1	1	0.166667	0	1	0.371429	0.166667	0.590476	1	0	1	1	1	0.366667	0.166667	0	0.166667	1	1	0.533333	0.533333	0	1	1	0	1	0.166667	0	0.3	0.166667	0	0.166667	0.3	0.366667	0	0.166667	0.166667	0	0.366667
NA	APECO78_RS02540	f	517764	519122	0	0	0	0	0	0	1	1	0	0	1	0	0	0	0	0	1	1	1	0	0	0	0	1	1	0	0	0	1	1	0	1	0	0	0	0	0	1	0	0	0	0	0	0	0
NA	APECO78_RS02545	r	519361	520746	0	1	0.455267	0	0.455267	1	1	1	0	0.387446	1	1	0.97619	0.984127	0.728716	0.97619	0.789322	1	1	0.905483	0.928571	0.455267	1	1	0.69697	1	1	0	1	1	0.455267	0.827561	1	0.736652	0.647908	0.97619	0.728716	1	0.647908	0.905483	1	0.744589	0.727273	0.455267	0.100289
NA	APECO78_RS02550	r	520796	521143	0	1	0	0	0	1	1	0.0517241	0	1	0.945402	1	1	1	0.87931	0.0114943	1	1	1	1	1	0	1	1	1	1	1	0	1	1	0	1	1	0	0.922414	1	0.801724	1	0.922414	1	1	1	1	0	0
NA	APECO78_RS02555	r	521140	521520	0	0.425197	0	0	0	1	0.0104987	0	0	0.299213	0	0.425197	1	1	0.425197	0.425197	1	0.0104987	0.425197	0.425197	0.425197	0	0.0104987	0.0104987	0.0104987	0.425197	1	0	0.0104987	0.0104987	0	0.0104987	0.425197	0	0.0104987	0.425197	0	0.0104987	0.0104987	0.0104987	0.0104987	0.0104987	0.0104987	0	0
NA	APECO78_RS02560	r	521875	522309	0	0.885057	0.0298851	0	0.887356	0.887356	1	0	0	0.887356	0.887356	0.0298851	0.887356	0.887356	1	0.0735632	0.636782	1	0.636782	0.0298851	0.887356	0.887356	0.887356	1	1	0.887356	0.887356	0.891954	1	1	0.0298851	1	0	0.887356	0.885057	0	0	0.885057	0.885057	1	0	0.885057	0.887356	0.887356	0.885057
NA	APECO78_RS02565	r	522297	522698	0	0.0323383	1	0	1	1	0.432836	0	0.310945	0.0323383	1	1	1	1	1	0.355721	1	1	1	1	1	1	0.0323383	0.0323383	0.0323383	1	0.0323383	0.0323383	1	1	1	1	0	0.0323383	0.0323383	0	0	0.935323	0.0323383	0.432836	0	0.0323383	0.0323383	1	0.0323383
NA	APECO78_RS02570	r	522958	523527	0	1	0.987719	0	0.987719	1	0.477193	0	0.987719	0.987719	1	1	1	1	1	1	1	1	1	0.777193	1	0.987719	1	1	1	0.987719	0.987719	1	1	1	0.987719	1	1	1	1	1	0	1	1	1	0.403509	1	0.987719	0.987719	1
NA	APECO78_RS02575	f	523727	523924	0	0	0	0	0.30303	0	0.69697	0	0.590909	0.590909	0.590909	0.984848	0	0	1	0	0.772727	0.984848	1	0.590909	0.984848	0.590909	0.555556	0.984848	0.984848	1	0.590909	0	0.984848	0.984848	0	1	0	0	0	0	0	0	0	0.590909	0	0	0.30303	0	0
NA	APECO78_RS02580	r	524037	524237	0	0	0	0	0	0.223881	0	0	0	0	0	0	0	0	0	0	0	0	0.223881	0	0	0	0	0	0	0	0	0	0	0	0	0	0	0	0	0	0	0	0	0.174129	0	0	0	0	0
NA	APECO78_RS02585	r	524257	524397	0	1	1	1	1	1	1	0	1	0	1	1	1	0	1	1	1	1	1	1	1	1	0	1	1	1	0	0	1	1	1	1	1	0	0	1	0	0	0	1	0	1	0	1	0
NA	APECO78_RS02590	f	524578	524931	0	1	0	0	0	0	1	0	0	0	0	0	0	0	0	0	0	0	0	0	0	0	0	1	1	0	0	0	1	1	0	1	1	1	0	0	0	0	0	1	0	1	1	0	0
NA	APECO78_RS02595	f	524946	525692	0	1	0	0	0	0	0.0843373	0	0	0	0	0	0	0	0	0	0	1	0	0	0	0	0	1	1	0	0	0	1	1	0	1	1	1	0	0	0	0	0	1	0	1	1	0	0
NA	APECO78_RS02600	f	526088	527728	0	0	0	0	0	0	0	0	0	0	0	0	0	0	0	0	0	0.698355	0	0	0	0	0	0.989031	0.989031	0	0	0	0.989031	0.486289	0	0.698355	0	0	0	0	0	0	0	0	0	0	0	0	0
NA	APECO78_RS02605	f	527742	528911	0	0	0	0	0	0	0	0	0	0	0	0	0	0	0	0	0	0	0	0	0	0	0	1	1	0	0	0	1	1	0	0	0	0	0	0	0	0	0	0	0	0	0	0	0
NA	APECO78_RS02610	r	528924	530663	0	0	0	0	0	0	0	0	0	0	0	0	0	0	0	0	0	0	0	0	0	0	0	1	0	0	0	0	1	0	0	0	0	0	0	0	0	0	0	0	0	0	0	0	0
NA	APECO78_RS02615	r	530773	532059	0	0	0	0	0	0	0	0	0	0	0	0	0	0	0	0	0	1	0	0.996115	0	0	0	1	0.947941	0	0	0	1	1	0	1	0	0	0.996115	0	0	0.991453	0.996115	0	0	0	0	0	0
NA	APECO78_RS02620	r	532052	534127	0	0	0	0	0	0	0	0	0	0	0	0	0	0	0	0	0	1	0	0.997592	0	0	0	1	1	0	0	0	0.306358	1	0	1	0	0	0.997592	0	0	0.653179	0.997592	0	0.0582852	0	0	0	0
NA	APECO78_RS02625	r	535231	535485	0	0	0	0	0	0	0	0	0	0	0	0	0	0	0	0	0	0	0	0	0	0	0	0	0	0	0	0	1	0	0	0	0	0	0	0	0	0	0	0	0	0	0	0	0
NA	APECO78_RS02630	f	536285	537544	0	0	0	0	0	0	0	0	0	0	0	0	0	0	0	0	1	1	1	0	0	0	0	1	1	0	0	0	1	1	0	1	0	0	0	0	0	0	0	0	0	0	0	0	0
NA	APECO78_RS02635	f	537554	538669	0	0	0	0	0	0	0	0	0	0	0	0	0	0	0	0	1	1	1	0	0	0	0	1	1	0	0	0	1	1	0	1	0	0	0	0	0	0	0	0	0	0	0	0	0
NA	APECO78_RS02640	f	538700	539341	0	0	0	0.942368	0	0	0	0	0	0	0	0	0	0	0.942368	0	1	1	1	0.942368	0	0	0	1	1	0	0	0	1	1	0	1	0	0.942368	0.942368	0	0	0	0.942368	0	0.504673	0	0	0	0.942368
NA	APECO78_RS02645	f	539445	540449	0	0	0	0	0	0	0	0	0.662687	0	0	0	0	0	0	0	1	1	1	0	0	0	0	1	1	0	0	0	0.662687	1	0	1	0	0	0	0	0	0	0	0	0	0	0	0	0
NA	APECO78_RS02650	r	540490	541476	0	0	0	0	0	0	0	0	1	0	0	0	0	0	0	0	1	1	1	0	0	0	0	1	1	0	0	0	1	1	0	1	0	0	0	0	0	0	0	0	0	0	0	0	0
NA	APECO78_RS02655	r	541576	541767	0	0	0	0	0	0	0	0	0.317708	0	0	0	0	0	0	0	0.317708	0.317708	0.317708	0	0	0	0	0.317708	0.317708	0	0	0	0.317708	0.317708	0	0.317708	0	0	0	0	0	0	0	0	0	0	0	0	0
NA	APECO78_RS02660	r	541823	543172	0.13037	0.13037	0.13037	0.13037	0.13037	0.13037	0.13037	0.13037	1	0.13037	0.13037	0.13037	0.13037	0.13037	0.13037	0.13037	1	1	1	0.13037	0.13037	0.13037	0.13037	1	1	0.13037	0.13037	0.13037	0.617778	1	0.13037	1	0.13037	0.13037	0.13037	0.13037	0.13037	0.13037	0.13037	0.13037	0.137037	0.13037	0.13037	0.13037	0.13037
NA	APECO78_RS02665	r	543279	545246	0	0	0	0	0	0	0	0	1	0	0	0	0	0	0	0	1	1	1	0	0	0	0	1	1	0	0	0	0.0533537	1	0	1	0	0	0	0	0	0	0	0	0	0	0	0	0
NA	APECO78_RS02670	r	545257	546162	0	0	0	0	0	0	0	0	1	0	0	0	0	0	0	0	1	1	1	0	0	0	0	1	1	0	0	0	1	1	0	1	0	0	0	0	0	0	0	0	0	0	0	0	0
NA	APECO78_RS02675	r	546167	546955	0	0	0	0	0	0	0	0	0	0	0	0	0	0	0	0	1	1	1	0	0	0	0	1	1	0	0	0	1	1	0	1	0	0	0	0	0	0	0	0	0	0	0	0	0
NA	APECO78_RS02680	r	547258	548040	0	0	0	0	0	0	0	0	1	0	0	0	0	0	0	0	1	1	1	0	0	0	0	1	1	0	0	0	1	1	0	1	0	0	0	0	0	0	0	0	0	0	0	0	0
NA	APECO78_RS02685	r	548057	548689	0	0	0	0	0	0	0	0	1	0	0	0	0	0	0	0	1	1	1	0	0	0	0	1	1	0	0	0	1	1	0	1	0	0	0	0	0	0	0	0	0	0	0	0	0
NA	APECO78_RS02690	r	548701	549132	0	0	0	0	0	0	0	0	1	0	0	0	0	0	0	0	1	1	1	0	0	0	0	1	0.583333	0	0	0	1	1	0	1	0	0	0	0	0	0	0	0	0	0	0	0	0
NA	APECO78_RS02695	r	549263	550069	0	0	0	0	0	0	0	0	1	0	0	0	0	0	0	0	1	1	1	0	0	0	0	1	1	0	0	0	1	1	0	1	0	0	0	0	0	0	0	0	0	0	0	0	0
NA	APECO78_RS02700	r	550082	551395	0	0	0	0	0	0	0	0	1	0	0	0	0	0	0	0	1	1	1	0	0	0	0	1	1	0	0	0	1	1	0	1	0	0	0	0	0	0	0	0	0	0	0	0	0
NA	APECO78_RS02705	r	551407	551685	0	0	0	0	0	0	0	0	1	0	0	0	0	0	0	0	1	1	1	0	0	0	0	1	1	0	0	0	1	1	0	1	0	0	0	0	0	0	0	0	0	0	0	0	0
NA	APECO78_RS02710	r	551682	552803	0.040107	0.040107	0.040107	0	0.040107	0.040107	0.040107	0.040107	1	0	0.040107	0.040107	0.040107	0.040107	0	0.040107	0.511586	1	1	0	0.040107	0	0.040107	1	1	0.040107	0.040107	0.040107	1	1	0.040107	1	0.040107	0	0	0.040107	0.040107	0.040107	0	0.040107	0	0.040107	0.040107	0	0
NA	APECO78_RS02715	r	553202	553462	0	0	0	0	0	0	0	0	0	0	0	0	0	0	0	0	0.233716	1	0.233716	0	0	0	0	1	1	0	0	0	1	1	0	1	0	0	0	0	0	0	0	0	0	0	0	0	0
NA	APECO78_RS02720	r	553590	554336	0	0	0	0	0	0	0	0	1	0	0	0	0	0	0	0	1	1	1	0	0	0	0	1	1	0	0	0	1	1	0	1	0	0	0	0	0	0	0	0	0	0	0	0	0
NA	APECO78_RS02725	r	554388	554939	0	0	0	0	0	0	0	0	0.798913	0	0	0	0	0	0	0	0.992754	1	0.992754	0	0	0	0	1	1	0	0	0	1	1	0	1	0	0	0	0	0	0	0	0	0	0	0	0	0
NA	APECO78_RS02730	r	554951	555208	0	0	0	0	0	0	0	0	1	0	0	0	0	0	0	0	1	1	1	0	0	0	0	1	1	0	0	0	1	1	0	1	0	0	0	0	0	0	0	0	0	0	0	0	0
NA	APECO78_RS02735	r	555585	555830	0	0	0	0	0	0	0	0	0	0	0	0	0	0	0	0	0.53252	1	0.53252	0	0	0	0	1	1	0	0	0	1	1	0	1	0	0	0	0	0	0	0	0	0	0	0	0	0
NA	APECO78_RS02740	f	556172	557188	0	0.999017	0	0	0	0	0	0	1	0	0	0	0	0.984267	0.999017	0	1	1	1	0	0.999017	0	0	1	1	0.999017	0.999017	0	1	1	0	1	0	0	0.999017	0	0.999017	0	0.999017	0	0	0	0.600787	0	0.999017
NA	APECO78_RS02745	r	557771	558751	0	1	1	0	1	1	0.813456	1	1	1	1	1	1	0	1	1	1	0.93578	0.7737	1	1	1	0	0.868502	1	1	1	1	1	1	1	1	1	1	0.56371	1	1	1	0.56371	0.868502	1	1	1	1	1
NA	APECO78_RS02750	r	558815	559921	0	1	0.371274	1	1	0.273713	1	1	1	0.412827	0.102981	1	0.102981	1	0.102981	1	1	1	0.371274	0.102981	0.102981	0.371274	0	1	1	0.371274	0.102981	0.102981	0.102981	1	0.273713	1	1	1	1	1	1	1	1	1	1	1	1	0.273713	1
NA	APECO78_RS02755	r	559941	560489	0	1	1	1	1	1	1	1	0.519126	1	1	1	1	1	1	1	1	1	1	1	1	1	0	1	1	1	1	0	1	1	1	1	1	1	1	1	0.766849	1	1	1	1	1	1	1	1
NA	APECO78_RS02760	f	561027	561173	0	0	0	0	0	0.52381	0	0	0	0	0	0.52381	0	0	0	0	0	0	0	0	0	0	0	0	0	0.52381	0	0	0	0	0	0	0	0	0	0	0	0	0	0	0	0	0.52381	0	0
NA	APECO78_RS02765	r	561455	561700	0	0	0	0	0	0	0	0	0.0121951	0	0.0121951	0	0	0	0.0121951	0	0.0121951	0	0.0121951	0.0121951	0	0	0	0	0.0162602	0	0	0	0.0162602	0	0	0	0	0.0121951	0.0121951	0	0	0.0121951	0.0121951	0	0	0	0	0	0.0121951
NA	APECO78_RS02770	f	562111	562713	0	1	0.597015	0.416252	1	1	1	0.597015	0.597015	1	1	1	1	1	0.597015	1	0.470978	0.470978	0.470978	1	1	1	0	1	0.416252	1	1	0	1	1	1	1	1	1	1	1	1	0.597015	1	1	0.470978	1	1	1	1
NA	APECO78_RS02775	f	563191	563787	0	0.988275	0.99665	0.99665	0.99665	0.99665	0.99665	0.269682	0.269682	0.99665	1	0.99665	0.988275	1	0.99665	0.988275	0.99665	1	0.99665	0.99665	0.988275	0.99665	0	1	1	0.99665	0.99665	0	1	1	0.99665	0.929648	0.988275	0.420436	0.99665	0.269682	0.99665	0.99665	0.99665	0.99665	0.99665	0.988275	0.99665	0.269682	0.99665
NA	APECO78_RS02780	r	563866	564045	0	0	0	0	0	0	0	0	0	0	0	0	0	0	0	0	0	0	0	0	0	0	0	0	0	0	0	0	0	0	0	0	0	0	0	0	0	0	0	0	0	0	0	0	0
fimA	APECO78_RS02785	f	564268	564816	0	1	1	1	1	1	1	1	1	1	1	1	1	0.327869	1	1	1	1	1	1	1	1	0	1	1	1	1	0	1	1	1	1	1	0.823315	1	1	1	0.912568	1	1	1	1	1	1	1
NA	APECO78_RS02790	f	564923	565420	0	1	1	1	1	1	1	1	1	1	1	1	1	1	1	1	1	1	1	1	1	1	0	1	1	1	1	0	1	1	1	1	1	1	1	1	1	1	1	1	1	1	1	1	1
NA	APECO78_RS02795	f	565457	566182	0	0.896694	1	0.896694	1	1	1	1	1	1	0.9573	1	1	1	1	1	1	1	1	1	1	1	1	1	1	1	1	0.904959	1	1	1	1	1	1	1	1	1	1	1	1	0.896694	0.896694	1	1	1
NA	APECO78_RS02800	f	566249	568885	0.982935	0.982935	0.974972	0.395146	0.974972	0.974972	0.974972	0.974972	0.982935	0.392871	0.974972	0.974972	0.974972	0.982935	0.982935	0.974972	0.974972	0.982935	0.974972	0.953356	0.974972	0.974972	0.982935	0.982935	0.982935	0.76678	0.974972	0.967387	0.974972	0.982935	0.974972	0.982935	0.982935	0.982935	0.953356	0.982935	0.974972	0.945392	0.953356	0.974972	1	0.974972	0.974972	1	0.982935
NA	APECO78_RS02805	f	568895	569425	1	1	1	1	1	1	1	1	1	1	1	1	1	1	1	1	1	1	1	1	1	1	1	1	1	1	1	1	1	1	1	1	1	1	1	1	1	1	1	1	1	1	1	1	1
NA	APECO78_RS02810	f	569438	569941	1	1	0.678571	1	1	1	1	1	1	1	0.678571	1	1	1	1	0.97619	1	1	1	0.678571	1	1	1	1	1	0.678571	1	1	1	1	1	1	1	1	1	1	1	1	1	1	1	1	1	1	1
NA	APECO78_RS02815	f	569961	570863	1	1	0.584718	1	1	0.584718	1	1	1	0.541528	0.833887	1	0.833887	1	0.813953	1	0.584718	1	0.833887	0.833887	0.833887	0.584718	0.833887	1	1	0.584718	0.584718	0.833887	0.833887	1	0.584718	1	1	1	1	1	1	1	1	1	1	1	1	0.584718	1
NA	APECO78_RS02820	r	571106	572449	1	1	1	1	1	0.0431548	0	0	0	1	1	0.0431548	1	1	1	1	1	1	1	0.99256	1	1	1	1	1	0.0431548	0.0431548	1	1	1	1	1	1	1	1	1	0.0431548	0	1	1	1	1	0.35119	0.934524	1
NA	APECO78_RS02825	f	572607	572837	0.212121	0.212121	0.212121	0.376623	0.212121	0.212121	0.212121	0.212121	0.212121	0.212121	0.212121	0.212121	0.212121	0.376623	0.212121	0.212121	0.212121	0.376623	0.212121	0.212121	0.212121	0.212121	0.376623	0.212121	0.376623	0.212121	0.212121	0.212121	0.376623	0.376623	0.212121	0.376623	0.212121	0.212121	0.212121	0.212121	0.212121	0.212121	0.212121	0.212121	0.212121	0.212121	0.212121	0.212121	0.212121
NA	APECO78_RS02830	f	572789	573973	1	1	1	1	1	1	1	1	1	1	1	1	1	1	1	1	1	1	1	1	1	1	1	1	1	1	1	1	1	1	1	1	1	1	1	1	1	1	1	1	1	1	1	1	1
NA	APECO78_RS02835	f	574054	575514	1	1	0.828884	1	1	0.620123	1	1	1	0.712526	1	1	1	1	1	1	1	1	1	1	1	1	1	1	1	1	1	1	1	1	1	1	1	1	1	1	1	1	1	1	1	1	1	0.828884	1
NA	APECO78_RS02840	r	575536	575730	1	0.241026	0.25641	0.210256	0.25641	0.220513	1	1	0.220513	0.246154	1	0.220513	0.261538	1	0.723077	0.241026	1	1	1	1	0.266667	0.25641	1	1	1	0.220513	0.220513	1	1	1	0.25641	1	0.251282	1	0.25641	0.251282	0.220513	1	0.210256	0.251282	1	0.241026	0.220513	1	1
NA	APECO78_RS02845	f	575729	576502	1	0.937984	1	1	1	1	1	1	1	0.228682	1	1	1	1	1	0.937984	1	1	0.308786	1	1	1	1	1	1	1	1	0.308786	0.940568	1	1	1	1	1	1	1	1	1	1	1	1	0.937984	1	1	0.940568
NA	APECO78_RS02850	r	576643	577473	1	0	0	0.998797	0	0	0.998797	0.998797	1	0	1	0	0	1	1	0	0.998797	1	0.998797	1	0	0	1	0.148014	0.148014	0	0	1	1	1	0	1	0	1	1	0	0	0.66065	1	0	0.998797	0	0	0	1
NA	APECO78_RS02855	r	577424	577564	0.35461	0	0	0.35461	0	0	0.35461	0.35461	0.35461	0	0.35461	0	0	0.35461	0.35461	0	0.35461	0.35461	0.35461	0.35461	0	0	0.35461	0	0	0	0	0.35461	0.35461	0.35461	0	0.35461	0	0.35461	0.35461	0	0	0	0.35461	0	0.35461	0	0	0	0.35461
NA	APECO78_RS02860	f	577727	577828	0.215686	0	0	0	0	0	0.215686	0	0	0	0.215686	0	0	0.215686	0.215686	0	0.215686	0.215686	0.215686	0	0	0	0.215686	0.215686	0	0	0	0.215686	0.215686	0.215686	0	0.215686	0	0.215686	0.215686	0	0	0.215686	0.215686	0	0.215686	0	0	0	0.215686
NA	APECO78_RS02865	f	578046	578180	1	0.259259	0.259259	1	0.259259	0.259259	1	1	1	0.259259	1	0.259259	0	1	1	0.259259	1	1	1	1	0	0.259259	1	1	1	0.259259	0.259259	1	1	1	0.259259	1	0.259259	1	1	0.259259	0.259259	1	1	0.259259	1	0.259259	0.259259	0.259259	1
iraD	APECO78_RS02870	f	578146	578538	1	0.926209	0.946565	1	0.946565	0.926209	1	1	1	0.946565	1	0.926209	0.56743	1	1	0.926209	1	1	1	1	0.56743	0.946565	1	1	1	0.926209	0.926209	1	1	1	0.946565	1	0.926209	1	1	0.926209	0.946565	1	1	0.946565	1	0.926209	0.926209	0.946565	1
NA	APECO78_RS02875	r	578531	579442	1	0.987939	1	1	1	0.815789	1	1	1	1	1	0.815789	0.987939	1	1	0.987939	1	1	1	1	0.987939	1	1	1	1	0.944079	0.815789	1	0.255482	0.815789	1	1	0.987939	1	1	0.987939	1	1	1	1	1	0.987939	0.944079	1	1
NA	APECO78_RS02880	r	579507	580679	1	1	1	1	1	1	1	1	1	0.516624	1	1	1	1	1	1	1	1	1	1	1	1	1	1	1	1	1	1	1	1	1	1	1	1	1	1	1	1	1	1	1	1	1	1	1
NA	APECO78_RS02885	r	580692	581153	1	1	1	1	1	1	1	1	1	1	1	1	1	1	1	1	1	1	1	1	1	1	1	1	1	1	1	1	1	1	1	1	1	1	1	1	1	1	1	1	1	1	1	1	1
NA	APECO78_RS02890	r	581150	581833	1	1	1	1	1	1	1	1	1	1	1	1	1	1	1	1	1	1	1	1	1	1	1	0.508772	1	1	1	1	1	1	1	1	1	1	1	1	1	1	1	1	1	1	1	1	1
NA	APECO78_RS02895	f	582083	582637	1	1	0.936937	1	0.936937	0.963964	0.697297	1	0.996396	0.387387	1	0.963964	1	1	1	1	0.963964	1	0.963964	0.762162	1	0.936937	1	1	1	0.963964	0.963964	1	1	1	0.936937	1	1	1	1	1	1	1	1	0.936937	1	1	0.963964	0.756757	1
NA	APECO78_RS02900	r	582650	583828	1	1	1	0.951654	1	1	1	1	0.340119	1	1	1	1	1	0.933842	1	1	0.933842	1	1	1	1	1	1	0.933842	1	1	1	0.933842	0.933842	1	0.933842	1	1	0.951654	1	1	0.951654	0.951654	1	1	1	1	1	0.951654
NA	APECO78_RS02905	r	583896	584756	1	1	1	1	1	1	1	1	0.950058	1	1	1	1	1	1	1	1	1	1	1	1	1	1	1	1	1	1	1	1	1	1	1	1	1	1	1	1	1	1	1	1	1	1	1	1
NA	APECO78_RS02910	r	584821	585078	1	1	1	1	1	1	1	1	0.930233	1	1	1	1	1	1	1	1	1	1	1	1	1	1	1	1	1	1	1	1	1	1	1	1	1	1	1	1	1	1	1	1	1	1	1	1
NA	APECO78_RS02915	r	585075	585842	1	1	1	0.597656	1	1	1	1	1	1	1	1	1	1	1	1	1	1	1	1	1	1	1	1	1	1	1	1	1	1	1	1	1	1	1	1	1	1	1	1	1	1	1	1	1
NA	APECO78_RS02920	r	585852	587003	1	1	1	1	1	1	1	1	1	1	1	1	1	1	1	1	1	1	1	1	0.939236	1	1	1	1	1	1	1	1	1	1	1	1	1	1	1	1	1	1	1	1	1	1	1	1
NA	APECO78_RS02925	r	587119	588399	1	0.778298	1	0.974239	1	1	0.683841	0.75644	1	1	1	1	1	1	1	0.447307	1	1	0	1	1	1	1	1	1	1	1	1	1	1	1	1	1	1	1	1	1	1	1	1	1	1	1	1	1
NA	APECO78_RS02930	r	588440	589672	0.982968	1	0	0.0608273	0	0	1	1	1	0	0.982968	0	1	1	1	1	0.0608273	1	0.0608273	1	1	0	0.0608273	1	1	0	0	0.982968	1	1	0	1	1	1	1	1	0	0.982968	1	0	1	1	0	0	1
NA	APECO78_RS02935	f	590139	591095	0.780564	1	0.967607	1	0.967607	0.967607	1	1	1	1	0.780564	0.967607	1	1	1	1	0.980146	1	0.980146	1	1	0.967607	0.779519	1	1	0.967607	0.967607	0.780564	1	1	0.967607	1	1	1	1	1	1	0.779519	1	1	0.779519	1	0.967607	0.968652	1
NA	APECO78_RS02940	r	591338	592750	0	0.998585	0	1	0	0	1	1	0.998585	0.174098	0	0	0.616419	0.998585	0.664544	0.998585	0	1	0	0.58811	0.616419	0	0	1	1	0	0	0	0.602972	1	0	1	0.989384	1	0.998585	0.998585	0.125265	0	0.998585	0.998585	0	0.998585	0	0	0.998585
NA	APECO78_RS02945	f	592927	593091	0	0.721212	0	1	0	0	1	1	1	0.721212	0	0	1	1	1	0.721212	0	1	0	1	0.721212	0	0	1	1	0	0	0	1	1	0	1	1	1	1	1	1	0	1	1	0	1	0	0	1
NA	APECO78_RS02950	f	593443	595983	0	0	0	0.951594	0	0	0	0	0	0	0	0	0	0	0	0	0	1	0	1	0	0	0	1	1	0	0	0	1	1	0	1	0	1	0	0	0	0	0	0	0	0	0	0	0
NA	APECO78_RS02955	r	596061	597017	1	1	1	0	1	1	1	1	1	0.986416	1	1	1	1	1	1	1	1	1	1	1	1	1	1	1	1	1	1	1	1	1	1	1	1	1	1	0.986416	1	1	1	1	1	1	1	1
NA	APECO78_RS02960	r	597028	597231	1	1	1	1	1	1	1	1	1	1	1	1	1	1	1	1	1	1	1	1	1	1	1	1	1	1	1	1	1	1	1	1	1	1	1	1	1	1	1	1	1	1	1	1	1
NA	APECO78_RS02965	r	597281	599431	0.983264	1	0.964668	1	0.983264	0.964668	1	1	1	0.782427	0.983264	0.983264	0.983264	1	0.964668	0.983264	1	0.983264	1	0.964668	0.964668	0.983264	0.983264	1	0.983264	0.983264	0.983264	0.964668	0.811715	1	0.983264	0.983264	1	0.983264	0.983264	1	0.983264	0.983264	0.983264	0.983264	0.983264	1	0.983264	0.964668	0.983264
NA	APECO78_RS02970	r	599599	599745	0	1	0	1	0	0	1	1	1	0	0	0	1	0	1	1	0	1	0	1	1	0	0	1	1	0	0	1	1	1	0	1	1	1	1	1	0	0	1	0	0	1	0	0	1
hpaC	APECO78_RS02975	r	599824	600336	0.25731	0	0	1	0	0	1	1	1	0	0.25731	0	0	0.25731	0	0	0.226121	1	0.226121	1	0	0	0	1	1	0	0	0.25731	1	1	0	1	0	1	1	0	0	0	1	0	0	0	0	0	1
NA	APECO78_RS02980	r	600354	601916	0	0	0	1	0	0	1	1	1	0	0	0	0	0	0	0	0	1	0	1	0	0	0	1	1	0	0	0	1	1	0	1	0	1	1	0	0	0	1	0	0	0	0	0	1
NA	APECO78_RS02985	r	602167	603057	0	0	0	1	0	0	1	1	1	0	0	0	0	0	0	0	0	1	0	1	0	0	0	1	1	0	0	0	1	1	0	1	0	1	1	0	0	0	1	0	0	0	0	0	1
NA	APECO78_RS02990	r	603067	604443	0	0	0	1	0	0	1	1	1	0	0	0	0	0	0	0	0	1	0	1	0	0	0	1	1	0	0	0	1	1	0	1	0	1	1	0	0	0	1	0	0	0	0	0	1
NA	APECO78_RS02995	r	604618	605406	0.595691	0.595691	0.593156	1	0.593156	0.593156	1	1	1	0.593156	0.596958	0.593156	0.595691	0.595691	0	0.595691	0.593156	1	0.593156	1	0.595691	0.593156	0.595691	1	1	0.593156	0.593156	0.596958	0.00126743	1	0.593156	1	0.656527	1	1	0.595691	0.593156	0.595691	1	0.595691	0.593156	0.595691	0.593156	0.595691	1
NA	APECO78_RS03000	r	605417	606220	0	0	0	1	0	0	1	1	1	0	0	0	0	0	0	0	0	1	0	1	0	0	0	1	1	0	0	0	1	1	0	1	0	1	1	0	0	0	1	0	0	0	0	0	1
NA	APECO78_RS03005	r	606288	606668	0	0	0	0.997375	0	0	0.997375	1	1	0	0	0	0	0	0	0	0	1	0	1	0	0	0	1	1	0	0	0	1	1	0	1	0	1	0.997375	0	0	0	0.997375	0	0	0	0	0	1
NA	APECO78_RS03010	r	606678	607529	0	0	0	1	0	0	1	1	1	0	0	0	0	0	0	0	0	1	0	1	0	0	0	1	1	0	0	0	1	1	0	1	0	1	1	0	0	0	1	0	0	0	0	0	1
NA	APECO78_RS03015	r	607531	608997	0.239945	0	0	1	0	0	1	1	1	0.236537	0.239945	0	0	0.239945	0.239945	0	0.0531697	1	0	1	0	0	0.236537	1	1	0	0	0.0504431	1	1	0	1	0	1	1	0	0	0.239945	1	0.0504431	0.0374915	0	0	0	1
NA	APECO78_RS03020	r	608994	610283	0	0	0	1	0	0	1	1	1	0	0	0	0	0	0	0	0	1	0	0.548837	0	0	0	1	0.97907	0	0	0	0.469767	1	0	1	0	1	1	0	0	0	1	0	0	0	0	0	1
NA	APECO78_RS03025	f	610555	611001	0	0	0	1	0	0	1	1	1	0	0	0	0	0	0	0	0	1	0	1	0	0	0	1	1	0	0	0	1	1	0	1	0	1	1	0	0	0	1	0	0	0	0	0	1
NA	APECO78_RS03030	f	611120	612775	1	1	1	0.454106	1	0.599638	1	1	0.454106	1	0.599638	1	1	1	1	1	0.599638	1	1	1	0.434179	0.599638	1	1	1	0.532609	1	1	0.599638	1	1	1	1	1	1	1	0.519928	0.519928	1	1	1	1	1	1	1
NA	APECO78_RS03035	r	612824	614185	1	0.943465	0.255507	1	0.255507	0	0	1	1	0	1	0	0.895007	1	1	0.988253	0	1	0	0.906755	0.895007	0.255507	0.0903084	1	1	0	0	0.905286	0.853891	1	0.255507	1	0.988253	1	1	0.988253	0	1	1	0.255507	1	0.988253	0	0	1
NA	APECO78_RS03040	r	614400	615314	1	1	0.969399	1	0.969399	0.969399	0.969399	1	1	0.969399	1	0.969399	1	1	1	1	0.969399	1	0.969399	1	1	0.969399	0	1	1	0.969399	0.969399	1	1	1	0.969399	1	1	1	1	1	0.969399	1	1	0.969399	1	1	0.969399	0.969399	1
NA	APECO78_RS03045	f	615453	616475	1	1	1	1	1	0.923754	1	1	1	0.923754	1	1	1	1	1	1	0.580645	1	0.44868	1	1	1	1	1	1	1	0.923754	1	0.44868	1	0.923754	1	1	1	1	1	1	1	1	1	1	1	1	0.923754	1
NA	APECO78_RS03050	r	616615	618906	1	1	1	1	1	1	1	0.998691	1	1	1	1	1	1	1	1	1	1	1	1	1	1	1	1	1	1	1	1	1	1	1	1	1	1	1	1	1	1	1	1	1	1	1	1	1
NA	APECO78_RS03055	r	619160	619651	1	1	1	1	1	1	1	1	1	1	1	1	1	1	1	1	1	1	1	1	1	1	0.871951	1	1	1	1	1	1	1	1	1	1	1	1	1	1	1	1	1	1	1	1	1	1
NA	APECO78_RS03060	r	619703	620440	1	1	1	1	1	1	1	1	1	1	1	1	1	1	1	1	1	1	1	1	1	1	1	1	1	1	1	1	1	1	1	1	1	1	1	1	1	1	1	1	1	1	1	1	1
NA	APECO78_RS03065	r	620443	620982	1	1	1	1	1	1	1	1	1	1	1	1	1	1	1	1	1	1	1	1	1	1	1	1	1	1	1	1	1	1	1	1	1	1	1	1	1	1	1	1	1	1	1	1	1
NA	APECO78_RS03070	r	621089	621562	1	1	1	1	1	1	1	1	1	1	1	1	1	1	1	1	1	1	1	1	1	1	1	1	1	1	1	1	1	1	1	1	1	1	1	1	1	1	1	1	1	1	1	1	1
NA	APECO78_RS03075	r	621553	622323	1	1	1	1	1	1	1	1	1	1	1	1	0.922179	1	1	1	1	1	1	1	0.922179	1	1	1	1	1	1	1	1	1	1	1	0.922179	1	1	0.922179	1	1	1	1	1	0.922179	1	1	1
NA	APECO78_RS03080	f	622942	623667	1	1	1	1	1	1	1	0.582645	0.582645	1	1	1	1	1	1	1	1	1	1	1	1	1	1	1	1	1	1	1	1	1	1	1	1	1	1	1	1	0.929752	1	1	1	1	1	1	0.582645
NA	APECO78_RS03085	f	623625	624302	1	1	1	1	1	1	1	1	1	0.775811	1	1	1	1	1	1	1	0.842183	1	1	1	1	1	1	1	1	1	0.669617	0.775811	1	1	1	1	1	1	0.983776	1	1	1	1	1	1	1	1	1
NA	APECO78_RS03090	r	624340	625128	1	1	1	1	1	1	1	1	1	0.406844	1	1	1	1	1	1	1	1	1	1	1	1	1	1	1	1	1	1	1	1	1	1	1	1	1	1	1	1	1	1	0.997465	1	1	1	1
NA	APECO78_RS03095	f	625230	625505	1	1	1	1	1	1	1	1	1	1	1	1	1	1	1	1	1	1	1	1	1	1	1	1	1	1	1	0.963768	1	1	1	1	1	1	1	1	1	1	1	1	1	1	1	1	1
NA	APECO78_RS03100	r	625544	625630	0	0	0	0	0	0	0	0	0	0	0	0	0	0	0	0	0	0	0	0	0	0	0	0	0	0	0	0	0	0	0	0	0	0	0	0	0	0	0	0	0	0	0	0	0
NA	APECO78_RS03105	r	625665	625751	0	0	0	0	0	0	0	0	0	0	0	0	0	0	0	0	0	0	0	0	0	0	0	0	0	0	0	0	0	0	0	0	0	0	0	0	0	0	0	0	0	0	0	0	0
NA	APECO78_RS03110	r	625780	625866	0	0	0	0	0	0	0	0	0	0	0	0	0	0	0	0	0	0	0	0	0	0	0	0	0	0	0	0	0	0	0	0	0	0	0	0	0	0	0	0	0	0	0	0	0
rsmC	APECO78_RS03115	r	626134	627165	1	0.998062	0.998062	1	0.998062	0.998062	1	1	1	0.252907	0	0.998062	0.998062	1	1	0	1	1	0	1	0.998062	0.998062	1	1	1	0.998062	0.998062	1	1	1	0.998062	1	0.998062	1	1	0.998062	1	0.998062	1	0.998062	1	0.998062	0.998062	0	1
NA	APECO78_RS03120	f	627268	627681	1	1	0.514493	1	1	1	1	1	1	0.797101	1	1	1	1	1	1	1	1	1	1	1	0.826087	1	1	1	1	1	1	1	1	0.826087	1	1	1	1	1	1	1	1	1	1	1	1	0.826087	1
rimI	APECO78_RS03125	f	627650	628096	1	1	1	1	1	1	1	1	1	1	1	1	1	1	1	1	1	1	1	1	1	1	1	1	1	1	1	1	1	1	1	1	1	1	1	1	1	1	1	1	1	1	1	1	1
NA	APECO78_RS03130	f	628111	628788	1	1	1	1	1	1	1	1	1	0.238938	1	1	1	1	1	1	1	1	1	1	1	1	1	1	1	1	1	1	1	1	1	1	1	1	1	1	1	1	1	1	1	1	1	1	1
NA	APECO78_RS03135	f	629174	630397	0	0	0	0	0	1	0	0	0	1	0	0	0	0	0	0	0	1	0	0	0	0	0	0	0	1	1	0	0	0	0	0	0	0	0	0	0	1	0	0	0	0	1	0	0
NA	APECO78_RS03140	f	630582	631823	0	0	0	0	0	0	0	0	0	0	0	0	0	0	0	0	0	0	0	0	0	0	0	0	0	0	0	0	0	0	0	0	0	0	0	0	0	0	0	0	0	0	0	0	0
NA	APECO78_RS03145	r	632300	632596	0	0	0	0.582492	0	0.117845	0.622896	0	0	0	0	0	0.622896	0.117845	0	0	0.622896	0.622896	0.622896	0	0.622896	0	0	0.622896	0.622896	0	0	0	0	0.622896	0	0.622896	0	0.622896	0.622896	0.622896	0	0	0.622896	0.585859	0	0.622896	0	0	0.666667
NA	APECO78_RS03150	r	632644	633522	0.00910125	0.00910125	0	0.00910125	0	0.00910125	0.00910125	0.00910125	0	0	0	0.00910125	0.00910125	0.932878	0.939704	0	0.00910125	0.00910125	0.00910125	0.00910125	0.00910125	0	0.00910125	0.00910125	0.00910125	0.00910125	0.00910125	0	0.00910125	0.00910125	0	0.00910125	0	0.00910125	0.00910125	0.00910125	0	0.00910125	0.00910125	0.00910125	0	0.00910125	0.00910125	0	0.00910125
NA	APECO78_RS03155	r	633513	634049	0.996276	0.996276	0	0.996276	0	0.996276	0.996276	0.996276	0	0.96648	0	0.996276	0.996276	0	1	0	0.996276	0.996276	0.996276	0.996276	0.996276	0	0.996276	0.996276	0.996276	0.996276	0.996276	0	0.996276	0.996276	0	0.996276	0	0.996276	0.996276	0.996276	0.949721	0.996276	0.996276	0.996276	0	0.996276	0.996276	0	0.996276
NA	APECO78_RS03160	r	634178	635002	0	1	0	0	0	1	1	1	0	0.556364	0	1	1	0	0	0	1	1	1	0	1	0	1	1	1	1	1	0	1	1	0	1	0	0	1	1	1	1	1	1	0	1	1	0	1
NA	APECO78_RS03165	r	635067	635429	0	1	0	0	0	1	1	1	0	1	0	1	1	0	0	0	1	1	1	0	1	0	1	1	1	1	1	0	1	1	0	1	0	0	1	1	1	1	1	1	0	1	1	0	1
NA	APECO78_RS03170	r	635875	636105	0	0	0	0	0	0	0	0	0	0	0	0	0	0	0	0	0.463203	0	0	0	0	0	0	0	0	0.463203	0	0	0	0	0	0	0	0	0	0	0	0	0	0	0	0	0	0	0
NA	APECO78_RS03175	r	636175	636849	0	0	0	0	0	0.595556	0.386667	0	0	1	0	0	0.386667	0.595556	0	0	0	0.386667	0	0.826667	0	0	0	1	1	0.262222	0.88	0	0	0.644444	0	0.386667	0	0	0	0.386667	0	0.826667	0	0	0	0.386667	1	0	0.826667
NA	APECO78_RS03180	f	636940	637140	0	0	0	0	0	0.995025	0.995025	0	0	0.995025	0	0	0.995025	0.995025	0	0	0	0.995025	0	1	0	0	0	1	1	1	1	0	0	1	0	0.995025	0	0	0	0.995025	0	1	0	0	0	0.995025	1	0	1
NA	APECO78_RS03185	f	637184	637735	1	1	0	1	0	1	1	0.226449	0	1	0	1	1	1	0.157609	0	1	1	1	1	1	0	1	1	1	0.00724638	0.00724638	0	0	1	0	1	0	1	1	1	1	1	1	1	0	1	1	0	1
NA	APECO78_RS03190	f	637732	638568	0.00477897	0.09319	0	0.00477897	0	0.568698	1	0.09319	0	0.09319	0.278375	0.00477897	0.09319	0.259259	0.09319	0	0.09319	0.750299	0.363202	1	0.00477897	0	0.568698	0.00477897	0.09319	1	1	0	0	1	0	0.09319	0	0.00477897	0.09319	0.00477897	0.09319	1	0.09319	0.741935	0	0.00477897	1	0	0.741935
NA	APECO78_RS03195	f	638561	638797	0	0	0	0	0	0.708861	0.0337553	0	0	0	0	0	0	0	0	0	0	0.708861	0	1	0	0	0.708861	0	0	1	1	0	0	1	0	0	0	0	0	0	0	1	0	0.708861	0	0	1	0	0.708861
NA	APECO78_RS03200	f	638794	639612	0.0927961	0.0927961	0	0.0927961	0	0.997558	0.150183	0.0927961	0	0.0927961	0	0.0927961	0.0927961	0.0927961	0.0927961	0	0.0927961	0.997558	0.0927961	0.997558	0.0927961	0	0.997558	0.0927961	0.0927961	0.997558	0.997558	0	0.0927961	0.997558	0.263736	0.0927961	0	0.0927961	0.0927961	0.0927961	0.0927961	0.350427	0.0927961	0.997558	0	0.0927961	0.997558	0.263736	0.997558
NA	APECO78_RS03205	f	639615	640103	0.515337	0.515337	0	0.261759	0	0.261759	0	0.261759	0	0.515337	0	0.515337	1	1	0.515337	0	0.441718	0.515337	0.515337	0.261759	0.515337	0	0.323108	0.515337	1	0.515337	0.515337	0	0.515337	0.515337	0	0.515337	0	0.515337	0.515337	0.515337	1	0	0.515337	0.515337	0	0.515337	0.261759	0	0.515337
NA	APECO78_RS03210	f	640103	640756	1	1	0	1	0	1	0	1	0	1	0	1	1	1	1	0	0.00764526	1	0.00764526	1	1	0	1	1	1	1	1	0	1	1	0	1	0	1	0.00764526	1	1	0	0.00764526	1	0	1	1	0	1
NA	APECO78_RS03215	f	640753	641079	1	1	0	1	0	1	0	1	0	1	0	1	1	1	1	0	1	1	1	1	1	0	1	1	1	1	1	0	1	1	0	1	0	1	1	1	1	0	1	1	0	1	1	0	1
NA	APECO78_RS03220	f	641076	641465	1	1	0	1	0	1	0	0.538462	0	0.471795	0	1	1	1	1	0	1	1	1	0.953846	1	0	1	1	1	1	1	0	0.0102564	1	0	1	0	1	1	1	1	0.479487	1	1	0	1	1	0	1
NA	APECO78_RS03225	f	641485	642294	1	1	0	1	0	1	0.548148	0	0	0.985185	0	1	1	1	1	0	1	1	1	0.714815	1	0	1	1	0.744444	1	1	0	1	1	0	1	0	1	1	1	1	1	1	1	0	1	1	0	0.666667
NA	APECO78_RS03230	f	642302	643291	0.927273	1	0.321212	0.923232	0.542424	1	1	0.586869	0.321212	0.927273	0.293939	0.923232	1	1	0.927273	0.210101	0.923232	0.927273	0.923232	0.927273	1	0.321212	0.927273	0.927273	0.927273	0.927273	0.927273	0.321212	0.927273	1	0.321212	0.927273	0.324242	1	0.484848	1	0.923232	0.927273	0.478788	0.927273	0	0.923232	0.927273	0.321212	0.927273
NA	APECO78_RS03235	f	643305	644057	1	1	1	0	1	1	1	1	1	1	0	0	1	1	1	1	0	1	0.159363	1	1	1	1	1	1	1	1	1	1	0.998672	1	1	1	1	0.159363	1	0	1	0.159363	0.998672	0	0	1	1	1
NA	APECO78_RS03240	f	644208	644465	0	0	0	0	0	0	0	0	0	0	0	0	0	0	1	0	0	0	0	0	0	0	0	0	0	0	0	0	0	0	0	0	0	0	0	0	0	0	0	0	0	0	0	0	0
NA	APECO78_RS03245	f	644545	644931	0	0	0	0	0	0	0	0	0	0	0	0	0	0	1	0	0	1	0	0	0	0	0	1	1	0	0	0	1	1	0	1	0	0	0	0.744186	0	0	0	0	0	0.395349	0	0	1
NA	APECO78_RS03250	f	645199	645813	0	0	0	0	0	0	0	0	0	0	0	0	0	0	1	0	0	0.930081	0	0	0	0	0	1	1	0	0	0	0.930081	0.930081	0	0.930081	0	0	0	0.630894	0	0	0	0	0	0.930081	0.891057	0	1
NA	APECO78_RS03255	f	645810	646271	0.84632	0.463203	0.463203	0.487013	0.463203	0.872294	0.757576	0.484848	0.463203	0.876623	0.463203	0.872294	0.484848	0.45671	0.179654	0.376623	0	0.463203	0.463203	0.84632	0.484848	0.463203	0	1	1	0.757576	0.757576	0.463203	0.463203	0.463203	0.463203	0.463203	0.463203	0.757576	0.757576	0.458874	0.857143	0.872294	0.757576	0.454545	0.757576	0.484848	0.757576	0.463203	0.991342
NA	APECO78_RS03260	f	646474	647004	0	0	0	0	0	0	0	0	0	0	0	0	0	0	0	0	0	0	0	0	0	0	0	0	0	0	0	0	0	0	0	0	0	0	0	0	0	0	0	0	0	0	0	0	0
NA	APECO78_RS03265	f	647320	647670	1	1	0	0.994302	0	1	0.97151	0	0	0.994302	0	0.994302	0	0.994302	1	0.97151	0	0.438746	0	0.438746	0.97151	0	0	0	0	1	1	0.994302	0	0	0	0	0.623932	1	0	0.97151	1	0	0	0	0	0.97151	1	0	1
NA	APECO78_RS03270	f	647796	648281	1	1	0	1	0	0.641975	0	0	0	0.419753	0	1	0	1	0.823045	0	0	1	0	1	0	0	0	0	0	0.641975	1	0.641975	0	0	0	1	0	1	0	0	1	0	0	0	0	0	1	0	1
NA	APECO78_RS03275	f	648295	650028	1	0.925606	0	0.558824	0	0.915802	0	0	0	0.00230681	0	0.934256	0	0.925606	0.964821	0	0	0.964821	0	0.964821	0	0	0	0	0	0.915802	0.915802	0.964821	0	0	0	0.964821	0	0.925606	0	0	0.925606	0	0	0	0	0	0.915802	0	1
NA	APECO78_RS03280	f	650025	650186	1	0	0	0	0	0	0.0617284	0	0	0	0	0	0	0.0617284	0	0	0	0	0	0	0	0	0	0	0	0	0	0	0	0	0	0	0	0	0	0	0	0	0	0	0	0	0	0	1
NA	APECO78_RS03285	f	650176	651402	1	0	0	0	0	0	0.96414	0	0	0	0	0	0	0.96414	0	0	0	0	0	0	0	0	0	0	0	0	0	0	0	0	0	0	0	0	0	0	0	0	0	0	0	0	0	0	1
NA	APECO78_RS03290	f	651395	651997	1	0	0	0	0	0	1	0	0	0	0	0	0	1	0	0	0	0	0	0	0	0	0	0	0	0	0	0	0	0	0	0	0	0	0	0	0	0	0	0	0	0	0	0	1
NA	APECO78_RS03295	f	652008	653237	1	0	0	0	0	0	0.977236	0	0	0	0	0	0	0.977236	0	0	0	0	0	0	0	0	0	0	0	0	0	0	0	0	0	0	0	0	0	0	0	0	0	0	0	0	0	0	1
NA	APECO78_RS03300	f	653316	653639	1	0.910494	0	0.910494	0	0.910494	0.404321	0	0	0.910494	0	0.910494	0	0.910494	0.910494	0	0	0	0	0.910494	0	0	0	0	0	0.910494	0.910494	0.910494	0	0	0	0.873457	0	0.910494	0	0	0.910494	0	0	0	0	0	0.910494	0	1
NA	APECO78_RS03305	f	653636	654046	1	1	0	0.86618	0	1	0	0	0	1	0	1	0	1	1	0	0	0	0	0.86618	0	0	0	0	0	1	1	1	0	0	0	1	0	1	0	0	1	0	0	0	0	0	1	0	1
NA	APECO78_RS03310	f	654021	654527	1	1	0	0.203156	0	1	0	0	0	1	0	1	0	1	1	0	0	0	0	0.203156	0	0	0	0	0	1	1	0.654832	0	0	0	1	0	1	0	0	1	0	0	0	0	0	1	0	1
NA	APECO78_RS03315	f	654524	655084	1	1	0	1	0	1	0	0	0	1	0	1	0	1	1	0	0	0	0	1	0	0	0	0	0	1	1	0.504456	0	0	0	1	0	1	0	0	1	0	0	0	0	0	1	0	1
NA	APECO78_RS03320	f	655093	655263	1	1	0	1	0	1	0	0	0	1	0	0.666667	0	0.666667	1	0	0	0	0	1	0	0	0	0	0	1	1	1	0	0	0	0.666667	0	1	0	0	1	0	0	0	0	0	1	0	1
NA	APECO78_RS03325	f	655247	656743	1	1	0	1	0	1	0	0	0	1	0	1	0	1	1	0	0	0	0	1	0	0.0554442	0	0	0	1	1	1	0	0	0	1	0	1	0	0	1	0	0	0	0	0	1	0	1
NA	APECO78_RS03330	f	656743	657099	1	0.994398	0	0.994398	0	1	0	0	0	1	0	1	0	1	1	0	0	0	0	0.994398	0	0	0	0	0	1	1	1	0	0	0	1	0	1	0	0	1	0	0	0	0	0	1	0	1
NA	APECO78_RS03335	f	657099	657368	1	0	0	0	0	1	0	0	0	1	0	1	0	1	1	0	0	0	0	0	0	0	0	0	0	1	1	1	0	0	0	1	0	1	0	0	1	0	0	0	0	0	1	0	1
NA	APECO78_RS03340	f	657510	659345	0.648148	0	0	0	0	1	0	0	0	1	0	1	0	1	0.999455	0	0	0	0	0	0	0	0	0	0	1	1	1	0	0	0	0.991285	0	0.991285	0.0751634	0	0.99183	0	0.0751634	0	0	0	1	0	0.999455
NA	APECO78_RS03345	f	659406	660734	1	0.990971	0	0.990971	0	1	0	0	0	0	0	1	0	1	1	0	0	0	0	0.191874	0	0	0	0	0	1	1	1	0	0	0	0.934537	0	1	0	0	1	0	0	0	0	0	1	0	0.0880361
NA	APECO78_RS03350	f	660731	661810	1	1	0	1	0	1	0	0	0	0.947222	0	1	0	1	1	0	0	0.482407	0	1	0	0	0	0	0	1	1	1	0	0	0	1	0	1	0	0	1	0	0	0	0	0	1	0	0.231481
NA	APECO78_RS03355	f	661810	662358	1	1	0	1	0	1	0	0	0	1	0	1	0	1	0.969035	0	0	1	0	1	0	0	0	0	0	1	1	1	0	0	0	1	0	1	0	0	1	0	0	0	0	0	1	0	0.657559
NA	APECO78_RS03360	f	662358	662783	1	1	0	1	0	1	0	0	0	1	0	1	0	1	1	0	0	1	0	0.00234742	0	0	0	0	0	1	1	1	0	0	0	1	0	1	0	0	1	0	0	0	0	0	1	0	1
NA	APECO78_RS03365	f	662770	663828	1	1	0	1	0	1	0	0	0	0.966006	0	1	0	1	1	0	0	1	0	0.954674	0	0	0	0	0	1	1	1	0	0	0	1	0	1	0.206799	0	1	0	0.206799	0	0	0	1	0	0.79509
NA	APECO78_RS03370	f	663819	664403	1	1	0	1	0	1	0	0	0	1	0	1	0	1	1	0	0	1	0	1	0	0	0	0	0	1	1	1	0	0	0	1	0	1	1	0	1	0	1	0	0	0	1	0	1
NA	APECO78_RS03375	f	664407	665057	0.184332	0.554531	0.121352	0	0.121352	0.554531	0.112135	0	0	0.539171	0	0	0	0.102919	0.208909	0.121352	0	1	0	0.539171	0	0	0.119816	0.572965	0.572965	0.466974	0.554531	0.463902	0.102919	0.572965	0.102919	1	0	0.539171	0.107527	0	0.465438	0	0.107527	0	0	0	0.554531	0.193548	0.500768
NA	APECO78_RS03380	f	665061	665480	1	0.333333	0.461905	0.478571	0.461905	0.507143	0	0	0	0.459524	0	0.507143	0	0.45	0.45	0.461905	0.0333333	1	0	0.461905	0	0.0333333	0.447619	1	1	0.461905	0.461905	0.0285714	0.45	1	0.461905	1	0.45	0.45	0.483333	0	0.447619	0	0.483333	0	0	0	0.371429	0.461905	0.428571
NA	APECO78_RS03385	r	665452	666045	1	0.0016835	0.474747	0.474747	0.474747	1	0	0	0.648148	0.474747	0	1	0	0.474747	0.474747	0.474747	0.449495	0.474747	0	0.474747	0	0.449495	0.474747	0.474747	0.474747	0.474747	0.474747	0.284512	0.313131	1	0.474747	0.491582	1	0.474747	0.474747	0	0.469697	0	0.474747	0	0	0	0.474747	0.474747	1
NA	APECO78_RS03390	r	666045	666539	0.317172	0	0	0	0	0.953535	0	0	0.0020202	0.579798	0	1	0	0.157576	0.29697	0	0.153535	0.337374	0	0.133333	0	0	0.610101	0	0.105051	0.533333	0.105051	0	0.105051	0.931313	0.105051	0.414141	1	0.113131	0	0	0.325253	0	0	0	0	0	0.105051	0.105051	1
NA	APECO78_RS03395	r	666569	667474	1	1	1	0.599338	1	0.974614	0.886313	0.31457	0.880795	1	1	1	1	1	1	0.313466	1	0.467991	1	1	1	1	1	0.467991	0.407285	0.643488	0.673289	0	0.772627	0.772627	1	0.31457	1	1	1	1	1	0.220751	1	1	1	1	1	0	1
NA	APECO78_RS03400	r	667432	667797	0.877049	1	1	0.379781	1	1	1	0	0	1	1	1	1	1	0.877049	0.505464	1	1	0.762295	1	0.877049	1	0.822404	0.775956	0.775956	1	0.877049	0	1	1	1	0.505464	1	0.508197	1	0.877049	0.877049	0.508197	1	1	0.877049	0.672131	1	0	1
NA	APECO78_RS03405	f	667905	668162	1	0	1	1	1	1	0.197674	0	1	1	0	1	0.666667	1	1	0.414729	1	1	0.182171	1	0	1	1	1	1	1	1	0	0	1	1	1	1	0.620155	1	0.197674	1	0	1	0	0	0.197674	0	1	1
NA	APECO78_RS03410	r	668475	669479	0	0	0	0	0	0	0	0	0	0	0	0	0	0	0	0	0	0	0	0	0	0	0	0	0	0	0	0	0	0	0	0	0	0	0	0	0	0	0	0	0	0	0	0	0
NA	APECO78_RS03415	r	669788	670036	0	1	0	0	0	1	0	0	0	0.831325	0	0	0	0	1	0	0	0.562249	0	0	1	1	1	0.546185	0.546185	1	1	0	0.546185	1	0	0.546185	0	0	0	0	0	1	0	1	0	0	1	0	0.546185
prfC	APECO78_RS03420	f	670256	671842	0.987398	0.987398	0.987398	0.987398	0.987398	1	0.987398	0.987398	0.987398	1	0.344045	0.987398	0.987398	0.987398	0.987398	0.987398	0.987398	1	0.987398	0.987398	0.987398	0.987398	0.987398	0.987398	0.987398	1	1	0.277883	0.311909	0.987398	0.987398	0.987398	0.987398	0.987398	0.987398	0.987398	0.987398	1	0.987398	0.987398	0.987398	0.987398	1	0.941399	0.987398
NA	APECO78_RS03425	f	672235	672840	1	1	0.485149	1	1	0.450495	1	1	1	0.485149	1	1	1	1	1	1	1	1	1	1	1	0.485149	1	1	1	0.49505	0.450495	1	1	1	0.450495	1	1	1	1	1	1	1	1	1	1	1	1	0.450495	1
NA	APECO78_RS03430	f	672967	673128	1	1	1	1	1	1	1	1	1	1	1	1	1	1	1	1	1	1	1	1	1	1	1	1	1	1	1	1	1	1	1	1	1	1	1	1	1	1	1	1	1	1	1	1	1
NA	APECO78_RS03435	f	673250	674323	1	1	1	1	1	1	1	1	1	1	1	1	1	1	1	1	1	1	1	1	1	1	1	1	1	1	1	1	1	1	1	1	1	1	1	1	1	1	1	1	1	1	1	1	1
NA	APECO78_RS03440	f	674320	675102	1	0.987229	0.987229	1	0.987229	0.987229	1	1	0.987229	0.987229	1	0.987229	0.987229	0.987229	1	0.987229	1	1	1	1	0.987229	0.987229	1	1	1	0.987229	0.987229	1	1	1	0.987229	1	0.987229	1	1	0.987229	0.987229	1	1	0.987229	1	0.987229	0.987229	0.987229	1
NA	APECO78_RS03445	r	675417	676280	0.849537	0.849537	1	1	1	1	1	1	1	1	1	1	0.849537	1	1	0.849537	0.849537	1	0.849537	1	1	1	0.849537	1	1	1	0.849537	1	1	1	1	1	1	0.849537	0.849537	0.849537	1	1	0.849537	1	0.849537	0.849537	0.849537	1	1
NA	APECO78_RS03450	r	676252	677802	1	1	1	1	1	1	1	1	1	0.0348162	1	1	1	1	1	1	1	1	1	0.0348162	1	1	1	0.294649	1	1	1	1	1	1	1	1	1	1	1	1	1	1	1	1	1	1	1	1	1
NA	APECO78_RS03455	f	677854	677955	0.490196	0.490196	0.490196	0.490196	0.490196	0.490196	0.490196	0.490196	0.490196	0.490196	0	0.490196	0.490196	0.490196	0.490196	0.490196	0.490196	0.490196	0.490196	0.490196	0.490196	0.490196	0.490196	0.490196	0.490196	0.490196	0.490196	0.490196	0.490196	0.490196	0.490196	0.490196	0.490196	0.490196	0.490196	0.490196	0.490196	0.54902	0.490196	0.490196	0.490196	0.490196	0.490196	0.490196	0.490196
NA	APECO78_RS03460	f	678060	678839	1	1	1	1	1	1	1	1	1	1	1	1	0.946154	1	1	1	1	1	1	1	1	1	1	1	1	1	1	1	1	1	1	1	1	1	1	1	1	1	1	1	1	1	1	1	1
NA	APECO78_RS03465	f	678966	680288	1	1	0.453515	1	1	0.659864	1	1	1	0.365079	1	1	1	1	1	1	1	1	1	1	1	0.659864	0.555556	1	1	0.487528	0.659864	1	0.600907	1	0.600907	1	1	1	1	1	1	1	1	1	1	1	1	0.315193	1
NA	APECO78_RS03470	f	680340	681563	1	1	1	1	1	1	1	1	1	0.379902	0.186275	1	1	1	1	1	1	1	1	1	1	1	1	1	1	1	1	1	1	1	1	1	1	1	1	1	1	1	1	1	1	1	1	0.409314	1
deoD	APECO78_RS03475	f	681643	682362	1	1	1	1	1	1	1	1	1	1	1	1	1	1	1	1	1	1	1	1	1	1	1	1	1	1	1	1	1	1	1	1	1	1	1	1	1	1	1	1	1	1	1	1	1
NA	APECO78_RS03480	r	682637	682786	1	1	0	1	0	0	1	1	1	0	0	0	1	1	1	1	1	1	1	1	1	0	1	1	1	0	0	1	1	1	0	1	1	1	1	1	1	1	1	1	1	1	0	0	1
lplA	APECO78_RS03485	r	682818	683834	1	1	0.993117	1	0.993117	0.993117	1	1	1	0.999017	0.999017	0.993117	1	1	1	0	1	1	1	1	1	0.993117	1	1	1	0.993117	0.993117	1	1	1	0.993117	1	1	1	1	1	1	1	1	1	1	1	0.993117	0.544739	1
NA	APECO78_RS03490	r	683862	684506	1	1	1	1	1	1	1	1	1	1	1	1	0.223256	1	1	1	1	1	1	1	1	1	1	1	0.939535	0.269767	1	1	1	1	1	1	1	1	1	1	1	1	1	1	1	1	1	1	1
serB	APECO78_RS03495	f	684612	685580	1	1	1	1	1	1	1	1	1	1	1	1	1	1	1	1	1	1	1	1	1	1	1	1	1	1	1	1	0.312693	1	1	1	1	1	1	1	1	1	1	1	1	1	1	0	1
NA	APECO78_RS03500	f	685629	687011	1	1	1	1	1	1	1	1	1	1	1	1	1	1	1	1	1	1	1	1	1	1	1	1	1	1	1	1	1	1	1	1	1	1	1	1	1	1	1	1	1	1	1	1	1
NA	APECO78_RS03505	f	687032	688264	1	1	1	1	1	1	1	1	1	1	1	1	1	1	1	1	1	1	1	1	1	1	1	1	1	1	1	1	1	1	1	1	1	1	1	1	1	1	1	1	1	1	1	1	1
NA	APECO78_RS03510	f	688315	688464	0.4	1	1	1	1	1	0.4	1	0.4	0.373333	1	1	1	1	1	1	1	1	1	1	1	1	1	1	1	1	1	1	1	1	1	0.4	1	0.4	1	1	0.373333	0.4	1	1	1	1	1	1	0.28
NA	APECO78_RS03515	r	688571	690238	1	1	1	0.809353	1	1	1	1	1	1	1	1	1	1	0.847122	1	0.847122	1	1	0.908273	1	1	1	1	1	1	1	1	0.847122	1	1	1	1	1	1	1	1	1	1	1	1	1	1	1	1
NA	APECO78_RS03520	f	690449	692386	1	1	1	1	1	1	1	1	1	0.352941	1	1	1	1	1	1	1	1	1	1	1	0.450464	1	1	1	0.818885	0.818885	1	1	1	1	1	1	1	1	1	1	1	1	1	1	1	1	0.704334	1
NA	APECO78_RS03525	f	692476	692802	1	0.972477	1	1	1	1	1	1	1	1	1	1	0.972477	1	1	0.972477	1	1	1	1	0.972477	1	1	1	1	1	1	1	1	1	1	1	0.972477	1	1	0.972477	1	1	1	1	1	0.972477	1	1	1
yjjX	APECO78_RS03530	r	692845	693357	1	0.996101	0.756335	0.994152	0.996101	0.754386	0.994152	1	1	0.754386	0.994152	0.754386	0.996101	1	1	0.996101	1	1	1	0.760234	0.996101	0.756335	0.994152	1	1	0.754386	0.754386	1	1	1	0.756335	0.578947	0.996101	1	0.994152	0.994152	0.994152	0.994152	0.994152	0.756335	0.994152	0.994152	0.754386	0.756335	0.994152
NA	APECO78_RS03535	f	693409	694056	1	1	1	1	1	1	1	1	1	1	1	1	1	1	1	1	1	1	1	1	1	1	1	1	1	1	1	1	1	1	1	1	1	1	1	1	1	1	1	1	1	1	1	1	1
NA	APECO78_RS03540	r	694053	694922	1	1	0.572414	1	1	0.713793	1	1	1	0.572414	0.572414	1	0.572414	1	0.572414	1	0.572414	1	0.572414	0.572414	0.572414	0.572414	0.572414	1	1	0.572414	0.572414	0.572414	0.572414	1	0.572414	1	1	1	1	1	1	1	1	1	1	1	1	0.572414	1
NA	APECO78_RS03545	f	695133	695606	1	1	1	1	1	1	1	1	1	1	1	1	1	1	1	1	1	1	1	1	1	1	1	1	1	1	1	1	1	1	1	1	1	1	1	1	1	1	1	1	0.917722	1	1	1	1
NA	APECO78_RS03550	f	695619	696308	1	1	1	1	1	1	1	1	1	0.221739	1	1	1	1	1	1	1	1	1	1	1	1	1	1	1	1	1	1	1	1	1	1	1	1	1	1	1	1	1	1	1	1	1	0.00144928	1
NA	APECO78_RS03555	f	696308	697732	1	1	1	1	1	1	1	1	1	1	1	1	1	1	1	1	1	1	1	1	1	1	1	1	1	1	1	1	1	1	1	1	1	1	1	1	1	1	1	1	0.999298	1	1	1	1
NA	APECO78_RS03560	f	697790	699142	1	1	1	1	1	1	1	1	1	1	1	1	1	1	1	1	1	1	1	1	1	1	1	1	1	1	1	1	1	1	1	1	1	1	1	1	1	1	1	1	1	1	1	1	1
NA	APECO78_RS03565	r	699201	699917	1	1	1	1	1	1	1	1	1	1	1	1	1	1	1	1	1	1	1	1	1	1	1	1	1	1	1	1	1	1	1	1	1	1	1	1	1	1	1	1	1	1	1	1	1
NA	APECO78_RS03570	f	700013	700153	0	0	0	0	0	0	0	0	0	1	0	0	0	0	0	0	0	0	0	0	0	0	0	0	0	0	0	0	0	0	0	0	0	0	0	0	0	0	0	0	0	0	0	0	0
NA	APECO78_RS03575	f	700553	701239	1	1	1	1	1	1	1	1	1	0.414847	1	1	1	1	1	1	1	1	1	1	1	1	1	1	1	1	1	1	1	1	1	1	1	1	1	1	1	1	1	1	1	1	1	1	1
thrL	APECO78_RS03580	f	701453	701518	0	0	0	0	0	1	0	0	0	1	0	0	1	0	0	0	0.393939	0	0	0	1	0	0	0	0	1	1	0	0	0	0	0	0	0	0	0	0	0	0	0	0	0	0	0	0
thrA	APECO78_RS03585	f	701599	704061	1	0.997564	0.838002	1	0.997564	0.855461	0.997564	1	1	0.808364	1	1	1	1	0.997564	0.61754	0.89728	0.997564	0.997564	0.697929	0.997564	1	0.996752	1	0.997564	1	0.877385	0.997564	0.777101	0.997564	0.997564	1	1	1	1	0.997564	0.997564	1	1	1	1	1	0.997564	0.777101	1
NA	APECO78_RS03590	f	704063	704995	0.189711	1	1	1	1	1	1	1	1	1	1	1	1	1	1	1	1	1	1	1	1	1	0	1	1	1	1	1	1	1	1	1	1	1	1	1	1	1	1	1	1	1	1	1	1
NA	APECO78_RS03595	f	704996	706282	1	1	0.412587	1	1	0.382284	1	1	1	1	0.382284	1	1	1	0.382284	0.151515	1	1	1	1	1	1	0	1	1	1	1	0.382284	0.382284	1	1	1	1	1	1	1	1	1	1	1	0.999223	1	1	0.715618	1
NA	APECO78_RS03600	f	706350	706499	0	0.0266667	0	1	0.0266667	0.0266667	0.0266667	0.0266667	0.0266667	0	0.0266667	0.0266667	0.0266667	0.0266667	1	0.0266667	0	0.0266667	0	0	0.0266667	0	0	1	0.0266667	0.0266667	0	1	1	0.0266667	0	1	0.0266667	0.0266667	0.0266667	0.0266667	0.0266667	0.0266667	0.0266667	0	0	0.0266667	0.0266667	1	0.0266667
NA	APECO78_RS03605	f	706496	706792	0.808081	1	0.515152	0.821549	1	1	1	1	1	0.757576	1	1	1	1	0.757576	1	0.757576	1	0.757576	0	1	0.747475	0.451178	1	1	1	0.757576	0.821549	0.757576	1	0.734007	1	1	1	1	1	1	1	1	0.757576	0.52862	1	1	0.760943	1
NA	APECO78_RS03610	r	706945	707721	1	1	1	1	1	1	1	1	1	0.65251	1	1	1	1	1	1	1	1	1	1	1	0.65251	1	1	1	1	1	0.65251	1	1	1	1	1	1	1	1	1	1	1	1	1	1	1	1	1
NA	APECO78_RS03615	r	707791	709221	1	1	0.146751	1	1	0.146751	1	1	1	0.109015	0.42348	1	0.314465	1	0.314465	1	0.314465	1	0.146751	1	0.314465	0	0.851153	1	1	0.314465	1	0.314465	0.373166	1	0.339623	1	1	1	1	1	1	1	1	1	1	1	1	0.146751	1
NA	APECO78_RS03620	f	709500	710453	1	1	0.971698	1	0.971698	1	0.971698	1	1	1	1	1	1	1	0.971698	1	1	1	0.971698	0.971698	0.971698	0.971698	1	0.971698	1	1	1	1	1	1	0.971698	1	1	0.971698	1	1	0.971698	1	1	1	0.971698	1	0.971698	1	1
mogA	APECO78_RS03625	f	710568	711155	1	1	1	1	1	1	1	1	1	1	1	1	1	1	1	1	1	1	1	1	1	1	1	1	1	1	1	1	1	1	1	1	1	1	1	1	1	1	1	1	1	1	1	1	1
NA	APECO78_RS03630	r	711190	711756	1	1	1	1	1	1	1	1	1	1	1	1	1	1	1	1	1	1	1	1	1	1	1	1	1	1	1	1	1	1	1	1	1	1	1	1	1	1	1	1	1	1	1	1	1
NA	APECO78_RS03635	r	711905	712618	1	1	1	1	1	1	1	1	1	1	1	1	1	1	1	1	0.911765	1	1	1	1	1	1	1	1	1	1	1	1	1	1	1	1	1	0.911765	1	0.785714	1	0.911765	1	0	1	1	0.584034	1
NA	APECO78_RS03640	r	712644	713048	1	1	1	1	1	1	1	1	1	1	1	1	1	1	1	1	1	1	1	1	1	1	1	1	1	1	1	1	1	1	1	1	1	1	1	1	1	1	1	1	0.498765	1	1	1	1
dnaK	APECO78_RS03645	f	713425	715341	1	1	0.862285	1	1	1	1	1	1	1	1	1	1	1	1	1	1	1	1	1	1	1	1	1	1	1	1	0.862285	1	1	1	1	1	1	1	1	1	1	1	1	1	1	1	0.909233	1
NA	APECO78_RS03650	f	715430	716560	1	1	1	1	1	1	1	1	1	1	1	1	1	1	1	1	1	1	1	1	1	1	1	1	0	1	1	1	1	1	1	1	1	1	1	1	1	1	1	1	1	1	1	1	1
NA	APECO78_RS03655	r	716664	716816	0	0	0	0	1	0	0	0	0	0	0	0	0	0	0	0	0	0	0	0	0	0	0	0	0	0	0	0	0	0	0	0	0	0	0	0	0	0	0	0	0	0	0	0	0
nhaA	APECO78_RS03660	f	717402	718568	1	1	1	1	1	1	1	1	1	0	1	1	1	1	0.125964	1	1	1	1	1	1	1	1	1	1	1	0.732648	1	0.151671	1	0.732648	1	1	1	1	1	1	1	1	1	1	1	1	0.732648	1
nhaR	APECO78_RS03665	f	718634	719533	1	0.988889	0.988889	1	0.988889	0.988889	1	1	1	0.988889	1	0.988889	0.988889	1	1	0.988889	1	1	1	1	0.988889	0.988889	1	1	1	0.988889	0.988889	1	1	1	0.988889	1	0.988889	1	1	0.988889	0.988889	1	1	0.988889	0.993333	0.988889	0.988889	0.988889	1
NA	APECO78_RS03670	r	719572	719997	0	0	0	0	0	0	1	1	1	0	0	0	0	0	1	0	1	1	1	1	0	0	1	1	1	0	0	1	1	1	0	1	0	1	0.584507	0	0	1	0.584507	0	0	0	0	0	0.584507
NA	APECO78_RS03675	r	720312	720530	0	0	0	0	0	0	1	1	1	0	0	0	0	0	1	0	1	0.182648	1	0.182648	0	0	1	0.182648	0.182648	0	0	1	0.182648	0.182648	0	0.182648	0	0.182648	0	0	0	0.465753	0	0	0	0	0	0	0
NA	APECO78_RS03680	r	720543	721688	0.900524	0.900524	0.900524	1	0.900524	0.900524	1	1	1	0.900524	0.900524	0.900524	0.91274	0.900524	1	0.900524	1	1	1	1	0.91274	0.900524	1	1	1	0.900524	0.900524	0.670157	1	1	0.900524	1	0.900524	1	1	0.91274	0.900524	1	1	0.811518	0.993892	0.91274	0.900524	0	1
NA	APECO78_RS03685	r	722121	723541	0	0	0	0.0865588	0	0	0.66784	0.461647	0	0	0	0	0	0	0.543983	0	1	0	1	0.215341	0	0	0.788881	0.774806	0.774806	0	0	1	0.983814	0.329346	0	0.65658	0	1	0	0	0	0.73399	0	0	0	0	0	0	1
rpsT	APECO78_RS03690	r	724025	724288	0.704545	0.704545	0.704545	0.704545	0.704545	0.704545	0.704545	0.704545	0.704545	0.704545	0.704545	0.704545	0.704545	0.704545	0.704545	0.704545	0.704545	0.704545	0.704545	0.704545	0.704545	0.704545	0.704545	0.704545	0.704545	0.704545	0.704545	0.704545	0.704545	0.704545	0.704545	0.704545	0.704545	0.704545	0.704545	0.704545	0.704545	0.704545	0.704545	0.704545	0.704545	0.704545	0.704545	0.704545	0.704545
NA	APECO78_RS03695	f	724391	724609	0	0.579909	1	0	1	0.579909	0	0	0	0.579909	1	0	0.579909	0.579909	0	0	1	0	0.579909	0	0	1	0	0	1	0.579909	0.579909	1	0	0	1	0	0	0	0	0.579909	0	0	0	0	0	0.716895	0	1	0
NA	APECO78_RS03700	f	724617	725558	0.942675	0.942675	0.942675	0.942675	0.942675	0.942675	0.942675	0.942675	0.942675	0.942675	0.942675	0.942675	1	0.942675	0.942675	0.942675	0.942675	0.942675	0.942675	0.942675	0.942675	1	0.942675	0.942675	0.942675	0.942675	0.942675	0.942675	0.942675	0.942675	0.942675	0.942675	0.942675	0.942675	0.942675	0.942675	0.942675	0.942675	0.942675	0.942675	0.942675	0.942675	0.942675	1	0.942675
ileS	APECO78_RS03705	f	725601	728417	1	1	1	1	1	1	1	1	1	1	1	1	1	1	1	1	1	1	1	1	1	1	1	1	1	1	1	1	1	1	1	1	1	1	1	1	1	1	1	1	1	1	1	1	1
lspA	APECO78_RS03710	f	728417	728911	1	1	1	0.892929	1	0.480808	1	1	1	0.892929	0.0020202	1	1	1	1	1	0.480808	1	0.480808	1	0.0020202	1	1	1	1	1	1	1	0.0020202	1	1	1	1	1	1	1	1	1	1	1	0.892929	1	0.892929	0.256566	1
NA	APECO78_RS03715	f	729036	729485	1	1	1	1	1	1	1	1	1	0.52	0.653333	1	1	1	0.653333	1	1	1	1	1	1	1	0.92	1	1	1	1	1	0.653333	1	1	1	1	1	1	1	1	1	1	1	1	1	1	0.626667	1
ispH	APECO78_RS03720	f	729487	730437	1	1	1	1	1	1	1	1	1	1	1	1	1	1	1	1	1	1	1	1	1	1	1	1	1	1	1	1	1	1	1	1	1	1	1	1	1	1	1	1	1	1	1	1	1
NA	APECO78_RS03725	f	730503	731417	1	1	0.980328	1	0.980328	0.993443	1	1	1	0.993443	1	0.993443	1	1	1	1	1	1	1	1	1	0.980328	1	1	1	0.993443	0.993443	1	1	1	0.980328	1	1	1	1	1	0.993443	1	1	0.993443	0.99235	1	0.993443	0.980328	1
NA	APECO78_RS03730	f	731584	732405	1	1	1	1	1	1	1	1	1	0.941606	1	1	1	1	1	0.941606	1	1	0.941606	0.941606	1	0.941606	0.941606	1	1	1	1	1	1	1	0.941606	1	1	0.941606	0.941606	1	0	1	0.941606	1	0.989051	1	1	0.941606	1
NA	APECO78_RS03735	r	732447	732614	0	0	0	0	0	0.89881	0	0	0	0	1	0.89881	0	0	0	0	0	0	0.89881	0	0	0	1	1	0	0.89881	0.89881	1	1	0	0	0	0	0	0	0	0	0	0	0.886905	0	0	0.89881	0	0
NA	APECO78_RS03740	r	732648	732743	0	0	0.625	0.625	0	0	0	0	0.625	0.625	0.625	0.625	0.625	0.625	0.625	0.625	0.625	0.625	0.625	0.625	0.625	0.625	0.625	0.625	0.625	0.625	0.625	0.625	0.625	0.625	0.625	0.625	0	0.625	0.625	0	0	0	0.625	0	1	0	0	0.625	0
NA	APECO78_RS03745	f	732861	734009	1	1	1	1	1	0.908616	1	1	1	1	1	1	1	1	1	1	1	1	1	1	1	1	0.908616	1	1	1	1	1	1	1	1	1	1	1	0.908616	1	1	1	0.908616	0.908616	1	1	1	1	1
carB	APECO78_RS03750	f	734027	737248	1	1	0.302607	1	1	0.196462	1	1	1	0.229981	0.596214	1	0.418063	1	0.247672	1	0.325885	1	0.337058	1	0.373371	0.226257	0.561763	1	1	0.191806	0.337058	0.287709	0.172253	1	0.632216	1	1	1	1	1	1	1	1	1	1	1	1	0.191806	1
NA	APECO78_RS03755	r	737256	737474	0	1	1	1	1	0	0.812785	0.812785	1	1	1	0	1	0.812785	1	1	1	1	1	1	1	1	0.812785	1	1	0	0	0	1	1	1	1	1	1	0	1	0	0.812785	0	1	0	1	0	1	1
NA	APECO78_RS03760	f	737509	737904	1	1	1	1	1	1	1	1	1	1	1	1	1	1	1	1	1	1	1	1	1	1	1	1	1	1	1	1	1	1	1	1	1	1	1	1	1	1	1	1	1	1	1	1	1
NA	APECO78_RS03765	r	737990	738580	1	1	0.996616	1	0.996616	0.996616	1	1	1	0.996616	1	0.996616	1	1	1	1	1	1	1	1	1	0.996616	1	1	1	0.996616	0.996616	1	1	1	0.996616	1	1	1	1	1	0.996616	1	1	1	0.949239	1	0.996616	0.996616	1
NA	APECO78_RS03770	r	738586	739371	1	1	1	1	1	1	1	1	1	1	1	1	1	1	1	1	1	1	1	1	1	1	1	1	1	1	1	1	1	1	1	1	1	1	1	1	1	1	1	1	1	1	1	1	1
caiC	APECO78_RS03775	r	739480	741033	1	1	1	1	1	1	1	1	1	1	1	1	1	1	1	1	1	1	1	1	1	1	1	1	1	1	1	1	1	1	1	1	1	1	1	1	1	1	1	1	1	1	1	1	1
NA	APECO78_RS03780	r	741107	742324	1	1	1	1	1	1	1	1	1	0.923645	0.987685	1	1	1	0.923645	1	1	1	1	1	1	1	1	1	1	1	1	0.839901	1	1	1	1	1	1	1	1	1	1	1	1	1	1	1	0.839901	1
NA	APECO78_RS03785	r	742453	743595	1	1	1	1	1	1	1	1	1	1	1	1	1	1	1	1	1	1	1	1	1	1	1	1	1	1	1	1	1	1	1	1	1	1	1	1	1	1	1	1	1	1	1	1	1
NA	APECO78_RS03790	r	743626	745140	1	1	1	1	1	0.146535	1	1	1	1	0.146535	1	0	1	1	1	1	1	1	1	0.146535	1	1	1	1	0.146535	1	1	1	1	1	1	1	1	1	1	1	1	1	1	0.935974	1	1	0.815842	1
NA	APECO78_RS03795	f	745614	746384	1	1	1	1	1	1	1	1	1	1	1	1	1	1	1	1	1	1	1	1	1	1	1	1	1	1	1	1	1	1	1	1	1	1	1	1	1	1	1	1	1	1	1	1	1
NA	APECO78_RS03800	f	746399	747340	1	1	1	1	1	1	1	1	1	1	1	1	1	1	1	1	0.611465	1	1	1	0.510616	0.510616	1	1	1	1	1	1	1	1	1	1	1	1	1	1	1	1	1	1	1	1	1	0.286624	1
NA	APECO78_RS03805	f	747391	748677	1	1	1	1	1	1	1	1	1	1	1	1	1	1	1	1	1	1	1	1	1	1	1	1	1	1	1	1	1	1	1	1	1	1	1	1	1	1	1	1	1	1	1	0.854701	1
NA	APECO78_RS03810	f	748674	748961	1	1	1	1	1	1	1	1	1	1	1	1	1	1	1	1	1	1	1	1	1	1	1	1	1	1	1	1	1	1	1	1	1	1	1	1	1	1	1	1	1	1	1	1	1
NA	APECO78_RS03815	f	749019	750350	1	1	1	1	1	1	1	1	1	0.268018	1	1	1	1	1	1	1	1	1	1	1	1	1	1	1	0.254505	1	0.268018	1	1	1	1	1	1	1	1	1	1	1	1	0.990991	1	1	1	1
NA	APECO78_RS03820	f	750458	750988	0.892655	1	1	0.892655	0.892655	1	0.892655	0.892655	1	1	1	1	1	0.892655	1	1	1	0.892655	1	1	1	0.892655	1	0.892655	0.892655	1	1	1	0.892655	1	0.892655	0.892655	1	0.892655	0.892655	1	0.892655	0.691149	0.892655	0.892655	1	1	0.892655	1	1
NA	APECO78_RS03825	f	750981	752843	1	1	0.685454	1	0.413312	0.685454	1	1	0.998926	0.569512	0.685454	1	0.685454	1	0.566291	0.429415	0.569512	1	0.685454	0.566291	0.685454	0.569512	0.685454	1	1	1	0.685454	0.685454	0.685454	1	1	1	1	1	1	1	1	1	1	1	0.994632	1	1	0.569512	1
folA	APECO78_RS03830	f	753035	753514	1	1	1	1	1	1	1	1	1	0	1	1	1	1	1	1	1	1	1	1	1	1	1	1	1	1	1	1	1	1	1	1	1	0	1	1	1	1	1	1	1	1	1	0.4625	1
apaH	APECO78_RS03835	r	753592	754434	1	1	1	1	1	1	1	1	1	1	1	1	1	1	1	1	1	1	1	1	1	1	1	1	1	1	1	1	1	1	1	1	1	1	1	1	1	0.992883	1	1	1	1	1	1	1
apaG	APECO78_RS03840	r	754441	754818	0.666667	1	0.666667	1	1	0.666667	1	0.666667	1	1	0.666667	1	1	0.666667	1	1	1	1	1	1	1	0.666667	1	1	1	0.666667	0.666667	1	1	1	0.666667	1	1	1	1	1	1	0.666667	1	1	0.666667	1	0.666667	0.666667	1
ksgA	APECO78_RS03845	r	754821	755642	1	1	1	1	1	1	1	1	1	1	1	1	1	1	1	1	1	1	0.917275	1	1	1	1	1	1	1	1	1	0.917275	1	0.917275	1	1	1	1	1	1	1	1	1	1	1	1	1	1
pdxA	APECO78_RS03850	r	755639	756628	1	1	1	1	1	1	1	1	1	1	1	1	1	1	1	1	1	1	1	1	1	1	1	1	1	1	1	1	1	1	1	1	1	1	1	1	1	1	1	1	1	1	1	1	1
NA	APECO78_RS03855	r	756628	757914	1	1	1	1	1	1	1	1	1	0.344988	1	1	1	1	1	1	1	1	1	1	1	1	1	1	1	1	1	1	1	1	1	1	1	1	1	1	1	1	1	1	1	1	1	1	1
NA	APECO78_RS03860	r	757967	760321	1	1	0.290446	1	0.985987	1	1	0.985987	0.985987	0.208917	1	0.985987	1	0.985987	0.985987	1	1	1	1	0.228025	1	1	1	1	0.985987	1	0.290446	1	0.290446	1	0.985987	1	1	1	0.985987	1	1	0.985987	0.985987	0.985987	1	1	1	0.372399	1
djlA	APECO78_RS03865	f	760576	761391	0.997549	1	1	1	1	1	1	0.997549	0.995098	1	0.997549	1	1	0.997549	1	1	0.997549	1	0.997549	1	1	1	1	1	1	1	1	1	1	1	1	1	1	1	1	1	1	1	1	1	1	1	1	1	1
NA	APECO78_RS03870	r	761508	762167	1	1	1	1	1	1	1	1	1	1	1	1	1	1	1	1	1	1	1	1	1	1	1	1	1	1	1	1	1	1	1	1	1	1	1	1	1	1	1	1	1	1	1	1	1
NA	APECO78_RS03875	r	762179	765085	0.949432	1	0.949432	1	1	1	0.949432	0.949432	1	0.571723	0.949432	1	1	1	1	1	1	0.949432	1	1	1	1	1	0.949432	1	1	1	1	0.131063	0.949432	1	0.949432	1	1	1	1	1	0.949432	1	1	1	1	1	0.0928793	0.949432
NA	APECO78_RS03880	r	765250	767601	1	0.968963	0.928571	1	1	0.0829082	0.739796	1	1	0.141582	1	1	0.968963	1	0.86352	0.968963	0.835459	1	0.853316	1	0.947704	0.853316	0.960459	1	1	0.0829082	0.15051	0.960459	0.928571	1	1	1	1	1	1	1	1	1	1	1	1	1	1	0.0829082	1
araD	APECO78_RS03885	r	767676	768371	1	1	1	1	1	1	1	1	1	1	1	1	1	1	1	1	1	1	1	1	1	1	1	1	0.982759	1	1	1	1	1	1	1	1	1	1	1	1	1	1	1	1	1	1	1	1
NA	APECO78_RS03890	r	768571	770073	1	1	0.177645	1	1	1	1	1	1	0.572854	1	1	0.572854	1	1	1	0.572854	1	1	1	0.572854	0.177645	1	1	1	0.177645	0.177645	1	0.572854	1	0.177645	1	1	1	1	1	1	1	1	1	1	1	1	0.283433	1
NA	APECO78_RS03895	r	770084	771784	1	1	1	1	1	0.70194	1	1	1	0.70194	1	1	1	1	1	1	0.70194	1	0.70194	1	1	0.70194	1	1	1	1	1	0.793651	1	1	1	1	1	1	1	1	1	1	1	1	1	1	1	0.70194	1
NA	APECO78_RS03900	f	772123	773001	1	1	0.962457	1	0.962457	0.962457	1	1	1	0.76678	1	0.962457	1	1	1	1	1	1	1	1	1	0.962457	0	1	1	0.962457	0.822526	1	1	1	0.962457	1	1	1	1	1	0.962457	1	1	1	1	1	0.962457	0.962457	1
NA	APECO78_RS03905	f	773087	773851	1	1	0.14902	1	1	0	1	1	1	0	1	1	0	1	0	1	0.172549	1	0.670588	0.329412	0.14902	0.14902	0	1	1	1	0.14902	0	0.14902	1	0	1	1	1	1	1	1	1	1	1	1	1	1	0.14902	1
thiQ	APECO78_RS03910	r	773965	774663	1	0.998569	0.998569	1	0.998569	0.998569	1	1	0.998569	0.998569	1	0.998569	0.998569	1	1	0.998569	1	1	1	1	0.998569	0.998569	1	1	1	0.998569	0.998569	1	1	1	0.998569	1	0.998569	1	1	0.998569	0.998569	1	1	0.998569	0.988555	0.998569	0.412017	0.998569	1
thiP	APECO78_RS03915	r	774647	776257	1	1	0.317194	1	1	0.337678	1	1	1	0.257604	0.327126	1	0.317194	1	0.317194	1	0.317194	1	0.317194	0.317194	0.317194	0.317194	1	1	1	0.317194	1	0.317194	0.317194	1	0.317194	1	1	1	1	1	1	1	1	1	1	1	1	0.317194	1
tbpA	APECO78_RS03920	r	776233	777216	1	1	1	1	1	1	1	1	1	1	0.259146	1	1	1	0.259146	1	1	1	1	1	1	1	1	1	0.481707	1	1	0.564024	0.564024	1	1	1	1	1	1	1	1	1	1	1	1	1	1	0.536585	1
NA	APECO78_RS03925	r	777380	779035	1	1	1	1	1	1	1	1	0.998188	1	1	1	1	1	1	1	0.998188	1	0.998188	1	1	1	1	1	1	1	1	1	1	1	1	1	1	1	1	1	1	1	1	1	1	1	1	1	1
NA	APECO78_RS03930	f	779124	779255	1	0.833333	0.833333	1	0.833333	0.833333	1	1	0.833333	0.94697	1	0.833333	0.833333	1	1	0.833333	0.833333	1	0.833333	1	0.833333	0.833333	1	1	1	0.833333	0.833333	1	1	1	0.833333	1	0.833333	1	1	0.833333	0.833333	1	1	0.833333	0	0.833333	0.833333	0.833333	1
NA	APECO78_RS03935	f	779357	780535	1	0.424936	0.436811	1	0.436811	0.436811	1	1	0.12553	0.436811	1	0.436811	0.424936	1	1	0.424936	0.436811	1	0.436811	1	0.12553	0.436811	1	1	1	0.436811	0.436811	1	1	1	0.436811	1	0.238338	1	1	0.424936	0.436811	1	1	0.436811	0.43257	0.424936	0.436811	0.311281	1
leuD	APECO78_RS03940	r	780584	781189	1	0.990099	0.990099	1	0.990099	0.990099	1	1	0.990099	0.990099	1	0.990099	0.990099	1	1	0.990099	0.990099	1	0.990099	1	0.990099	0.990099	1	1	1	0.990099	0.990099	1	1	1	0.990099	1	0.990099	1	1	0.990099	0.990099	1	1	0.990099	0.990099	0.990099	0.990099	0.990099	1
NA	APECO78_RS03945	r	781200	782600	1	1	1	1	1	1	1	1	1	1	1	1	1	1	1	1	1	1	1	1	1	1	1	1	1	1	1	1	1	1	1	1	1	1	1	1	1	1	1	1	1	1	1	1	1
NA	APECO78_RS03950	r	782603	783694	1	1	1	1	1	1	1	1	1	0.000915751	1	1	1	1	0.388278	1	1	1	1	1	1	0.292125	1	1	1	0.000915751	0.388278	1	1	1	0.000915751	1	1	1	1	1	1	1	1	1	1	1	1	1	1
NA	APECO78_RS03955	r	783694	785265	1	1	1	1	1	1	1	1	1	1	1	1	0.564885	1	1	1	1	1	1	1	1	1	1	1	1	1	1	1	1	1	1	1	1	1	1	1	1	1	1	1	1	1	1	1	1
NA	APECO78_RS03960	r	785358	785444	0	0	0	0	0	0	0	0	0	0	0	0	0	0	0	0	0	0	0	0	0	0	0	0	0	0	0	0	0	0	0	0	0	0	0	0	0	0	0	0	0	0	0	0	0
leuO	APECO78_RS03965	f	786104	787048	1	1	1	1	1	1	1	1	1	1	1	1	1	1	1	1	0.238095	1	1	1	1	1	1	0.546032	0.546032	1	1	1	1	1	1	1	1	1	1	1	1	1	1	1	1	1	1	1	1
NA	APECO78_RS03970	f	787366	789090	0.986087	0.986087	0.986087	0.986087	0.601739	0.986087	0.986087	0.986087	0.986087	0.986087	0.986087	0.986087	0.986087	0.986087	0.986087	0.986087	0.68	1	0.986087	0.986087	0.986087	0.608696	0.986087	1	1	0.986087	0.986087	0.601739	0.601739	0.986087	0.986087	0.986087	0.986087	0.986087	0.986087	0.986087	0.986087	0.986087	0.986087	0.986087	0.986087	0.986087	0.986087	0.306087	0.986087
ilvH	APECO78_RS03975	f	789093	789584	1	1	1	1	1	1	1	1	1	1	1	1	1	1	1	1	1	1	1	1	1	1	1	1	1	1	1	1	1	1	1	1	1	1	0.890244	1	1	1	0.890244	1	0.995935	1	1	1	1
NA	APECO78_RS03980	f	789596	789682	0	0	0.54023	0	0.54023	0.54023	0	0	0	0.54023	0.54023	0.54023	0.54023	0	0.54023	0.54023	0.54023	0	0.54023	0.54023	0.54023	0.54023	0	0	0	0.54023	0.54023	0.54023	0.54023	0	0	0	0.54023	0	0.54023	0	0	0	0.54023	0.54023	0	0	0.54023	0.54023	0
NA	APECO78_RS03985	f	789764	790768	1	1	1	1	1	1	1	1	1	0.153234	1	1	1	1	1	1	0.532338	1	1	1	1	0.532338	1	1	1	1	1	1	1	1	1	1	1	1	1	1	1	1	1	1	1	1	1	0.627861	1
NA	APECO78_RS03990	f	791370	791828	1	1	1	1	1	1	1	1	1	1	1	1	1	1	1	1	1	1	1	1	1	1	1	1	1	1	1	1	1	1	1	1	1	1	1	1	1	1	1	1	1	1	1	0	1
NA	APECO78_RS03995	f	791830	792771	1	1	1	1	1	1	1	1	1	1	1	1	1	1	1	1	1	1	1	1	1	1	1	1	1	1	1	1	1	1	1	1	1	1	1	1	1	1	1	1	1	1	1	1	1
NA	APECO78_RS04000	f	792768	793133	1	1	1	1	1	1	1	1	1	1	1	1	1	1	1	1	1	1	1	1	1	1	1	1	1	1	1	1	1	1	0.010929	1	1	0.887978	1	1	1	1	1	1	0.584699	1	1	1	1
NA	APECO78_RS04005	f	793149	794915	1	1	0	1	1	1	1	1	1	0	1	1	1	1	1	0.835314	1	1	1	1	1	1	1	1	1	0	1	1	1	1	0	1	1	1	1	1	1	1	1	1	1	1	1	0	1
murE	APECO78_RS04010	f	794902	796389	1	1	0.199597	1	1	0.727151	1	1	1	0.179435	0.785618	1	0.785618	1	0.662634	0.948925	0.727151	0.961022	0.727151	0.727151	0.727151	0.785618	0.644489	0.961022	1	0.717742	0.890457	0.184812	0.184812	1	0.653226	1	1	1	1	1	1	1	1	1	1	1	1	0	1
murF	APECO78_RS04015	f	796386	797744	1	1	1	1	1	1	1	1	1	0.283297	1	1	1	1	1	1	1	1	1	1	1	1	1	1	1	1	1	1	0.232524	1	1	1	1	1	1	1	1	1	1	1	1	1	1	0.777042	1
mraY	APECO78_RS04020	f	797738	798820	1	1	1	1	1	1	1	1	1	1	1	1	1	1	1	1	1	1	1	1	1	1	1	1	1	1	1	1	1	1	1	1	1	1	1	1	1	1	1	1	1	1	1	1	1
murD	APECO78_RS04025	f	798823	800139	1	1	1	1	1	1	1	1	1	1	1	1	1	1	1	1	0.580866	1	1	1	0.580866	1	1	1	1	0.580866	1	1	1	1	1	1	1	1	1	1	1	1	1	1	1	1	1	1	1
NA	APECO78_RS04030	f	800139	801383	1	1	1	1	1	1	1	1	1	0.982329	1	1	1	1	1	1	1	1	1	1	1	1	1	1	1	1	1	1	1	1	1	1	1	1	1	1	1	1	1	1	1	1	1	1	1
murG	APECO78_RS04035	f	801380	802447	0.981273	0.981273	0.981273	0.981273	0.981273	0.981273	0.981273	0.981273	0.981273	0.922285	0.981273	0.981273	0.922285	0.981273	0.981273	0.981273	0.981273	0.981273	0.922285	0.981273	0.922285	0.981273	0.981273	0.981273	0.981273	0.981273	0.981273	0.922285	0.922285	0.981273	0.922285	0.981273	0.981273	0.981273	0.981273	0.981273	0.981273	0.981273	0.981273	0.981273	0.981273	0.981273	0.981273	0.866105	0.981273
NA	APECO78_RS04040	f	802501	803976	1	1	1	1	1	1	1	1	1	0.666667	0.666667	1	1	1	0.666667	1	1	1	1	1	1	0.666667	1	1	1	1	1	1	0.666667	1	1	1	1	1	1	1	1	1	1	1	1	1	1	0.666667	1
ddl	APECO78_RS04045	f	803969	804889	1	1	1	1	1	1	1	1	1	0.839305	1	1	1	1	1	1	1	1	1	1	1	1	1	1	1	1	1	1	1	1	1	1	1	1	1	1	1	1	1	1	1	1	1	1	1
NA	APECO78_RS04050	f	804891	805721	1	1	1	1	1	1	1	1	1	1	1	1	1	1	1	1	1	1	1	1	1	1	1	1	1	1	1	1	1	1	1	1	1	1	1	1	1	1	1	1	1	1	1	1	1
ftsA	APECO78_RS04055	f	805718	806980	1	1	1	1	1	1	1	0.70388	1	1	1	1	1	1	1	1	1	1	1	1	1	1	1	1	1	1	1	1	1	1	1	1	1	1	1	1	1	1	1	1	1	1	1	1	1
NA	APECO78_RS04060	f	807041	808192	0.989583	1	1	1	1	1	1	1	1	1	0.989583	1	1	1	1	1	1	1	1	1	1	1	1	1	1	1	1	0.242188	1	1	1	1	1	1	1	1	0.989583	1	1	1	1	1	1	1	1
lpxC	APECO78_RS04065	f	808293	809210	1	1	1	0.405229	1	1	1	1	1	1	1	1	1	1	1	1	1	1	1	1	1	1	1	1	1	1	1	1	1	1	1	1	1	1	1	1	1	1	1	1	1	1	1	1	1
NA	APECO78_RS04070	f	809441	809953	1	1	1	1	1	1	1	1	1	1	1	1	1	1	1	1	1	1	1	1	1	1	1	1	1	1	1	1	1	1	1	1	1	1	1	1	1	1	1	1	1	1	1	1	1
secA	APECO78_RS04075	f	810015	812720	1	1	0.674058	1	1	1	1	1	1	0.624169	0.717295	1	1	1	1	1	1	1	1	1	1	1	1	1	1	1	1	0.708426	1	1	1	1	1	1	1	1	1	1	1	1	1	1	1	0.674058	1
NA	APECO78_RS04080	f	812780	813169	1	1	1	1	1	1	1	1	1	0.0128205	1	1	1	1	1	1	1	1	1	1	1	1	1	1	1	1	1	1	0.684615	1	1	1	1	1	1	1	1	1	1	1	1	1	1	1	1
NA	APECO78_RS04085	r	813300	813434	0.859259	0.859259	0.866667	0.859259	0.866667	0.859259	1	0.866667	0.859259	0.866667	0.866667	0.859259	0.859259	0.866667	0.866667	0.859259	0.874074	0.866667	0.859259	0.866667	0.866667	0.866667	1	0.866667	0.866667	0.866667	0.859259	0.866667	0.866667	0.866667	0.866667	0.866667	0.859259	0.859259	0.859259	0.859259	0.866667	1	0.859259	0.866667	0.837037	0.859259	0.859259	0.866667	0.859259
NA	APECO78_RS04090	r	813385	813582	1	1	1	1	1	1	1	1	1	1	1	1	1	1	1	1	1	1	1	1	1	1	1	1	1	1	1	1	1	1	1	1	1	1	1	1	1	1	1	1	0.944444	1	1	1	1
NA	APECO78_RS04095	r	813592	814335	1	1	1	1	1	1	1	1	1	0.682796	1	1	1	1	1	1	1	1	1	1	1	1	1	1	1	1	1	1	1	1	1	1	1	1	1	1	1	1	1	1	1	1	1	0.533602	1
coaE	APECO78_RS04100	r	814335	814955	1	1	1	1	1	1	1	1	1	1	1	1	1	1	1	1	1	1	1	1	1	1	1	1	1	1	1	1	1	1	1	1	1	1	1	1	1	1	1	1	1	1	1	1	1
NA	APECO78_RS04105	f	815180	816223	1	1	1	0.385057	1	1	1	1	1	1	1	1	1	1	1	1	1	1	1	1	1	1	1	1	1	0.244253	1	0.309387	0.313218	1	1	1	1	1	1	1	1	1	1	1	1	1	1	0.244253	1
NA	APECO78_RS04110	r	816258	817460	1	1	1	1	1	1	1	1	1	1	1	1	1	1	1	1	1	1	1	1	1	1	1	1	1	1	1	1	1	1	1	1	0.914381	1	1	1	1	1	1	1	1	1	1	1	1
NA	APECO78_RS04115	r	817450	818835	1	1	1	1	1	1	1	1	1	0.00793651	1	1	1	1	1	0.00793651	1	1	1	1	1	1	1	1	1	1	1	1	1	1	1	1	1	1	1	1	1	1	1	1	1	1	1	0.00793651	1
NA	APECO78_RS04120	r	818845	819285	1	1	1	1	1	1	1	1	1	1	1	1	1	1	1	1	1	1	1	1	1	1	1	1	0.278912	1	1	1	1	1	1	1	1	1	1	1	1	0.814059	1	1	1	1	1	1	1
NA	APECO78_RS04125	f	819307	819531	0.195556	0.186667	0.195556	0.195556	0.195556	0.195556	0.195556	0.195556	0.195556	0.195556	0.195556	0.195556	0.186667	0.195556	0.195556	0.186667	0.186667	0.195556	0.186667	0.195556	0.186667	0.195556	0.195556	0.195556	0.195556	0.195556	0.195556	0.195556	0.195556	0.195556	0.195556	0.195556	0.186667	0.195556	0.195556	0.186667	0.195556	0.195556	0.195556	0.195556	0.195556	0.186667	0.195556	0.195556	0.195556
NA	APECO78_RS04130	r	819488	820381	1	0.997763	1	1	1	1	1	1	1	1	1	1	0.997763	1	1	0.997763	0.997763	1	0.997763	1	0.997763	1	1	1	1	1	1	1	1	1	1	1	0.997763	1	1	0.997763	1	1	1	1	1	0.997763	1	1	1
NA	APECO78_RS04135	f	820469	821020	1	1	1	1	1	1	1	1	1	0.00724638	1	1	1	1	1	1	0.00724638	1	1	1	1	1	0	1	1	0.00724638	1	0.00724638	1	1	1	1	1	1	1	1	1	1	1	1	1	1	1	1	1
NA	APECO78_RS04140	f	821017	821871	1	1	0.846784	1	1	0.846784	1	1	0.99883	1	0.88538	1	0.752047	1	0.88538	1	1	1	0.846784	1	0.88538	1	0.842105	1	1	1	0.846784	1	0.846784	1	0.846784	1	1	1	1	1	1	1	1	1	1	1	1	0.976608	1
NA	APECO78_RS04145	r	821914	823284	1	1	1	1	1	1	1	1	1	0.967177	1	1	1	1	1	1	1	1	1	1	1	1	0.967177	1	1	1	0.967177	0.967177	1	1	1	1	1	1	1	1	1	1	1	1	1	1	1	1	1
pdhR	APECO78_RS04150	f	823828	824592	1	1	1	1	1	1	1	1	1	1	1	1	1	1	1	1	1	1	1	1	1	1	1	1	1	1	1	1	1	1	1	1	1	1	1	1	1	1	1	1	1	1	1	1	1
aceE	APECO78_RS04155	f	824753	827416	1	1	1	1	1	1	1	1	1	1	1	1	1	1	1	1	1	1	1	1	1	1	1	1	1	1	1	1	1	1	1	1	1	1	1	1	1	1	1	1	1	1	1	1	0.802928
aceF	APECO78_RS04160	f	827431	829323	0.423138	0.995246	0.670893	1	0.995246	0.857369	1	1	1	0.857369	0.904385	1	0.857369	1	0.863708	1	0.788167	1	0.857369	0.857369	0.857369	0.995246	0.857369	1	0.857369	0.857369	0.857369	0.788167	0.857369	1	1	1	1	1	1	1	1	1	1	1	1	1	1	0.567882	1
NA	APECO78_RS04165	f	829531	830955	1	1	1	0.602105	1	1	1	1	1	1	1	1	1	1	1	1	1	1	1	1	1	1	0	1	1	1	1	1	1	1	1	1	1	1	1	1	1	1	1	1	1	1	1	1	1
NA	APECO78_RS04170	r	831026	832840	1	0.0666667	1	1	1	1	0.915702	1	1	1	1	1	1	1	0.800551	1	1	1	1	1	1	1	1	1	0.839669	1	1	1	1	1	1	1	1	1	1	1	1	1	1	1	1	1	1	1	1
NA	APECO78_RS04175	f	833195	835792	0.969977	0.969977	0.969977	0.969977	0.969977	0.969977	0.969977	0.969977	0.969977	0.691686	0.969977	0.969977	0.969977	0.969977	0.76174	0.969977	0.969977	0.969977	0.969977	0.636259	0.696305	0.969977	0.273672	0.969977	0.969977	0.969977	0.667436	0.729407	0.615473	0.969977	0.670901	0.969977	0.969977	0.969977	0.969977	0.969977	0.969977	0.969977	0.969977	0.969977	0.969977	0.969977	0.969977	0.639338	0.969977
NA	APECO78_RS04180	f	835967	836329	1	1	1	1	1	1	1	1	1	1	1	1	1	1	1	1	1	1	1	1	1	1	1	1	1	1	1	1	1	1	1	1	1	1	1	1	1	1	1	1	0.997245	1	1	1	1
NA	APECO78_RS04185	r	836367	837161	1	1	1	1	1	1	1	1	1	1	1	1	1	1	1	1	1	1	1	1	1	1	1	1	1	1	1	1	1	1	1	1	1	1	1	1	1	1	1	1	1	1	1	1	1
NA	APECO78_RS04190	r	837177	838043	1	1	1	1	1	1	1	1	1	1	1	1	1	1	1	1	1	1	1	1	1	1	1	1	1	1	1	1	1	1	1	1	1	1	1	1	1	1	1	1	1	1	1	1	1
NA	APECO78_RS04195	r	838149	838496	1	1	1	1	1	1	1	1	1	1	1	1	1	1	1	1	1	1	1	1	1	1	1	1	1	1	1	1	1	1	1	1	1	1	1	1	1	1	1	1	1	1	1	1	1
NA	APECO78_RS04200	f	838662	840212	1	1	0.808511	1	1	1	1	1	1	0.547389	1	1	1	1	1	1	1	1	1	1	0.808511	1	1	1	1	1	0.808511	1	0.808511	1	1	1	1	1	1	1	1	1	1	1	1	1	1	0.751773	1
NA	APECO78_RS04205	r	840414	842804	1	1	1	1	1	1	1	1	1	0.257215	0.311167	1	1	1	1	1	0.0752823	1	1	0.311167	1	1	0.311167	1	1	1	1	0.844417	1	1	1	1	1	1	1	1	1	1	1	1	1	1	1	0.257215	1
NA	APECO78_RS04210	f	843010	843546	1	1	1	1	1	1	1	1	1	1	1	1	1	1	1	1	1	1	1	1	1	1	1	1	1	1	1	1	1	1	1	1	1	1	1	1	1	1	1	1	1	1	1	1	1
NA	APECO78_RS04215	r	843587	844249	1	1	1	1	1	1	1	1	1	1	1	1	1	1	1	1	1	1	1	1	1	1	1	1	1	1	1	1	1	1	1	1	1	1	1	1	1	1	1	1	1	1	1	1	1
NA	APECO78_RS04220	f	844358	845284	1	1	1	1	1	1	1	1	1	1	1	1	1	1	1	1	1	1	1	1	1	1	1	1	1	1	1	1	1	1	1	1	1	1	1	1	1	1	1	1	1	1	1	1	1
NA	APECO78_RS04225	f	845281	846051	1	1	1	1	1	1	1	1	1	1	0.42153	1	0.417639	1	0.42153	1	0.42153	1	0.191958	0.586252	0.42153	1	1	1	1	1	1	0.417639	0.42153	1	1	1	1	1	1	1	1	1	1	1	1	1	1	1	1
NA	APECO78_RS04230	f	846156	846596	1	1	1	1	1	1	1	1	1	1	1	1	1	1	1	1	1	1	1	1	1	1	1	1	1	1	1	1	1	1	1	1	1	1	1	1	1	1	1	1	1	1	1	1	1
NA	APECO78_RS04235	f	846660	847889	1	1	1	1	1	1	1	0.997561	1	1	1	1	1	1	1	1	0.996748	1	0.996748	1	1	1	1	1	1	1	1	0.996748	1	1	1	1	1	1	1	1	1	1	1	1	0.981301	1	1	1	1
NA	APECO78_RS04240	r	847893	848273	1	1	1	1	1	1	1	1	1	1	1	1	1	1	1	1	1	1	1	1	1	1	1	1	1	1	1	1	1	1	1	1	1	1	1	1	1	1	1	1	1	1	1	1	1
NA	APECO78_RS04245	f	848547	849449	0.987818	0.987818	0.990033	0.987818	0.990033	0.990033	1	1	0.990033	0.990033	1	0.990033	0.990033	1	1	0.990033	0.990033	1	0.990033	1	0.990033	0.990033	1	1	1	0.990033	0.990033	0.990033	1	1	0.990033	1	0.990033	1	1	0.987818	0.990033	1	1	0.990033	0.990033	0.987818	0.990033	0.990033	1
panC	APECO78_RS04250	r	849523	850374	1	1	1	1	1	0.93662	1	1	0.376761	1	1	1	1	1	1	1	1	1	1	1	1	1	1	0	1	1	1	1	1	1	1	1	1	1	1	1	1	1	1	1	1	1	1	0.93662	1
panB	APECO78_RS04255	r	850386	851180	1	1	1	1	1	1	1	1	1	1	1	1	1	1	1	1	1	1	1	1	1	1	1	1	1	1	1	1	1	1	1	1	1	1	1	1	1	1	1	1	1	1	1	1	1
NA	APECO78_RS04260	r	851293	852567	0.747451	0.996863	0.996863	1	0.996863	0.742745	0.843922	0.843922	0	0	0.161569	0.996863	0.996863	0.843922	1	0.996863	0.181176	1	0.181176	1	0.996863	0.625098	0.843922	0.873725	0.873725	0.742745	0.742745	0.578039	1	1	0.996863	1	0.996863	1	1	0.996863	0	0	1	0.996863	0.0847059	0.996863	0.996863	0.728627	1
NA	APECO78_RS04265	r	852620	853216	1	1	1	1	1	1	1	1	0	0	0	1	1	1	1	1	0.252931	1	0.252931	1	1	1	1	1	1	1	1	1	1	1	1	1	1	1	1	1	0	0	1	1	0	1	1	1	1
NA	APECO78_RS04270	r	853243	853845	1	0.696517	1	1	1	1	1	1	0	0	0	1	0.696517	1	1	0.696517	0	1	0	1	1	0	0.466003	1	1	1	1	0.747927	0.759536	1	1	1	1	1	1	1	0	0	1	1	0	1	1	0	1
NA	APECO78_RS04275	r	853860	854429	0.673684	1	1	0.887719	1	1	0.887719	0.887719	0	0	0	1	1	1	0.414035	1	0.438596	0.887719	0.438596	0.887719	1	1	0.887719	0.887719	0.887719	1	1	1	0.887719	0.887719	1	0.887719	1	0.414035	0.414035	1	0	0	0.414035	1	0	1	1	1	0.887719
NA	APECO78_RS04280	r	854446	857046	1	1	0.214533	1	0.910419	0.161476	1	1	0.720108	0.719723	0	0.98885	0.161476	1	1	1	0.962707	0.998847	0.962707	0.852749	0.161476	0.910419	1	1	1	0.161476	0.161476	0.682814	1	1	0.161476	1	1	0.743945	1	0.98885	0.756632	0	1	0.98885	0.678201	1	0.910419	0.161476	1
ecpD	APECO78_RS04285	r	857081	857821	0.649123	1	0.732794	0.611336	0.732794	0.843455	1	1	0.546559	0.483131	0	1	1	1	1	1	0.937922	1	0.908232	0.963563	1	0.732794	0.963563	1	1	1	1	1	1	1	0.732794	1	1	0.963563	1	1	0.483131	0	1	1	0.502024	1	1	0.732794	0.963563
NA	APECO78_RS04290	r	857926	858510	1	1	0.403419	0	0.403419	1	1	1	0	0	0	1	1	1	1	1	0.988034	1	0.988034	1	1	0.403419	1	1	1	1	1	1	1	1	0.403419	1	1	1	1	1	0	0	1	1	0	1	1	0.403419	1
NA	APECO78_RS04295	r	858880	859359	1	0.879167	0.879167	1	0.879167	0.879167	1	0.00833333	0.9125	0.879167	1	0.879167	0.879167	1	1	0.879167	0.879167	0.00833333	0.879167	1	0.879167	0.879167	1	1	1	0.879167	0.879167	0.879167	1	1	0.879167	1	0.879167	1	1	0.879167	0.879167	1	1	0.879167	0.835417	0.879167	0.879167	0.879167	1
pcnB	APECO78_RS04300	r	859356	860720	1	1	1	1	1	1	1	1	0.441758	0.567033	1	1	1	1	1	1	1	1	1	1	1	1	1	1	1	1	1	1	1	1	1	1	1	1	1	1	1	1	1	1	1	1	1	1	1
NA	APECO78_RS04305	r	860813	861709	1	1	1	1	1	1	1	1	1	1	1	1	1	1	0.899666	1	1	1	1	1	1	1	1	1	1	1	1	0.595318	0.899666	1	1	1	1	1	1	1	1	1	1	1	1	1	1	0.899666	1
dksA	APECO78_RS04310	r	861776	862231	1	1	1	1	1	1	1	1	1	1	1	1	1	1	1	1	1	1	1	1	1	1	1	1	1	1	1	1	1	1	1	1	1	1	1	1	1	1	1	1	1	1	1	1	1
NA	APECO78_RS04315	r	862409	863113	1	1	1	1	1	1	1	1	1	1	1	1	1	1	1	1	1	1	1	1	1	1	1	1	1	1	1	1	1	1	1	1	1	1	1	1	1	1	1	1	1	1	1	0.829787	1
NA	APECO78_RS04320	r	863128	863658	1	1	1	1	1	1	1	1	1	0.237288	1	1	1	1	1	1	0.412429	1	1	1	0	1	1	1	1	1	1	0.276836	0	1	1	1	1	1	1	1	1	1	1	1	1	1	1	1	1
NA	APECO78_RS04325	f	863732	866161	1	0.999177	0.999177	1	0.999177	0.999177	1	1	1	0.896708	0.611934	0.999177	0.999177	1	1	0.999177	0.999177	1	0.999177	1	0.493004	0.999177	1	1	1	0.999177	0.999177	0.999177	0.554321	1	0.999177	1	0.999177	1	1	0.999177	0.999177	1	1	0.999177	0.999177	0.999177	0.323868	0.768313	1
NA	APECO78_RS04330	f	866200	866370	0.0818713	0.0818713	0.0818713	0.0818713	0.0818713	0.0818713	0.0818713	0.0818713	0.51462	0.0818713	0.0818713	0.0818713	0.0818713	0.0818713	0.807018	0.0818713	0.0818713	0.0818713	0.0818713	0.807018	0.0818713	0.0818713	0.0818713	0.0818713	0.0818713	0.0818713	0.0818713	0.0818713	0.736842	0.0818713	0.0818713	0.807018	0.0818713	0.0818713	0.0818713	0.0818713	0.0818713	0.0818713	0.0818713	0.0818713	0.0818713	0.0818713	0.0818713	0.0818713	0.0818713
mrcB	APECO78_RS04335	f	866357	868879	1	1	1	1	1	1	1	1	1	1	1	1	1	1	1	1	1	1	1	1	1	1	1	1	1	1	1	1	0.432422	1	1	1	1	1	1	1	1	1	1	1	1	1	1	1	1
NA	APECO78_RS04340	f	869099	871288	0.980365	0.964384	0.978082	0.980365	0.978082	0.980365	0.980365	0.980365	0.857991	0.978082	0.980365	0.980365	0.964384	0.980365	0.980365	0.964384	0.978082	1	0.978082	0.944749	0.964384	0.978082	0.980365	1	1	0.944749	0.980365	0.980365	0	1	0.942466	1	0.964384	0.928767	0.980365	0.964384	0.978082	0.980365	0.980365	0.980365	0.980822	0.964384	0.980365	0.978082	0.980365
NA	APECO78_RS04345	f	871339	872136	1	1	1	1	1	1	1	1	1	1	1	1	1	1	1	1	1	1	1	1	1	1	1	1	1	1	1	1	1	1	1	1	1	1	1	1	1	1	1	1	1	1	1	0.902256	1
NA	APECO78_RS04350	f	872136	873026	1	1	0.920314	1	1	0.920314	1	1	1	0.741863	1	1	1	1	1	1	1	1	0.873176	1	1	0.819304	1	1	1	1	1	1	1	1	1	1	1	1	1	1	1	1	1	1	1	1	1	0.950617	1
NA	APECO78_RS04355	f	873023	875005	1	1	0.259203	1	1	0.271306	1	1	1	0.666162	0.271306	1	0.259203	1	0.271306	0.964196	0.271306	1	0.200202	0.00201715	0.275845	0.254665	0.00201715	1	1	1	0.159355	0.271306	0.254665	1	1	1	1	1	1	1	1	1	1	1	1	1	1	0.259203	1
NA	APECO78_RS04360	r	875040	876320	1	1	1	1	1	1	1	1	1	1	1	1	0.367681	0.456674	1	1	0.189696	1	1	0	1	0.367681	0	1	1	0.367681	1	1	0.428571	1	1	1	1	1	1	1	1	1	1	1	1	1	1	1	1
NA	APECO78_RS04365	f	876545	877966	1	1	0.170886	1	1	0	1	1	1	0	0	1	0.584388	1	1	1	1	1	0	0	0	0.126582	0	1	1	1	0.170886	0	0	1	0.170886	1	1	1	1	1	1	1	1	1	1	1	1	0.170886	1
NA	APECO78_RS04370	f	878048	878392	1	1	1	1	1	1	1	1	1	0	1	1	1	1	1	1	1	1	1	0	1	1	1	1	1	1	1	1	1	1	1	1	1	1	1	1	1	1	1	1	1	1	1	1	1
NA	APECO78_RS04375	r	878439	879062	1	1	0	1	1	0	1	1	1	0	1	1	1	1	0	1	0	1	1	0	1	0	0	1	1	1	1	0	0.418269	1	0	1	1	1	1	1	1	1	1	1	1	1	1	0	1
NA	APECO78_RS04380	r	879100	879900	1	0.998752	1	1	1	1	1	1	1	1	1	1	0.998752	1	1	0.998752	1	1	1	1	0.998752	1	1	1	1	1	1	1	1	1	1	1	0.998752	1	1	0.998752	1	1	1	1	1	0.998752	1	1	1
NA	APECO78_RS04385	r	879893	880591	1	0.0114449	1	1	1	1	1	1	1	1	1	1	1	1	1	1	1	1	0.703863	1	1	1	1	1	1	1	1	0.703863	1	1	1	1	1	1	1	1	1	1	1	1	1	1	1	0.261803	1
dgt	APECO78_RS04390	f	880675	882192	1	1	1	1	1	1	1	1	1	1	1	1	1	1	1	1	1	1	1	1	1	1	1	1	1	1	1	1	1	1	1	1	1	1	1	1	1	1	1	1	1	1	1	0	1
NA	APECO78_RS04395	f	882322	883746	1	1	1	1	1	1	1	1	1	1	1	1	1	1	1	1	1	1	1	1	1	1	1	1	1	1	1	1	1	1	1	1	1	1	1	1	1	1	1	1	1	1	1	1	1
NA	APECO78_RS04400	f	883901	885058	1	1	1	1	1	1	1	1	1	1	1	1	1	1	1	1	1	1	1	1	1	1	1	1	1	1	1	1	1	1	1	1	1	0.976684	1	1	1	1	1	1	1	1	1	1	1
NA	APECO78_RS04405	r	885147	885533	1	1	1	1	1	1	1	1	1	1	1	1	1	1	1	1	1	1	1	1	1	1	1	1	1	1	1	1	1	1	1	1	1	1	1	1	1	1	1	1	1	1	1	1	1
dapD	APECO78_RS04410	r	885848	886672	1	1	1	1	1	1	1	1	1	1	1	1	1	1	1	1	1	1	1	1	1	1	1	1	1	1	1	1	1	1	1	1	1	1	1	1	1	1	1	1	1	1	1	1	1
NA	APECO78_RS04415	r	886703	889375	1	0.265993	1	0.949495	1	1	0.999252	1	1	1	1	1	1	1	1	1	1	1	1	1	1	0.210999	0.999252	1	0.890011	1	1	1	1	1	1	1	1	1	1	1	1	0.882155	1	1	1	1	1	1	1
NA	APECO78_RS04420	r	889437	890231	1	1	1	1	1	1	1	1	1	1	1	1	1	1	1	1	1	1	1	1	1	1	1	1	1	1	1	1	1	1	1	1	1	1	1	1	1	1	1	1	1	1	1	1	1
NA	APECO78_RS04425	f	890599	891324	1	1	1	1	1	1	1	1	1	1	1	1	1	1	1	0.979339	1	1	1	1	1	1	1	1	1	1	1	1	1	1	1	1	1	1	1	1	1	1	1	1	1	1	1	1	1
tsf	APECO78_RS04430	f	891582	892433	1	1	1	1	1	1	1	1	1	1	1	1	1	1	1	1	1	1	1	1	1	1	1	1	1	1	1	1	1	1	1	1	1	1	1	1	1	1	1	1	1	1	1	1	1
NA	APECO78_RS04435	f	892580	893305	1	1	1	1	1	1	1	1	1	1	1	1	1	1	1	1	1	1	1	1	1	1	1	1	1	1	1	1	1	1	1	1	1	1	1	1	1	1	1	1	1	1	1	0.661157	1
frr	APECO78_RS04440	f	893455	894012	1	1	1	1	1	1	1	1	1	1	1	1	1	1	1	1	1	1	1	1	1	1	1	1	1	1	1	1	1	1	1	1	1	1	1	1	1	1	1	1	1	1	1	1	1
NA	APECO78_RS04445	f	894104	895300	1	1	1	1	1	1	1	1	1	1	1	1	1	1	1	0.949875	1	1	1	1	1	1	1	1	1	1	1	1	1	1	1	1	1	1	1	1	1	1	1	1	1	1	1	1	1
NA	APECO78_RS04450	f	895489	896247	1	1	1	1	1	1	1	1	1	1	1	1	1	1	1	1	1	1	1	1	1	1	1	1	1	1	1	1	1	1	1	1	1	1	1	1	1	1	1	1	1	1	1	1	1
cdsA	APECO78_RS04455	f	896260	897117	1	1	1	1	1	1	1	1	1	1	1	1	1	1	1	1	1	1	1	1	1	1	1	1	1	1	1	1	1	1	1	1	1	1	1	1	1	1	1	1	0.997669	1	1	1	1
NA	APECO78_RS04460	f	897129	898481	1	1	1	1	1	1	1	1	1	1	1	1	1	1	1	1	1	1	1	1	1	1	1	1	1	1	1	1	1	1	1	1	1	1	1	1	1	1	1	1	1	1	1	1	1
NA	APECO78_RS04465	f	898511	900943	1	1	1	1	1	1	1	1	1	1	1	1	1	1	0.054254	1	1	1	1	1	1	1	1	1	1	1	1	0.054254	1	1	1	1	1	1	1	1	1	1	1	1	1	1	1	0	1
NA	APECO78_RS04470	f	901065	901550	1	1	1	1	1	1	1	1	1	1	1	1	1	1	1	1	1	1	1	1	1	1	1	1	1	1	1	1	1	1	1	1	1	1	1	1	1	1	1	1	1	1	1	1	1
lpxD	APECO78_RS04475	f	901554	902579	1	1	1	1	1	0.824561	1	1	1	1	1	1	0.25731	1	1	1	0.225146	1	1	1	1	1	1	1	1	0.368421	1	0.25731	1	1	1	1	1	1	1	1	1	1	1	1	1	1	1	0.192982	1
NA	APECO78_RS04480	f	902684	903139	1	1	1	1	1	1	1	1	1	1	1	1	1	1	1	1	1	1	1	1	1	1	1	1	1	1	1	1	1	1	1	1	1	1	1	1	1	1	1	1	1	1	1	0	1
NA	APECO78_RS04485	f	903143	903931	1	1	1	0	1	1	1	1	1	0.410646	1	1	0.410646	1	1	1	1	1	0.410646	1	1	1	1	1	1	1	1	1	0.410646	1	1	1	1	1	1	1	1	1	1	1	1	1	1	0.973384	1
lpxB	APECO78_RS04490	f	903931	905079	1	1	1	0.916449	1	1	1	1	1	1	1	1	1	1	1	1	0.147084	1	1	1	1	1	1	1	1	1	1	1	0.147084	1	1	1	1	1	1	1	1	1	1	1	1	1	1	0.233246	1
rnhB	APECO78_RS04495	f	905076	905672	1	1	1	1	1	1	1	1	1	1	1	1	1	1	1	1	1	1	1	1	1	1	1	1	1	1	1	1	1	1	1	1	1	1	1	1	1	1	1	1	1	1	1	1	1
dnaE	APECO78_RS04500	f	905707	909189	1	1	0.322997	1	1	0.555556	1	1	1	0.459948	0.563307	1	0.45478	1	0.465978	1	0.45478	1	0.44186	0.547804	0.45478	1	1	1	0.30491	0.555556	1	0.541774	0.465978	1	1	1	1	1	1	1	1	1	1	1	0.986219	1	1	0.509044	1
NA	APECO78_RS04505	f	909202	910161	1	1	1	1	1	1	1	1	1	1	1	1	1	1	1	1	1	1	1	1	1	1	1	1	1	1	1	1	1	1	1	1	1	1	1	1	1	1	1	1	1	1	1	1	1
NA	APECO78_RS04510	f	910260	912401	1	1	1	1	1	1	1	1	1	1	1	1	1	1	1	0.974323	1	1	1	1	1	1	1	1	1	1	1	1	1	1	1	1	1	1	1	1	1	1	1	1	0.974323	1	1	1	1
NA	APECO78_RS04515	f	912458	912847	1	1	1	1	1	1	1	1	1	1	0	1	1	1	1	1	1	1	1	1	1	1	1	1	1	1	1	1	1	1	1	1	1	1	1	1	1	1	1	1	1	1	1	1	1
tilS	APECO78_RS04520	f	912912	914210	1	1	0.17552	1	1	0.833718	1	1	1	0.17552	0.963048	1	1	1	0.17552	1	0.886066	1	0.996921	1	0.833718	1	1	1	1	1	0.43418	0.26097	0.833718	1	1	1	1	1	1	1	1	1	1	1	0.991532	1	1	1	1
NA	APECO78_RS04525	r	914259	914519	1	1	1	0.701149	1	1	1	1	1	1	1	1	1	1	1	0.754789	1	1	1	1	0.754789	1	1	1	1	0.754789	1	1	1	1	1	1	0.754789	1	1	1	1	1	1	1	1	1	1	1	1
NA	APECO78_RS04530	r	914506	914706	1	1	1	0	1	1	1	1	1	1	1	1	1	1	1	1	1	1	1	1	1	1	1	1	1	1	1	1	1	1	1	1	1	1	1	1	1	1	1	1	1	1	1	1	1
NA	APECO78_RS04535	f	914872	915417	1	1	1	0.324176	1	1	1	1	1	1	1	1	1	1	1	1	1	1	1	1	1	1	0.967033	1	1	1	1	1	1	1	1	1	1	1	1	1	1	1	1	1	1	1	1	1	1
NA	APECO78_RS04540	f	915414	915836	1	1	1	1	1	1	1	1	1	1	1	1	1	1	1	1	1	1	1	1	1	1	1	1	1	1	1	1	1	1	1	1	1	1	1	1	1	1	1	1	1	1	1	1	1
NA	APECO78_RS04545	f	915850	916560	1	1	1	1	1	1	1	1	1	1	1	1	1	1	1	1	1	1	1	1	1	1	1	1	1	1	1	1	1	1	1	1	1	1	1	1	1	1	1	1	1	1	1	1	1
NA	APECO78_RS04550	r	916715	916951	1	1	1	1	1	1	1	1	1	1	1	1	1	1	1	1	1	1	1	1	1	1	1	1	1	1	1	1	1	1	1	1	1	1	1	1	1	1	1	1	1	1	1	1	1
NA	APECO78_RS04555	r	916957	917538	1	1	1	1	1	1	1	1	1	1	1	1	1	1	1	1	1	1	1	1	1	1	1	1	1	1	1	1	1	1	1	1	1	1	1	1	1	1	1	1	1	1	1	1	1
NA	APECO78_RS04560	r	917591	919309	1	1	1	1	1	1	1	1	1	0.561955	1	1	0.561955	1	1	1	1	1	1	1	1	1	1	1	1	1	1	1	1	1	1	1	1	1	1	1	1	1	1	1	1	1	1	1	1
NA	APECO78_RS04565	r	919421	920128	1	1	1	1	1	1	1	1	1	1	1	1	1	1	1	1	1	1	1	1	1	1	1	1	1	1	1	1	1	1	1	1	1	1	1	1	1	1	1	1	1	1	1	1	1
rcsF	APECO78_RS04570	r	920125	920529	0.874074	1	0.874074	1	1	1	1	0.874074	0.874074	0.874074	1	0.874074	0.874074	0.874074	1	1	1	0.874074	1	0.874074	1	1	0.874074	0.874074	1	0.874074	1	1	1	0.874074	0.874074	0.874074	0.874074	1	0.874074	0.874074	0.874074	0.874074	0.874074	0.874074	1	0.874074	0.874074	0.874074	1
metQ	APECO78_RS04575	r	920647	921462	1	1	1	1	1	1	1	1	1	1	1	1	1	1	1	1	1	1	1	1	1	1	1	1	1	1	1	1	1	1	1	1	1	1	1	1	1	1	1	1	1	1	1	1	1
NA	APECO78_RS04580	r	921502	922155	1	1	1	1	1	1	1	1	1	1	1	1	1	1	1	1	1	1	1	1	1	1	1	1	1	1	1	1	1	1	1	1	1	1	1	1	1	1	1	1	1	1	1	1	1
metN	APECO78_RS04585	r	922148	923179	1	1	1	1	1	1	1	1	1	1	1	1	1	1	1	1	1	1	1	1	1	1	1	1	1	1	1	1	1	1	1	1	1	1	1	1	1	1	1	1	1	1	1	1	1
NA	APECO78_RS04590	f	923367	923942	1	0.994792	0.989583	0.987847	0.989583	0.994792	1	1	1	0.994792	1	0.994792	0.994792	1	0.987847	0.994792	0.994792	1	0.994792	0.987847	0.994792	0.989583	1	1	1	0.994792	0.994792	1	1	1	0.989583	1	0.994792	0.987847	1	0.994792	0.994792	0.987847	1	0.994792	0.994792	0.994792	0.994792	0.989583	1
NA	APECO78_RS04595	f	924305	925861	0	0	0	0	0	0	0	0	0	0	0	0	0	0	0	0	0	0	0	0	0	0	0	0	0	0	0	0	0	0	0	0	0	0	0	0	0	0	0	0	0	0	0	0	0
NA	APECO78_RS04600	f	925918	925994	0	0	0	0	0	0	0	0	0	0	0	0	0	0	0	0	0	0	0	0	0	0	0	0	0	0	0	0	0	0	0	0	0	0	0	0	0	0	0	0	0	0	0	0	0
NA	APECO78_RS04605	f	926037	926112	0	0	0	0	0	0	0	0	0	0	0	0	0	0	0	0	0	0	0	0	0	0	0	0	0	0	0	0	0	0	0	0	0	0	0	0	0	0	0	0	0	0	0	0	0
NA	APECO78_RS04610	f	926287	929217	0	0	0	0	0	0	0	0	0	0	0	0	0	0	0	0	0	0	0	0	0	0	0	0	0	0	0	0	0	0	0	0	0	0	0	0	0	0	0	0	0	0	0	0	0
NA	APECO78_RS04615	f	929296	929411	0	0	0	0	0	0	0	0	0	0	0	0	0	0	0	0	0	0	0	0	0	0	0	0	0	0	0	0	0	0	0	0	0	0	0	0	0	0	0	0	0	0	0	0	0
NA	APECO78_RS04620	f	929466	929542	0	0	0	0	0	0	0	0	0	0	0	0	0	0	0	0	0	0	0	0	0	0	0	0	0	0	0	0	0	0	0	0	0	0	0	0	0	0	0	0	0	0	0	0	0
dkgB	APECO78_RS04625	f	929705	930508	1	1	1	0.212687	1	1	1	1	1	1	1	1	1	1	1	1	1	1	1	1	1	1	1	1	1	1	1	1	1	1	1	1	1	1	1	1	1	1	1	1	1	1	1	1	1
NA	APECO78_RS04630	r	930505	931419	1	1	1	1	1	1	0.878689	1	1	1	1	1	1	1	1	1	1	1	1	1	1	1	1	1	1	1	1	1	1	1	1	1	1	1	1	1	1	1	1	1	1	1	1	1	1
NA	APECO78_RS04635	f	931660	932460	0.973783	1	0.258427	1	1	1	1	1	0.621723	0	0.973783	1	0.258427	1	1	0	0.258427	1	0.258427	1	1	1	1	1	1	0.258427	0.258427	0.258427	0.258427	1	1	1	0.973783	1	1	0.973783	1	1	1	1	1	1	1	0.82397	0.973783
NA	APECO78_RS04640	f	932538	933308	0.788586	1	1	1	1	1	0.788586	0.788586	0.998703	0.805447	0.788586	1	1	0.788586	1	1	1	1	1	1	1	1	0.788586	1	1	1	1	0.788586	1	1	1	1	1	1	1	1	1	0.788586	1	0.856031	1	1	1	1	1
mltD	APECO78_RS04645	r	933356	934714	0.662252	0.898455	0.898455	0.898455	0.898455	0.421634	0.898455	0.898455	0.898455	0.403974	0.898455	0.898455	0.898455	0.898455	0.898455	0.898455	0.898455	0.898455	0.898455	0.898455	0.898455	0.898455	0.898455	0.898455	0.898455	0.898455	0.898455	0.898455	0.898455	0.898455	0.898455	0.898455	0.898455	0.898455	0.898455	0.898455	0.898455	0.898455	0.898455	0.898455	0.84989	0.898455	0.898455	0.898455	0.898455
NA	APECO78_RS04650	r	934786	935541	0.428571	1	1	1	1	1	1	1	1	1	1	1	1	1	1	1	1	1	1	1	1	1	1	1	0	1	1	1	1	1	1	1	1	1	1	1	1	1	1	1	0.321429	1	1	1	1
NA	APECO78_RS04655	f	935575	936297	1	1	1	1	1	1	1	1	1	1	1	1	1	1	1	1	1	1	1	1	1	1	1	1	1	1	1	1	1	1	1	1	1	1	1	1	1	1	1	1	1	1	1	1	1
NA	APECO78_RS04660	r	936294	936761	1	1	1	1	1	1	1	1	1	1	1	1	1	1	1	1	1	1	1	1	1	1	1	1	1	1	1	1	1	1	1	1	1	1	1	1	1	1	1	1	1	1	1	1	1
NA	APECO78_RS04665	f	936817	937557	0.987854	0.987854	0.987854	0.987854	0.987854	0.987854	1	1	0.987854	1	1	0.987854	1	1	1	0.987854	1	1	1	0.987854	1	0.987854	1	0.987854	1	1	0.987854	1	0.987854	1	0.987854	1	0.987854	0.987854	0.987854	1	1	0.987854	0.987854	0.987854	0.987854	1	0.987854	0.987854	0.987854
NA	APECO78_RS04670	f	937690	937766	0	0	0	0	0	0	0	0	0	0	0	0	0	0	0	0	0	0	0	0	0	0	0	0	0	0	0	0	0	0	0	0	0	0	0	0	0	0	0	0	0	0	0	0	0
NA	APECO78_RS04675	f	938094	938879	0.633588	0	0	0	0	0.998728	1	0.961832	0.795165	0.823155	0.94402	0.998728	0	0.961832	1	0	0.96056	0.961832	0.998728	1	0	0	0.879135	1	0.961832	0.998728	0.998728	1	0.961832	0.961832	0	0.961832	0	1	1	0	0.998728	0	1	0.998728	0	0	0.998728	0	1
NA	APECO78_RS04680	r	939016	939495	0	0	0	0	0	0	0	0	0	0	0	0	0	0	0	0	0	0	0	0	0	0	0	0	0	0	0	0	0	0	0	0	0	0	0	0	0	0	0	0	0	0	0	0	0
NA	APECO78_RS04685	r	939505	940419	0	0	0	0	0	0	1	1	0	0	0	0	0	0.798907	1	0	0	1	0	1	0	0	1	1	1	0	0	1	1	1	0	1	0	1	1	0	0	0	1	0	0	0	0	0	1
NA	APECO78_RS04690	r	940463	940945	0	0	0	0	0	0.492754	1	1	0	0.171843	0	0.492754	0	1	1	0	0.635611	1	0.635611	1	0	0	1	0.757764	1	0.492754	0.492754	0	1	1	0	1	0	1	1	0	0.492754	0	1	0.492754	0	0	0.492754	0	1
NA	APECO78_RS04695	r	940969	941124	0	0	0	0	0	0.737179	1	1	0.724359	0.730769	0	0.737179	0	1	1	0	0.737179	1	0.737179	1	0	0	1	1	1	0.737179	0.737179	0	1	1	0	1	0	1	1	0	0.737179	0	1	0.737179	0	0	0.737179	0	1
NA	APECO78_RS04700	f	941187	943979	0.805943	0	0	0.572145	0	0.000716076	0.669889	0.597207	0.828142	0.000358038	0.49266	0.000716076	0	0.769066	0.944862	0	0.000716076	0.894021	0.000716076	1	0	0	0.820981	0.999284	1	0.000716076	0.000716076	0.477265	0.982098	0.999284	0	1	0	1	1	0	0.000716076	0.493018	1	0.000716076	0.0451128	0	0.000716076	0	1
NA	APECO78_RS04705	f	943991	944440	0	0	0	0	0	0	0	0	0	0	0	0	0	0	1	0	0	1	0	1	0	0	0	1	1	0	0	0	1	1	0	0	0	1	0.593333	0	0	0	0.593333	0	0.395556	0	0	0	0
NA	APECO78_RS04710	f	944794	945837	1	0.439655	0.135057	0.999042	0.135057	0.923372	1	1	0.820881	0.999042	1	0.923372	0.60249	1	1	0.231801	0.999042	1	0.999042	1	0.630268	0.135057	0.82567	1	0.841954	0.995211	0.995211	1	1	1	0.135057	1	0.999042	1	1	0.548851	1	0.999042	1	0.995211	0.999042	0.999042	0.995211	0.135057	1
NA	APECO78_RS04715	r	945879	946649	1	1	1	0	1	1	1	1	0.992218	1	1	1	1	1	1	1	0.190661	1	1	0.190661	1	1	1	1	1	1	1	1	1	1	1	1	1	1	1	1	1	1	1	1	1	1	1	1	1
NA	APECO78_RS04720	f	946830	947276	1	1	1	1	1	1	1	1	1	1	1	1	1	1	1	1	1	1	1	1	1	1	1	1	1	1	1	1	1	1	1	1	1	1	1	1	1	1	1	1	1	1	1	1	1
fadE	APECO78_RS04725	r	947319	949763	1	1	0.561963	1	1	1	1	1	1	1	0.561963	1	1	1	1	1	1	1	1	1	1	1	0.272393	1	1	1	0.561963	0.561963	0.682209	1	1	1	1	1	1	1	1	1	1	1	1	1	1	0.577914	1
gmhA	APECO78_RS04730	f	950003	950581	1	1	1	1	1	1	1	1	1	1	1	1	1	1	1	1	1	1	1	1	1	1	1	1	1	1	1	1	1	1	1	1	1	1	1	1	1	1	1	1	1	1	1	1	1
NA	APECO78_RS04735	f	950787	951554	1	1	1	1	1	1	1	1	1	1	1	1	1	1	1	1	1	1	1	1	1	1	1	1	1	1	1	1	1	1	1	1	1	1	1	1	1	1	1	1	1	1	1	1	1
NA	APECO78_RS04740	r	951525	952265	1	1	1	1	1	1	1	1	1	1	1	1	1	1	1	1	1	1	1	1	1	1	1	0.0404858	0.0404858	1	1	1	1	1	1	1	1	1	1	1	1	1	1	1	1	1	1	1	1
NA	APECO78_RS04745	f	952566	953315	0.914667	0.950667	1	0.914667	1	0.948	0.836	0.836	0.914667	1	0.836	1	0.950667	0.836	0.914667	1	1	0.950667	1	0.836	1	1	0.836	1	1	1	0.950667	0.836	0.950667	1	1	1	1	0.914667	0.226667	1	1	0.836	0.226667	1	0.836	1	1	0.7	0.914667
NA	APECO78_RS04750	f	953491	953988	1	0	0	0	0	0.997992	1	1	1	0.997992	1	0.997992	0	1	0	0	1	1	1	0	0	0	1	1	1	0.997992	0.883534	1	1	1	0	1	0	0	0	0	0.997992	1	0	0.64257	1	0	0.997992	0	0
NA	APECO78_RS04755	r	954306	956045	1	0.999425	0.821839	0.997126	0.999425	0.870115	0.999425	1	0.773563	0.231609	0.822414	0.999425	0.71954	0.953448	0.997126	0.999425	0.824138	1	0.997126	0.997126	0.852299	0.870115	0.983908	1	1	0.945977	0.999425	0.968966	1	1	0.954598	1	0.999425	0.997126	0.256897	0.999425	0.999425	0.999425	0.256897	0.999425	1	0.999425	0.999425	0.256897	0.997126
NA	APECO78_RS04760	f	955990	956775	1	1	1	1	1	1	1	1	0.899491	1	1	1	1	1	1	1	1	1	1	0.998728	1	1	0.846056	1	1	1	1	1	1	1	1	1	1	1	1	1	1	1	1	1	0.968193	1	1	1	1
NA	APECO78_RS04765	f	956846	957901	1	1	1	1	1	1	1	1	1	1	0	1	1	1	1	1	1	1	1	1	1	1	1	1	1	1	1	1	1	1	1	1	1	1	1	1	1	1	1	1	1	1	1	0	1
NA	APECO78_RS04770	f	957976	958350	0.576	1	1	1	1	1	1	1	1	1	1	1	1	1	1	1	1	1	1	1	1	1	1	1	1	1	1	1	1	1	1	1	1	1	1	1	1	1	1	1	1	1	1	1	1
NA	APECO78_RS04775	f	958657	958923	0.955056	0.955056	0.955056	0.955056	0.955056	0.955056	0.955056	0.955056	0.955056	0.213483	0.955056	0.955056	0.955056	0.955056	0.955056	0.955056	0.955056	0.955056	0.775281	0.202247	0.955056	0.955056	0.955056	0.955056	0.955056	0.955056	0.955056	0.955056	0.955056	0.955056	0.955056	0.955056	0.955056	0.955056	0.955056	0.955056	0.955056	0.955056	0.955056	0.955056	0.940075	0.955056	0.955056	0.955056	0.955056
NA	APECO78_RS04780	f	958856	959223	1	1	1	1	1	1	1	1	1	0.970109	1	1	1	1	1	1	0.978261	1	0.0543478	0.961957	1	1	1	1	1	1	1	1	1	1	1	1	1	1	1	1	1	1	1	1	0.720109	1	1	1	1
NA	APECO78_RS04785	r	959280	960737	1	1	1	1	1	0.730453	1	1	1	1	1	1	1	1	1	1	1	1	1	1	1	1	1	1	1	1	1	1	1	1	1	1	1	1	1	1	1	1	1	1	1	1	1	1	1
NA	APECO78_RS04790	f	960998	961456	1	1	1	1	1	1	1	1	1	1	1	1	1	1	1	1	0	1	1	1	0	1	1	1	1	1	1	1	1	1	1	1	1	1	1	1	1	1	1	1	1	1	1	0	1
frsA	APECO78_RS04795	f	961548	962792	1	1	1	1	1	1	1	1	1	1	1	1	1	1	1	1	1	1	1	1	1	1	1	1	1	1	1	1	1	1	1	1	1	1	1	1	1	1	1	1	1	1	1	1	1
NA	APECO78_RS04800	f	962850	963250	1	1	1	1	1	1	1	1	1	1	1	1	1	1	1	1	1	1	1	1	1	1	1	1	1	1	1	1	1	1	1	1	1	1	1	1	1	1	1	1	1	1	1	1	1
NA	APECO78_RS04805	r	963289	964344	1	1	1	1	1	1	1	1	1	1	1	1	1	1	1	1	1	1	1	1	1	1	1	1	1	1	1	1	1	1	1	1	1	1	1	1	1	1	1	1	1	1	1	1	1
NA	APECO78_RS04810	f	964632	965735	1	1	0.529891	0.961957	1	0.421196	1	1	1	0.19837	1	1	0.410326	1	1	1	1	1	1	1	1	0.529891	1	1	1	1	1	0.200181	0.200181	1	1	1	1	1	1	1	1	1	1	1	1	1	1	1	1
NA	APECO78_RS04815	f	965747	967000	1	1	0.588517	1	1	1	1	1	1	0.588517	1	1	0.588517	1	1	1	0.588517	1	1	1	1	0.555024	1	1	1	1	1	0.588517	1	1	1	1	1	1	1	1	1	1	1	1	1	1	1	1	1
NA	APECO78_RS04820	f	967115	967190	0	0	0	0	0	0	0	0	0	0	0	0	0	0	0	0	0	0	0	0	0	0	0	0	0	0	0	0	0	0	0	0	0	0	0	0	0	0	0	0	0	0	0	0	0
NA	APECO78_RS04825	r	967205	968368	1	0.166667	0.158935	1	0	0.158935	1	0	0.940722	0.0850515	0.940722	0	1	0	1	0.166667	0.940722	0.940722	0.940722	0	0.940722	0.158935	0	1	1	0.158935	0.158935	1	0.0515464	0.940722	0	1	0.0687285	1	1	1	0.158935	0	1	0.158935	0.505155	1	0	0.158935	1
NA	APECO78_RS04830	r	968595	968900	0.424837	0.385621	0	1	0	0.408497	1	0	0	0.385621	0	0	1	0	0	0	1	1	1	0.415033	1	0	0	1	1	0.385621	0.385621	0	0	1	0	1	0	1	1	1	0.401961	0.385621	1	0.51634	0	1	0.385621	0	1
NA	APECO78_RS04835	r	968900	969262	0.955923	0.969697	0	0.969697	0	0.969697	0.969697	0.820937	0	0.818182	0	0.953168	0.77135	0	0.0220386	0	1	0.969697	0.969697	0.939394	0.969697	0	0.286501	0.969697	1	1	0.977961	0.236915	0.944904	1	0	0.969697	0	0.969697	0.969697	0.77135	0.292011	0.969697	0.969697	0.936639	0	0.77135	0.977961	0	0.969697
NA	APECO78_RS04840	r	969253	969789	1	1	0	1	0	1	1	1	0	0.96648	0	1	1	0	0.996276	0	1	1	1	1	1	0	1	1	1	1	1	0	1	1	0	1	0	1	1	1	0.949721	1	1	1	0	1	1	0	1
NA	APECO78_RS04845	r	969917	970741	0	1	0	0	0	1	1	1	0	0.556364	0	1	1	0	0	0	1	1	1	0	1	0	1	1	1	1	1	0	1	1	0	1	0	0	1	1	1	1	1	1	0	1	1	0	1
NA	APECO78_RS04850	r	970806	971168	0	1	0	0	0	1	1	1	0	1	0	1	1	0	0	0	1	1	1	0	1	0	1	1	1	1	1	0	1	1	0	1	0	0	1	1	1	1	1	1	0	1	1	0	1
NA	APECO78_RS04855	f	971268	971465	0	0	0	0	0	0	0	0	0	0.40404	0	0	0	0	0	0	0	0.40404	0	0	0.40404	0	0	0.40404	0	0	0	0	0	0.40404	0	0	0	0	0	0	0	0	0	0	0	0	0	0	0
NA	APECO78_RS04860	f	971637	972071	0	0	0	0.482759	0	0	1	0	0	1	0	0	0	1	0	0	0	0	0	0	0	0	0	0	0	0	0	0	0	0	0	0	0	0	0	0	0	0	0	0	0	0	0	0	0
NA	APECO78_RS04865	r	972043	972249	0.318841	0	0	1	0.318841	0.318841	1	0.318841	0.318841	1	0	0.318841	0	1	0.318841	0.318841	0	0.318841	0	0	0.318841	0	0	0	0	0	0	0	0.318841	0	0	0.318841	0.318841	0	0.318841	0.318841	0.318841	0.318841	0.318841	0	0	0.318841	0	0.318841	0.318841
NA	APECO78_RS04870	r	972497	973123	0	0	0	0	0	0	0	0	0	0	0	0	0	0	0	0	0	0	0	0	0	0	0	0	0	0	0	0	0	0	0	0	0	0	0	0	0	0	0	0	0	0	0	0	0
NA	APECO78_RS04875	f	973221	973421	1	0	0	0	0	0	0	0	0	0	0	1	0	0	1	0	0	0	0	0	0	0	0	0	0	0	0	0	0	0	0	0	0	0	0	0	0	0	0	0	0	0	0	0	1
NA	APECO78_RS04880	f	973414	974010	0.938023	0.924623	0	0.924623	0	0.924623	0.924623	0.108878	0	0.924623	0	0.938023	0.924623	0.924623	0.122278	0	0.964824	0.924623	0.964824	0.924623	0.924623	0	0.924623	0.924623	0.924623	0	0	0	0	0.924623	0	0.924623	0	0.924623	0.924623	0.924623	0.924623	0.924623	0.924623	0.924623	0	0.924623	0.924623	0	0.958124
NA	APECO78_RS04885	f	974007	974345	0.0117994	0.483776	0	0.0117994	0	0.483776	0.230088	0.483776	0	0.483776	0	0.0117994	0.483776	0.483776	0.483776	0	0.483776	0.483776	0.483776	0.230088	0.0117994	0	0.230088	0.0117994	1	0.471976	0.218289	0	0	0.230088	0	0.483776	0	0.0117994	0.483776	0.0117994	0.483776	0.230088	0.483776	0.230088	0	0.0117994	0.483776	0	0.483776
NA	APECO78_RS04890	f	974355	975296	1	1	0	1	0	1	0.402335	1	0.402335	1	0	1	1	1	1	0.402335	1	1	1	0.483015	1	0	0.483015	1	1	1	1	0.402335	0.814225	0.978769	0	1	0.402335	1	1	1	1	0	1	0.0806794	0	1	1	0	1
NA	APECO78_RS04895	f	975299	975787	0.515337	0.515337	0	0.261759	0	0.261759	0	0.261759	0	0.515337	0	0.515337	1	1	0.515337	0	0.441718	0.515337	0.515337	0.261759	0.515337	0	0.323108	0.515337	1	0.515337	0.515337	0	0.515337	0.515337	0	0.515337	0	0.515337	0.515337	0.515337	1	0	0.515337	0.515337	0	0.515337	0.261759	0	0.515337
NA	APECO78_RS04900	f	975787	976440	1	1	0	1	0	1	0	1	0	1	0	1	1	1	1	0	0.00764526	1	0.00764526	1	1	0	1	1	1	1	1	0	1	1	0	1	0	1	0.00764526	1	1	0	0.00764526	1	0	1	1	0	1
NA	APECO78_RS04905	f	976437	976763	1	1	0	1	0	1	0	1	0	1	0	1	1	1	1	0	1	1	1	1	1	0	1	1	1	1	1	0	1	1	0	1	0	1	1	1	1	0	1	1	0	1	1	0	1
NA	APECO78_RS04910	f	976760	977149	1	1	0	1	0	1	0	0.538462	0	0.471795	0	1	1	1	1	0	1	1	1	0.953846	1	0	1	1	1	1	1	0	0.0102564	1	0	1	0	1	1	1	1	0.479487	1	1	0	1	1	0	1
NA	APECO78_RS04915	f	977169	977978	1	1	0	1	0	1	0.548148	0	0	0.985185	0	1	1	1	1	0	1	1	1	0.740741	1	0	1	1	0.744444	1	1	0	1	1	0	1	0	1	1	1	1	1	1	1	0	1	1	0	0.666667
NA	APECO78_RS04920	f	977986	978975	0.927273	1	0.317172	0.927273	0.317172	0.99596	1	0.586869	0.317172	0.927273	0.291919	0.927273	1	1	0.923232	0.206061	0.927273	0.927273	0.927273	0.927273	1	0.317172	0.927273	0.923232	0.923232	0.923232	0.923232	0.317172	0.927273	1	0.317172	0.927273	0.324242	0.99798	0.488889	1	0.927273	0.923232	0.481818	0.923232	0	0.927273	0.923232	0.317172	0.927273
NA	APECO78_RS04925	f	978993	979358	0.128415	0.128415	0	0.128415	0	0.128415	0.128415	0.128415	0.128415	0	0.128415	0.128415	0.330601	0	0.128415	0.128415	0.128415	0	0.128415	0	0.325137	0	0.128415	0	0	0.128415	0.128415	0	0	0	0	0	0.128415	0.128415	0.128415	0.330601	0.128415	0.128415	0.128415	0	0	0.330601	0.128415	0	0.128415
NA	APECO78_RS04930	r	979394	979843	0	0	0	0	0	0	0	0	0	0	0	0	0	0	0	0	0	0	0	0	0	0	0	0	0	0	0	0	0	0	0	0	0	0	0	0	0	0	0	0	0	0	0	0	0
NA	APECO78_RS04935	r	979865	980806	0	0	0	0	0	0	0	0	0	0	0.0488323	0	0	0	0	0	0	0	0	0	0	0	0	0	0	0	0	0	0	0	0	0	0	0	0	0	0	0	0	0	0	0	0	0	0
NA	APECO78_RS04940	f	980836	981030	0	0	0	0	0	0	0.328205	0	0	0.317949	0	0	0	0	0	0	0	0	0	0	0	0.282051	0	0	0	0	0	0	0	0	0	0	0	0	0.430769	0.564103	0	0	0.430769	0	0	0.564103	0	0	0
NA	APECO78_RS04945	f	981074	981277	0.441176	0	0	1	0	0	0.377451	0.441176	0	0	0	0.343137	0	0.161765	0	0	0	0.343137	0	0	0.156863	0	0.343137	0.156863	0.156863	0.377451	0.377451	0	1	0.343137	0	1	0	0	0	1	0	0.343137	0	0	0	1	0.377451	0	0
NA	APECO78_RS04950	f	981428	982480	1	0	0	1	0	0	0	0.976258	0.218424	0	0	1	1	0.994302	0	0	0	0.967711	0.566952	0	0.967711	0	1	0.967711	0.967711	0.711301	0.711301	0	0.967711	1	0	0.967711	0	0	0	1	0	1	0	0	0	1	0.964862	0	0
NA	APECO78_RS04955	f	982557	982883	1	1	0.889908	1	1	0	0	0	0	1	0	1	0	0.908257	0	0.804281	0	1	0	0.697248	0	0	0	0	0	0	0	0	0	0	0.889908	0	0	0.926606	0.761468	0	1	0	0.761468	0	0	0	0	0	0.889908
NA	APECO78_RS04960	f	982887	983363	1	1	1	1	1	0.928721	0.104822	0.104822	0.104822	1	0.84696	1	0	1	0	1	0.104822	1	0	1	0	0.922432	0	0.104822	0.104822	0.928721	0.928721	0.981132	0	0	1	0.981132	0.104822	1	1	0	0.995807	0	1	0.928721	0.828092	0	0.928721	1	1
NA	APECO78_RS04965	f	983347	983727	1	1	0.0446194	1	0.0446194	0	0	0	0	0.304462	0	1	0	1	0.404199	0.0446194	0	0.923885	0	1	0	0	0	0	0	0	0	1	0	0	0.0446194	1	0	1	1	0	0.0393701	0	1	0	0	0	0	0.0446194	0.448819
NA	APECO78_RS04970	r	983991	984173	0	0	0	0	0	0	0	0	0	0	0	0	0	0	0	0	0	0	0	0	0	0	0	0	0	0	0	0	0	0	0	0	0	0	0	0	0	0	0	0	0	0	0	0	0
NA	APECO78_RS04975	f	984453	984803	1	1	0	0.994302	0	1	0.652422	0	0	0.994302	0	0.994302	0	0.994302	1	0.623932	0	0.438746	0	0.438746	0.623932	0	0	0	0	1	1	0.994302	0	0	0	0	0.623932	1	0	0.621083	1	0	0	0	0	0.621083	1	0	0.649573
NA	APECO78_RS04980	f	984929	985423	1	1	0	1	0	0.648485	0	0	0	0.430303	0	1	0	1	0.826263	0	0	1	0	1	0	0	0	0	0	0.648485	1	0.648485	0	0	0	1	0	1	0	0	1	0	0	0	0	0	1	0	1
NA	APECO78_RS04985	f	985420	987153	1	0.960784	0	0.594002	0	0.960784	0	0	0	0.00230681	0	0.969435	0	0.960784	1	0	0	1	0	1	0	0	0	0	0	0.960784	0.960784	1	0	0	0	1	0	0.960784	0	0	0.960784	0	0	0	0	0	0.960784	0	1
NA	APECO78_RS04990	f	987165	987347	1	1	0	1	0	1	0.765027	0.934426	0.934426	0	0	1	0	1	1	0	0	1	0	1	0.934426	0	0	0	0	1	1	1	0	0	0	1	0.934426	1	0	0.934426	1	0.934426	0	0	0	0.934426	1	0	1
NA	APECO78_RS04995	f	987347	988588	0.330918	1	0	1	0	1	0.985507	1	1	0.898551	0	1	0	1	1	0.775362	0	0.329308	0	1	1	0	0	0	0	1	1	1	0	0	0	1	1	1	0	1	1	0.326892	0	0	0	1	1	0	1
NA	APECO78_RS05000	f	988566	989216	0	1	0	1	0	1	1	1	1	1	0	1	0	1	1	1	0	0	0	1	1	0	0	0	0	1	1	1	0	0	0	1	1	1	0	1	0.0353303	0	0	0	0	1	1	0	1
NA	APECO78_RS05005	f	989231	990436	0	1	0	1	0	1	0.990879	1	1	1	0	1	0	1	1	1	0	0	0	1	1	0	0	0	0	0.878109	0.878109	1	0	0	0	1	1	1	0	1	1	0	0	0	0	1	1	0	1
NA	APECO78_RS05010	f	990486	990686	0	1	0	1	0	1	0	0.383085	0.383085	1	0	1	0	1	1	0.383085	0	0	0	1	0.383085	0	0	0	0	1	1	1	0	0	0	1	0.383085	1	0	0.383085	1	0	0	0	0	0.383085	1	0	1
NA	APECO78_RS05015	f	990689	991012	0.910494	1	0	1	0	1	0	0	0	1	0	1	0	1	1	0	0	0	0	1	0	0	0	0	0	1	1	1	0	0	0	0.962963	0	1	0	0	1	0	0	0	0	0	1	0	1
NA	APECO78_RS05020	f	991009	991419	1	1	0	0.86618	0	1	0	0	0	1	0	1	0	1	1	0	0	0	0	0.86618	0	0	0	0	0	1	1	1	0	0	0	1	0	1	0	0	1	0	0	0	0	0	1	0	1
NA	APECO78_RS05025	f	991394	991900	1	1	0	0.201183	0	1	0	0	0	1	0	1	0	1	1	0	0	0	0	0.201183	0	0	0	0	0	1	1	0.654832	0	0	0	1	0	1	0	0	1	0	0	0	0	0	1	0	1
NA	APECO78_RS05030	f	991897	992457	1	1	0	1	0	1	0	0	0	1	0	1	0	1	1	0	0	0	0	1	0	0	0	0	0	1	1	0.504456	0	0	0	1	0	1	0	0	1	0	0	0	0	0	1	0	1
NA	APECO78_RS05035	f	992466	992636	1	1	0	1	0	1	0	0	0	1	0	0.666667	0	0.666667	1	0	0	0	0	1	0	0	0	0	0	1	1	1	0	0	0	0.666667	0	1	0	0	1	0	0	0	0	0	1	0	1
NA	APECO78_RS05040	f	992620	994116	1	1	0	1	0	1	0	0	0	1	0	1	0	1	1	0	0	0	0	1	0	0.0554442	0	0	0	1	1	1	0	0	0	1	0	1	0	0	1	0	0	0	0	0	1	0	1
NA	APECO78_RS05045	f	994116	994472	1	0.994398	0	0.994398	0	1	0	0	0	1	0	1	0	1	1	0	0	0	0	0.994398	0	0	0	0	0	1	1	1	0	0	0	1	0	1	0	0	1	0	0	0	0	0	1	0	1
NA	APECO78_RS05050	f	994472	994741	1	0	0	0	0	1	0	0	0	1	0	1	0	1	1	0	0	0	0	0	0	0	0	0	0	1	1	1	0	0	0	1	0	1	0	0	1	0	0	0	0	0	1	0	1
NA	APECO78_RS05055	f	994883	996718	0.648148	0	0	0	0	1	0	0	0	1	0	1	0	1	0.999455	0	0	0	0	0	0	0	0	0	0	1	1	1	0	0	0	0.991285	0	0.991285	0.0751634	0	0.99183	0	0.0751634	0	0	0	1	0	0.999455
NA	APECO78_RS05060	f	996779	998107	1	0.990971	0	0.990971	0	1	0	0	0	0	0	1	0	1	1	0	0	0	0	0.191874	0	0	0	0	0	1	1	1	0	0	0	0.934537	0	1	0	0	1	0	0	0	0	0	1	0	0.0880361
NA	APECO78_RS05065	f	998104	999183	1	1	0	1	0	1	0	0	0	0.947222	0	1	0	1	1	0	0	0.482407	0	1	0	0	0	0	0	1	1	1	0	0	0	1	0	1	0	0	1	0	0	0	0	0	1	0	0.231481
NA	APECO78_RS05070	f	999183	999731	1	1	0	1	0	0.989071	0	0	0	1	0	1	0	1	0.969035	0	0	1	0	1	0	0	0	0	0	0.989071	0.989071	1	0	0	0	1	0	1	0	0	1	0	0	0	0	0	0.989071	0	0.657559
NA	APECO78_RS05075	f	999731	1000156	1	1	0	1	0	1	0	0	0	1	0	1	0	1	1	0	0	1	0	0.00234742	0	0	0	0	0	1	1	1	0	0	0	1	0	1	0	0	1	0	0	0	0	0	1	0	1
NA	APECO78_RS05080	f	1000143	1001201	1	1	0	1	0	1	0	0	0	0.966006	0	1	0	1	1	0	0	1	0	0.954674	0	0	0	0	0	1	1	1	0	0	0	1	0	1	0.206799	0	1	0	0.206799	0	0	0	1	0	0.79509
NA	APECO78_RS05085	f	1001192	1001776	1	1	0	1	0	1	0	0	0	1	0	1	0	1	1	0	0	1	0	1	0	0	0	0	0	1	1	1	0	0	0	1	0	1	1	0	1	0	1	0	0	0	1	0	1
NA	APECO78_RS05090	f	1001780	1002541	0.307087	0.39895	0.37664	0	0.37664	0.997375	0.295276	0.313648	0	0.671916	0	0.311024	0	0.413386	0.377953	0.37664	0.622047	0.727034	0	0.71916	0	0.639108	0.287402	0.0669291	0.413386	1	0.671916	0.396325	0	0.366142	0.286089	0.707349	0	0.652231	0	0	0.660105	0	0	0	0	0	0.652231	0.37664	0.64042
NA	APECO78_RS05095	f	1002538	1003143	0.986799	0.00165017	0.986799	0.986799	0.986799	0.990099	0	0.00330033	0.0957096	0.986799	0	0.986799	0	0.993399	0.980198	0.986799	0.965347	1	0	0.986799	0	0.968647	0.986799	0.993399	0.993399	0.993399	0.986799	0.278878	0.306931	1	0.986799	0.986799	0.465347	0.947195	0.920792	0	0.986799	0	0.920792	0	0	0	0.986799	0.986799	0.980198
NA	APECO78_RS05100	r	1003707	1004216	0.482353	0	0.447059	0	0.447059	0.95098	0.42549	0.468627	0	0.509804	0	0.527451	0	0.668627	0.429412	0.447059	0.929412	0.592157	0	0.531373	0	0.933333	0.492157	0.1	0.668627	0.937255	0.509804	0	0.101961	0.52549	0.509804	0.562745	0.103922	0.480392	0	0	0.492157	0	0	0	0	0	0.480392	0.509804	0.462745
NA	APECO78_RS05105	f	1004246	1004800	0.967568	0.0036036	0.954955	0.971171	0.792793	0.832432	0.688288	0.41982	0.971171	1	0	0.938739	0.362162	1	0.971171	0.181982	0.794595	0.814414	0.0846847	0.954955	0	0.954955	0.814414	0.958559	0.958559	0.810811	0.810811	0	0	0.832432	0.954955	0.958559	0.971171	0.299099	0.971171	0.144144	0.832432	0	0.971171	0	0	0.144144	0	0.792793	1
NA	APECO78_RS05110	r	1005143	1005640	0	0	0	0	0	0	0	0	0	0	0	0	0	0	0	0	0	0	0	0	0	0	0	0	0	0	0	0	0	0	0	0	0	0	0	0	0	0	0	0	0	0	0	0	0
NA	APECO78_RS05115	f	1005987	1006133	0	0.816327	0.816327	0.816327	0.816327	0	0	0	0	0.802721	0	0	0.816327	0	0	0.816327	0.816327	0	0.816327	0	0.816327	0.816327	0	0	0	0	0	0	0	0	0.816327	0	0.816327	0	0	0.816327	0	0	0	0	0	0.816327	0	0.816327	0
NA	APECO78_RS05120	r	1006240	1008993	0	0	0	0	0	0	0	0	0	0	0	0	0	0	0	0	0	0	0	0	0	0	0	0	0	0	0	0	0	0	0	0	0	0	0	0	0	0	0	0	0	0	0	0	1
NA	APECO78_RS05125	f	1009156	1009290	0	0	0	0	0	0	0	0	0	0	0	0	0	0	0	0	0	0	0	0	0	0	0	0	1	0	0	0	0	0	0	0	0	0	0	0	0	0	0	0	0	0	0	0	0
NA	APECO78_RS05130	r	1009528	1009938	0.053528	0	0	1	0	0	1	0.053528	0.878345	0	1	0	0	1	1	0	0.579075	1	0.053528	1	0	0	1	1	1	0	0	1	1	1	0	1	0	1	1	0	0	1	1	0	0	0	0	0	1
NA	APECO78_RS05135	r	1009917	1010873	1	0	0	1	0	0	1	1	1	0	0.0229885	0	0	1	0.167189	0	0.263323	1	0.263323	0.0229885	0	0	1	1	1	0	0	0.263323	0.0229885	1	0	1	0	1	1	0	0	1	1	0	0	0	0	0	1
NA	APECO78_RS05140	r	1010883	1013081	1	0	0	0.450659	0	0	1	0.608458	1	0	0.527058	0	0	1	0.608458	0	0.10141	1	0.124602	0.00181901	0	0	0.0686676	1	1	0	0	0.10141	1	1	0	1	0	1	0.645748	0	0	1	0.645748	0	0	0	0	0	0.645748
NA	APECO78_RS05145	r	1013078	1014034	1	0	0	1	0	0	1	1	1	0	1	0	0	1	1	0	0.662487	1	0.643678	1	0	0	1	1	1	0	0	1	1	1	0	1	0	1	1	0	0	1	1	0	0	0	0	0	1
NA	APECO78_RS05150	r	1014031	1014720	1	0	0	1	0	0	1	1	1	0	1	0	0	1	1	0	0.713043	1	0.713043	1	0	0	1	1	1	0	0	1	1	1	0	1	0	1	1	0	0	1	1	0	0	0	0	0	1
NA	APECO78_RS05155	f	1015138	1015752	1	0	1	1	1	1	1	1	1	0	1	1	1	1	1	1	1	1	1	1	1	1	0.886179	1	1	1	1	1	1	1	1	1	1	1	1	1	1	0	1	1	1	1	1	1	1
NA	APECO78_RS05160	r	1016000	1016329	0.345455	0.354545	0.363636	0.345455	0.439394	1	0.354545	0.648485	0.363636	0.354545	0.354545	0.345455	0.439394	0.927273	0.439394	0.354545	0.345455	0.354545	0.345455	0.354545	0.345455	0.354545	0.345455	0	0.354545	0.354545	0.345455	0.354545	0.354545	0.372727	0.345455	0.354545	0.439394	0.0181818	0.363636	0.354545	0.345455	0	0.363636	0.345455	0.360606	0.354545	0.345455	0.354545	0.372727
NA	APECO78_RS05165	r	1016642	1017352	1	1	1	1	1	1	1	1	0.997187	1	1	1	1	1	1	1	1	1	1	1	1	1	1	1	1	1	1	1	1	1	1	1	1	1	1	1	1	1	1	1	0	1	1	1	1
NA	APECO78_RS05170	r	1017321	1018964	0.962895	0.225669	1	1	1	1	1	0.962895	1	0.0261557	1	1	1	1	0.962895	1	1	0.962895	1	0.962895	1	1	1	0.962895	0.962895	1	1	1	0.962895	0.962895	1	0.962895	1	0.962895	0.962895	1	1	1	0.962895	1	0	1	1	0.881387	0.962895
NA	APECO78_RS05175	r	1018954	1021479	1	1	0.395487	1	1	0.438242	1	1	1	0.438242	0.300475	1	0.824228	1	0.997625	0.160333	0.887173	1	0.458432	1	0.395487	0.395487	0.300475	1	1	0.385986	0.555819	0.370546	0.887173	1	0.82304	1	1	1	1	1	1	1	1	1	0	1	0.984956	0.730404	1
NA	APECO78_RS05180	r	1021491	1022159	1	1	1	1	1	1	1	1	1	1	1	1	1	1	1	1	1	1	1	1	1	1	1	1	1	1	1	1	1	1	1	1	1	1	1	1	1	1	1	1	0	1	1	1	1
NA	APECO78_RS05185	r	1022217	1022804	1	1	1	1	1	1	1	1	1	1	1	1	1	0.938776	1	1	1	1	1	1	1	1	1	1	1	1	1	1	1	1	1	1	1	1	1	1	1	1	1	1	0	1	1	1	1
NA	APECO78_RS05190	r	1022879	1023421	0	1	1	0.464088	1	1	1	0.375691	1	1	1	1	1	1	1	1	1	1	1	1	1	1	0.375691	1	1	1	1	0.375691	1	1	1	1	1	1	1	1	1	1	1	1	0	1	1	1	1
NA	APECO78_RS05195	f	1024244	1024471	0	0	0	0	0	0	0	0	0	0	0	0	0	0	0	0	0	0	0	0	0	0	0	0	0	0	0	0	0	0	0	0	0	0	0	0	0	0	0	0	0	0	0	0	0
rpmJ	APECO78_RS05200	r	1024506	1024646	1	1	1	1	1	1	1	1	1	1	1	1	1	1	1	1	1	1	1	1	1	1	1	1	1	1	1	1	1	1	1	1	1	1	1	1	1	0	1	1	0.985816	1	1	1	1
NA	APECO78_RS05205	r	1024646	1024909	1	0.00378788	1	1	1	1	1	1	1	1	1	1	0.00378788	1	1	0.00378788	1	1	1	1	0.00378788	1	1	1	1	1	1	1	1	1	1	1	0.00378788	1	1	0.00378788	1	0	1	1	1	0.00378788	1	1	1
NA	APECO78_RS05210	r	1025273	1025374	0	0	0	0	0	0	0	0	0.205882	0	0	0	0	0	0	0	0	0	0	0	0	0	0	0	0	0	0	0	0	0	0	0	0	0	0	0	0	0	0	0	0	0	0	0	0
NA	APECO78_RS05215	f	1026489	1030739	0.515643	0.998118	0.159492	0.169137	0.998118	0.998118	1	1	0.574924	0.16208	1	0.998118	0.499882	1	0.450247	0.998118	0.998589	1	0.998589	1	0.998118	0.511644	1	1	1	0.193366	0.52717	0.440132	0.46295	1	0.0625735	1	0.998118	1	1	0.998118	0.998118	0.165843	1	0.998118	0	0.998118	0.998118	0.511644	1
NA	APECO78_RS05220	r	1030879	1031730	0.515258	1	1	1	1	0.478873	0.746479	0.746479	1	1	1	0.642019	1	1	1	0.953052	1	0.746479	1	1	1	1	0	1	0.746479	1	1	0	1	0.746479	1	1	1	1	1	1	1	0	1	1	0	1	1	1	1
NA	APECO78_RS05225	r	1032321	1032914	1	1	1	1	1	1	1	1	1	1	1	1	1	1	1	1	1	1	1	1	1	1	0	0.737374	1	1	1	0	1	1	1	1	1	1	1	1	1	0	1	1	0	1	1	1	1
NA	APECO78_RS05230	r	1032926	1033162	1	1	1	1	1	1	1	1	1	1	1	1	1	1	1	1	1	1	1	1	1	1	0	1	1	1	1	0	0.590717	1	1	1	1	1	1	1	1	0	1	1	0.907173	1	1	1	1
NA	APECO78_RS05235	r	1033271	1034596	1	1	0.226244	1	1	0.346154	1	1	1	0.346154	1	1	1	1	0.226244	1	1	1	0.88009	0.226244	1	0.226244	0.16365	1	0.986425	1	0.226244	1	1	1	0.226244	1	1	1	1	1	1	0.365762	1	1	1	1	1	1	1
NA	APECO78_RS05240	f	1034822	1035676	1	1	1	1	1	1	1	1	1	1	1	1	1	1	1	1	1	1	1	1	1	1	1	1	1	1	1	1	1	1	1	1	1	1	1	1	1	1	1	1	1	1	1	1	1
NA	APECO78_RS05245	f	1036204	1036923	0.998611	0.998611	0.998611	0.998611	0.998611	0.998611	0.998611	0.998611	0.998611	0.998611	0.998611	0.998611	0.998611	0.998611	0.998611	0.998611	0.998611	1	0.998611	0.998611	0.998611	0.998611	0.998611	1	1	0.998611	0.998611	0.998611	1	1	0.998611	1	0.998611	0.998611	0.998611	0.998611	0.998611	0.998611	0.998611	0.998611	0.998611	0.998611	0.998611	0.998611	0.998611
NA	APECO78_RS05250	f	1036934	1038361	1	1	1	1	1	1	1	1	1	0.222689	1	1	1	1	1	1	1	1	1	1	1	1	1	1	1	1	1	0.279412	1	1	1	1	1	1	1	1	1	1	1	1	1	1	1	1	1
NA	APECO78_RS05255	f	1038354	1039049	1	1	1	1	1	1	1	1	1	1	1	1	1	1	1	1	1	1	1	1	1	1	1	1	1	1	1	1	1	1	1	1	1	1	1	1	1	1	1	1	1	1	1	1	1
NA	APECO78_RS05260	r	1039123	1039245	0	0	0	1	0	0	0	0	0	0	0	0	0	1	1	0	0	0	0	1	0	0	0	0	0	0	0	0	0	0	0	0	0	0	0	0	0	0	0	0	0	0	0	0	1
NA	APECO78_RS05265	r	1039292	1039960	1	1	0.992526	0.995516	0.992526	0.992526	1	1	1	0.992526	1	0.992526	1	1	1	1	1	1	1	1	1	0.992526	1	1	1	0.992526	0.992526	1	1	1	0.992526	1	1	0.995516	0.995516	1	0.992526	0.351271	0.995516	0.992526	0	1	0.992526	0.992526	0.995516
NA	APECO78_RS05270	r	1040173	1041843	1	1	1	1	1	1	1	1	1	1	1	1	1	1	1	1	0.303411	1	1	1	0.712747	1	1	1	1	0.70377	1	1	0.712747	1	1	1	1	1	1	1	1	1	1	1	0	1	1	0.303411	1
NA	APECO78_RS05275	r	1041857	1043329	1	1	0.71962	1	1	0.773931	1	1	1	0.252546	0.692464	1	1	1	1	0.421589	0.737271	1	0.189409	0.156144	1	0.71962	0.527495	1	1	0.71962	0.71962	0.773931	0.623218	1	0.71962	1	1	1	1	1	1	1	1	1	0.139172	1	1	0.737271	1
NA	APECO78_RS05280	r	1043343	1043930	1	1	1	1	1	1	1	1	1	1	0	1	1	1	1	1	1	1	1	1	1	1	0	1	1	1	1	0.30102	1	1	1	1	1	1	1	1	1	1	1	1	0	1	1	1	1
NA	APECO78_RS05285	f	1044059	1046092	1	1	1	1	1	1	1	1	1	0.212389	0.315634	1	0.292035	1	0.281711	1	0.572271	1	0.548673	1	0.292035	1	1	1	1	0.315634	0.269912	0.315634	0.281711	1	0.269912	1	1	1	1	1	1	1	1	1	0	1	1	0.269912	1
NA	APECO78_RS05290	r	1046462	1046647	0	0	0	0	0	0	0	0	0	0	0	0	0	0	0	0	0	0	0	0	0	0	0	0	0	0	0	0	0	0	0	0	0	0	0	0	0	0	0	0	0	0	0	0	0
NA	APECO78_RS05295	f	1046967	1048055	1	0.989899	1	1	1	1	1	1	1	1	1	1	0.989899	1	0.625344	0.989899	1	1	1	0.989899	0.989899	1	1	1	1	1	1	0.432507	0.570248	1	1	1	0.989899	0.989899	0.989899	0.989899	1	1	0.989899	1	1	0.989899	1	1	0.989899
NA	APECO78_RS05300	r	1048097	1049029	1	1	1	1	1	1	1	1	1	0.967846	1	1	1	1	1	1	1	1	1	1	1	1	1	1	1	1	1	1	1	1	0.967846	1	1	1	1	1	1	1	1	1	1	1	1	0.864952	1
NA	APECO78_RS05305	r	1049121	1049618	1	1	0	1	1	0	1	1	1	0	1	1	1	1	1	1	1	1	1	1	0	1	1	1	1	0	0	1	1	1	0	1	1	1	1	1	1	1	1	1	1	1	1	0	1
NA	APECO78_RS05310	f	1049876	1050481	1	1	1	1	1	1	1	1	1	1	1	1	1	1	1	1	1	1	1	1	1	1	1	1	1	1	1	0	1	1	1	1	1	1	1	1	1	1	1	1	1	1	1	1	1
NA	APECO78_RS05315	f	1050521	1051384	0.989583	1	1	1	1	0.989583	1	1	0.585648	0.989583	1	0.989583	1	1	1	1	1	1	1	1	1	0.989583	1	1	1	0.989583	0.989583	0	0.989583	1	0.989583	1	1	1	1	1	0.989583	1	1	1	1	1	0.989583	0.989583	1
NA	APECO78_RS05320	f	1051374	1052921	1	1	0.175711	1	1	1	1	1	0.144057	0.175711	0.553618	1	1	1	0.553618	1	1	1	1	1	1	0.697028	1	1	1	1	1	0	0.175711	1	0.55168	1	1	1	1	1	1	1	1	1	1	1	1	0.109819	1
NA	APECO78_RS05325	f	1052921	1054339	1	1	1	1	1	0.985201	1	1	0.0641297	0.221987	0.994362	1	1	1	1	1	1	1	1	1	1	1	1	1	1	1	1	0.0641297	0.220578	1	1	1	1	1	1	1	1	1	1	1	1	1	1	1	1
NA	APECO78_RS05330	f	1054482	1055432	1	1	1	1	1	0.989485	1	1	0	0.160883	1	1	1	1	1	0.268139	1	1	1	0.989485	1	1	1	1	1	1	0.989485	0	1	1	1	1	1	1	1	1	1	1	1	1	1	1	1	0.705573	1
NA	APECO78_RS05335	f	1055442	1056824	1	1	0.451193	1	1	0.451193	1	1	0	0.451193	0.451193	1	0.451193	1	0.501085	1	0.451193	1	0.451193	0.451193	0.451193	0.451193	0.451193	1	1	0.451193	0.570499	0	0.451193	1	0.451193	1	1	1	1	1	1	1	1	1	1	1	1	0.451193	1
NA	APECO78_RS05340	f	1057201	1058250	1	1	1	1	1	1	1	1	0	0.512381	0.462857	1	1	1	0.992381	1	1	1	1	1	0.462857	0.311429	0.462857	1	1	0.462857	0.462857	0	0.462857	1	1	1	1	0.948571	1	1	1	1	1	1	0	1	1	0.80381	1
NA	APECO78_RS05345	f	1058493	1059308	1	0	0	1	0	0	1	1	0.742647	0	1	0	0	1	1	0	1	1	1	1	0	0	1	1	1	0	0	0.334559	1	1	0	1	0	1	1	0	0	1	1	0	0	0	0	0	0.997549
NA	APECO78_RS05350	f	1059720	1059965	0	0	0.617886	0	0	0	0	0	0	0.565041	1	0	0	0	0	0	0	0	0	0	0	0	0	0	0	0	0	1	1	0	0	0	0	0	0	0	0	0	0	0	0	0	0	0.617886	0
NA	APECO78_RS05355	r	1059982	1060614	1	1	1	1	1	0.982622	1	1	0.958926	1	1	1	1	1	1	1	0.984202	1	0.984202	1	1	1	1	0.849921	0.849921	1	1	1	1	1	1	1	1	1	1	1	1	1	1	1	1	1	1	1	1
NA	APECO78_RS05360	f	1060800	1061075	1	1	1	1	1	1	1	1	1	1	1	1	1	1	1	1	1	1	1	1	1	1	1	1	1	1	1	1	1	1	1	1	1	1	1	1	1	1	1	1	0.73913	1	1	1	1
NA	APECO78_RS05365	r	1061173	1062759	1	1	0.626969	1	1	1	1	1	1	0.478261	0.544423	1	0.544423	1	1	0.478261	1	1	1	1	0.597353	0.557656	1	1	0.907372	1	1	0.544423	1	1	0.608066	1	1	1	1	1	1	1	1	1	0.996849	1	1	0.984877	1
prpB	APECO78_RS05370	f	1062997	1063887	1	1	1	1	1	1	1	1	1	1	1	1	1	1	1	1	1	1	1	1	1	1	1	1	1	1	1	1	1	1	1	1	1	1	1	1	1	1	1	1	1	1	1	1	1
NA	APECO78_RS05375	f	1063932	1065101	1	1	0.441026	1	1	1	1	1	1	1	1	1	1	1	0.502564	1	1	1	1	1	0.515385	0.515385	0.515385	1	1	1	1	0.515385	1	1	1	1	1	1	1	1	1	1	1	1	1	1	1	0.515385	1
prpD	APECO78_RS05380	f	1065135	1066586	1	1	1	1	1	1	1	1	1	1	1	1	1	1	1	0.510331	1	1	1	1	1	1	1	1	1	1	1	1	1	1	1	1	1	1	1	1	1	1	1	1	1	1	1	1	1
prpE	APECO78_RS05385	f	1066626	1068416	1	1	0.470687	1	1	0.0167504	1	1	1	0.445561	0.484087	1	0.497487	1	0.497487	1	0.520938	1	0.497487	1	0.497487	0.125628	1	1	1	0.100503	0.470687	0.117253	0.484087	1	0.497487	1	1	1	1	1	1	1	1	1	1	1	1	0.470687	1
codB	APECO78_RS05390	f	1068794	1070053	1	0.947619	0.594444	1	1	1	1	1	1	0.952381	1	1	1	1	0.947619	1	0.947619	1	1	1	1	1	0.947619	1	1	1	1	0.466667	1	1	1	1	1	0.947619	0.947619	1	1	1	0.947619	1	1	1	0.947619	0.00873016	1
NA	APECO78_RS05395	f	1070043	1071326	0.996885	0.998442	1	1	1	1	0.996885	0.996885	0.998442	1	0.996885	1	0.998442	0.996885	1	0.998442	0.998442	1	0.998442	1	0.998442	1	0.996885	1	1	1	1	0.996885	1	1	1	1	0.998442	1	1	0.998442	1	0.996885	1	1	1	0.998442	1	1	1
NA	APECO78_RS05400	r	1071366	1072265	1	0.998889	0	1	0	0	1	1	0.998889	0	0	0	0	1	0	0	0.998889	1	0.998889	0	0	0	0	1	1	0	0	0.0822222	0	1	0	1	0.998889	1	1	0.998889	0	1	1	0	0	0.998889	0	0	1
NA	APECO78_RS05405	f	1072375	1073034	1	1	0	1	0	0	1	1	1	0	1	0	1	1	1	1	1	1	1	1	1	0	1	1	1	0	0	1	1	1	0	1	1	1	1	1	0	1	1	0	0	1	0	0	1
NA	APECO78_RS05410	f	1073065	1073535	1	1	0	1	0	0	1	1	1	0	1	0	1	1	1	1	1	1	1	1	1	0	1	1	1	0	0	1	1	1	0	1	1	1	1	1	0	1	1	0	0	1	0	0	1
cynX	APECO78_RS05415	f	1073541	1074722	0.977157	0.977157	0	0.977157	0	0	0.977157	0.977157	0.977157	0	0.977157	0	0.977157	0.977157	0.977157	0.977157	0.977157	1	0.977157	0.977157	0.977157	0	0.286802	1	1	0	0	0.977157	1	1	0	1	0.977157	0.977157	0.977157	0.977157	0	0.977157	0.977157	0	0	0.977157	0	0	0.977157
lacA	APECO78_RS05420	r	1074825	1075436	0.998366	1	1	0.998366	1	1	0.998366	0.998366	1	1	0.998366	1	1	0.998366	0	1	1	1	1	0	1	1	0.998366	1	1	1	1	0.998366	1	1	1	1	1	1	1	1	1	0	1	1	0.98366	1	1	1	1
lacY	APECO78_RS05425	r	1075502	1076755	1	1	1	1	1	1	1	1	1	1	1	1	1	1	1	1	1	1	1	1	1	1	1	1	1	1	1	1	1	1	1	1	1	1	1	1	1	1	1	1	1	1	1	1	1
lacZ	APECO78_RS05430	r	1076807	1079881	1	0.998049	0.459512	1	0.998049	1	1	1	0.998049	0.289756	0.459512	0.998049	0.36	1	0.459512	0.998049	0.298537	1	0.69561	0.459512	0.998049	0.69561	1	1	1	0.425366	0.459512	0.459512	1	1	0.998049	1	0.998049	1	1	0.998049	1	0.998049	1	1	1	1	1	0.69561	1
lacI	APECO78_RS05435	r	1080004	1080963	1	1	0.375	1	1	0.284375	1	1	1	0.190625	0.375	1	1	1	0.284375	1	1	1	1	1	1	1	1	1	1	0	0.284375	0.190625	0.284375	1	0.284375	1	1	1	1	1	1	1	1	1	1	1	1	0	1
NA	APECO78_RS05440	r	1081163	1081996	1	1	0	0.997602	0	0	1	1	0.995204	1	1	0	0.931655	1	1	1	0.931655	1	1	1	1	0	0	1	1	0	0	1	1	1	0	1	1	1	1	1	0	1	1	0	0.995204	1	0	0	1
mhpA	APECO78_RS05445	f	1082187	1083851	1	1	0	1	0	0	1	1	1	0.38018	0.562162	0	0.574174	1	0.392793	1	0.536937	1	0.414414	0.565766	0.574174	0	0.390991	1	0.783784	0	0	0.43964	1	1	0	1	1	1	1	1	0	1	1	0	1	1	0	0	1
mhpB	APECO78_RS05450	f	1083853	1084797	1	1	0	1	0	0	0.51746	1	1	0.422222	1	0	1	1	1	1	0.422222	1	1	1	1	0	1	1	1	0	0	1	1	1	0	1	1	1	1	1	0	1	1	0	1	1	0	0	1
NA	APECO78_RS05455	f	1084815	1085681	1	1	0	1	0	0	1	1	1	0.657439	1	0	1	1	1	1	1	1	1	1	1	0	1	1	0.657439	0	0	1	1	1	0	1	1	1	1	1	0	1	1	0	1	1	0	0	1
NA	APECO78_RS05460	f	1085691	1086500	1	1	0	1	0	0	1	1	1	0.325926	1	0	1	1	0.325926	1	1	1	1	1	1	0	1	1	1	0	0	0.325926	1	1	0	1	1	1	1	1	0	1	1	0	1	1	0	0	1
NA	APECO78_RS05465	f	1086497	1087447	1	1	0	1	0	0	1	1	1	0.0042061	1	0	1	1	1	1	1	1	1	1	0.231335	0	1	1	0.423764	0	0	0.272345	1	1	0	1	1	1	1	1	0	1	1	0	1	1	0	0	1
NA	APECO78_RS05470	f	1087444	1088457	1	1	0	1	0	0	1	1	1	0.689349	1	0	1	1	1	1	1	1	1	1	1	0	1	1	1	0	0	1	1	1	0	1	1	1	1	1	0	1	1	0	0.983235	1	0	0	1
NA	APECO78_RS05475	f	1088633	1089844	1	1	0	1	0	0	1	0.938119	1	0.200495	1	0	1	1	1	1	1	1	0.128713	0.878713	0.222772	0	0.200495	1	1	0	0	0.200495	0.938119	1	0	1	1	1	1	1	0	1	1	0	0.846535	1	0	0	1
NA	APECO78_RS05480	f	1089946	1090485	1	1	1	1	1	1	1	1	1	1	1	1	1	1	1	1	1	1	1	1	1	1	1	1	1	1	1	1	1	1	1	1	1	1	0.644444	1	1	1	0.644444	1	0.996296	1	1	1	1
NA	APECO78_RS05485	r	1090610	1091443	1	1	1	1	1	1	1	1	1	1	1	1	1	1	1	1	0.997602	1	0.997602	1	1	1	1	1	1	1	1	1	1	1	1	1	1	1	1	1	1	1	1	1	0.552758	1	1	1	1
NA	APECO78_RS05490	r	1091536	1092645	1	1	1	1	1	1	1	1	1	1	1	1	1	1	1	1	1	1	1	1	1	1	1	1	1	1	1	1	1	1	1	1	1	1	1	1	1	1	1	1	0.998198	1	1	1	1
NA	APECO78_RS05495	r	1092680	1092955	1	1	1	1	1	1	1	1	1	1	1	1	1	1	1	1	1	1	1	1	1	1	1	1	1	1	1	1	1	1	1	1	1	1	1	1	1	1	1	1	1	1	1	1	0.434783
NA	APECO78_RS05500	r	1093140	1093913	1	0.997416	1	1	1	1	1	1	0	0.997416	1	1	0.997416	1	1	0.997416	1	1	1	1	0.997416	1	0.861757	1	1	1	1	1	1	1	1	1	0.96124	1	1	0.997416	0	1	1	1	1	0.997416	1	1	1
NA	APECO78_RS05505	r	1093915	1094355	0.943311	1	1	1	1	1	1	1	0	1	1	1	1	1	1	1	1	1	1	1	1	1	1	1	1	1	1	1	1	1	1	1	1	1	1	1	0	1	1	1	1	1	1	1	1
NA	APECO78_RS05510	r	1094474	1095670	1	0.97995	1	1	1	0.97995	1	1	0	1	1	0.97995	0.97995	1	1	0.97995	1	1	1	1	0.97995	1	1	1	1	0.111947	0.111947	1	1	1	1	1	0.97995	1	1	0.97995	0	1	1	0.97995	1	0.97995	1	1	1
NA	APECO78_RS05515	r	1095680	1096351	1	1	1	1	1	1	1	1	0	0.785714	1	1	1	1	1	1	1	1	1	1	1	1	1	1	1	1	1	1	1	1	1	1	1	1	1	1	0	1	1	1	0.998512	1	1	1	1
tauA	APECO78_RS05520	f	1096967	1097929	1	1	0.463136	1	1	1	1	1	1	0.400831	1	1	1	1	1	1	0.41433	1	1	1	1	1	0.899273	1	1	1	1	1	0.438214	1	1	1	1	1	1	1	1	1	1	1	1	1	1	0.463136	1
tauB	APECO78_RS05525	f	1097942	1098709	1	1	0.425781	1	1	1	1	1	1	1	1	1	0.648438	1	1	1	1	0.550781	1	1	1	1	1	1	1	1	1	1	0.804688	1	1	1	1	1	1	1	1	1	1	1	1	1	1	0.505208	1
NA	APECO78_RS05530	f	1098706	1099533	1	1	0.00966184	1	1	1	1	1	1	0.60628	0.904589	1	1	1	1	1	1	1	1	0.178744	1	1	0.00483092	1	1	1	1	1	1	1	1	1	1	1	1	1	1	1	1	1	1	1	1	1	1
tauD	APECO78_RS05535	f	1099530	1100381	0.997653	0.997653	0.997653	1	0.997653	0.997653	1	0.997653	0.997653	0.868545	0.997653	0.997653	0.997653	0.997653	1	0.2277	0.997653	1	0.997653	1	0.997653	0.997653	0.355634	1	1	0.997653	0.997653	0.997653	0.325117	1	0.997653	1	0.997653	1	1	0.997653	0.997653	0.997653	1	0.997653	0.892019	0.997653	0.997653	0.997653	1
NA	APECO78_RS05540	r	1100487	1101461	1	1	1	1	1	1	1	1	1	1	1	1	1	1	1	1	1	1	1	1	1	1	1	1	1	1	1	1	1	1	1	1	1	1	1	1	1	1	1	1	1	1	1	1	1
NA	APECO78_RS05545	f	1101985	1102449	1	0.56129	0.978495	0.55914	0.978495	0.978495	0.339785	0.888172	0.56129	0.978495	0.582796	0.978495	0.56129	0.976344	0.56129	0.473118	0.976344	1	1	0.56129	0.56129	0.978495	0.56129	0.395699	0.395699	1	0.978495	0.2	0.387097	0.384946	0.978495	0.890323	0.56129	0.35914	0.56129	0.589247	1	0.270968	0.56129	0.978495	0.56129	0.584946	0.978495	0.619355	0.56129
NA	APECO78_RS05550	f	1102841	1103143	1	1	1	0	1	0.930693	1	0	0.792079	1	1	1	1	1	1	0	1	0	1	1	1	1	1	0	0	0.029703	0.029703	0	0.326733	0.326733	1	0	1	1	1	1	1	0	1	1	1	1	1	0	1
NA	APECO78_RS05555	r	1103146	1103511	0.877049	1	1	0.379781	1	1	1	0	0	1	1	1	1	1	0.877049	0.505464	1	1	0.762295	1	0.877049	1	0.822404	0.775956	0.775956	1	0.877049	0	1	1	1	0.505464	1	0.508197	1	0.877049	0.877049	0.508197	1	1	0.877049	0.672131	1	0	1
NA	APECO78_RS05560	f	1103627	1105939	0.97406	0.418936	1	1	1	1	0.599222	1	0.599222	1	1	1	0.418936	1	0.419801	0.418936	1	1	1	0.480329	0.418936	1	0.599222	1	1	1	1	1	1	1	1	1	0.418936	0.926935	0.480329	0.418936	1	0.7393	0.480329	1	0.480329	0.418936	1	1	0.480329
NA	APECO78_RS05565	f	1105952	1106272	1	1	1	1	1	1	1	1	1	1	1	1	1	1	1	1	1	1	1	1	1	1	1	1	1	1	1	1	1	1	1	1	1	1	1	1	1	1	1	1	1	1	1	1	1
NA	APECO78_RS05570	f	1106360	1106983	1	1	1	1	1	1	1	1	1	1	1	1	1	1	1	1	1	1	1	1	1	1	1	1	1	1	1	1	1	1	1	1	1	1	1	1	1	1	1	1	1	1	1	1	1
NA	APECO78_RS05575	r	1106984	1108141	1	1	1	0.601036	1	1	1	1	1	1	1	1	1	1	1	1	1	1	1	1	1	1	1	1	1	1	1	0.235751	1	1	1	1	1	1	1	1	1	1	1	1	1	1	1	1	1
NA	APECO78_RS05580	f	1108279	1108473	1	1	1	1	1	1	1	1	1	1	1	1	1	1	1	1	1	1	0.394872	1	1	1	1	1	1	1	1	1	1	1	1	1	1	1	1	1	1	1	1	1	0	1	0	1	1
NA	APECO78_RS05585	f	1108493	1109713	1	1	1	1	1	1	1	1	1	1	1	1	1	1	1	1	1	1	1	1	1	1	1	1	1	1	1	1	1	1	1	1	1	1	1	1	1	1	1	1	1	1	1	1	1
NA	APECO78_RS05590	f	1109726	1110820	1	1	1	1	1	1	1	1	1	0.693151	1	1	1	1	1	1	1	1	0.427397	1	0.213699	1	1	1	1	1	0.778082	1	0.778082	1	1	1	1	1	1	1	1	1	1	1	1	1	1	1	1
NA	APECO78_RS05595	r	1110879	1111187	1	1	1	1	1	1	1	1	1	1	1	1	1	1	1	1	1	1	1	1	1	1	1	1	1	1	1	1	1	1	1	1	1	1	1	1	1	1	1	1	1	1	1	1	1
NA	APECO78_RS05600	r	1111260	1111448	0.010582	0.010582	0.010582	0.010582	0.010582	0.010582	0.010582	0.010582	0.010582	0	0.010582	0.010582	0.010582	0.010582	0.010582	0.010582	0.708995	0.010582	0.010582	0.010582	0.153439	0.010582	0.010582	0.010582	0.010582	0.010582	0.010582	0.010582	0.010582	0.010582	0.010582	0.010582	0.010582	0.010582	0.010582	0.010582	0.010582	0.010582	0.010582	0.010582	0.010582	0.010582	0.010582	0.010582	0.010582
NA	APECO78_RS05605	f	1111447	1111659	1	1	1	1	1	1	1	1	1	0	1	1	1	1	1	1	1	1	1	1	1	1	1	1	1	1	1	1	1	1	1	1	1	1	1	1	1	1	1	1	1	1	1	1	1
NA	APECO78_RS05610	r	1111683	1112777	1	1	1	1	1	1	1	1	1	1	1	1	1	1	1	1	1	1	1	1	1	1	1	1	1	1	1	1	1	1	1	1	1	1	1	1	1	1	1	1	1	1	1	1	1
NA	APECO78_RS05615	f	1112858	1113058	0	1	0.59204	0	0.59204	0.59204	1	1	0	0.59204	1	0.59204	1	1	1	1	0.781095	1	0.781095	1	1	0.59204	1	1	0	0.59204	0.59204	1	1	1	0.59204	0	1	0	1	1	0.59204	0	1	0.59204	0	1	0.59204	0.59204	1
NA	APECO78_RS05620	f	1113240	1113500	1	1	1	1	1	1	1	1	1	1	1	1	1	1	1	1	1	1	1	1	1	1	1	1	0	1	1	1	1	1	1	1	1	1	1	1	1	1	1	1	1	1	1	1	1
NA	APECO78_RS05625	f	1113601	1115016	1	1	0.616525	1	1	1	1	1	1	1	1	1	0.669492	1	1	1	1	1	1	1	0.641949	1	1	1	0.855932	1	1	0.45339	0.45339	1	1	1	1	1	1	1	1	1	1	1	0.997881	1	1	0.455508	1
NA	APECO78_RS05630	f	1115135	1115455	1	1	1	1	1	1	1	1	1	1	1	1	1	1	1	1	1	1	1	1	1	1	1	1	1	1	1	1	1	1	1	1	1	1	1	1	1	1	1	1	0.987539	1	1	1	1
adrA	APECO78_RS05635	f	1115557	1116672	1	0.986559	1	0.986559	0.986559	1	1	1	0.986559	0.986559	1	0.986559	0.986559	1	1	0.639785	1	1	1	1	0.986559	0.986559	0.986559	1	0.986559	1	1	1	1	1	1	1	0.986559	0.986559	0.986559	0.986559	0.986559	0.986559	0.986559	1	0.986559	0.986559	0.986559	1	1
NA	APECO78_RS05640	r	1116689	1117498	1	1	1	1	1	1	1	1	1	1	1	1	1	1	1	0.281481	1	1	1	1	1	1	1	1	1	1	1	1	1	1	1	1	1	1	1	1	1	1	1	1	1	1	1	0.564198	1
NA	APECO78_RS05645	f	1117618	1118082	0.987097	0.987097	0.987097	0.987097	0.987097	0.987097	1	0.987097	0.987097	0.987097	1	0.987097	0.987097	0.987097	0.987097	0.987097	0.980645	1	0.980645	0.987097	0.987097	0.987097	1	1	1	0.987097	0.987097	1	1	1	0.987097	1	0.987097	0.987097	0.987097	0.987097	0.987097	1	0.987097	0.987097	0.976344	0.987097	0.987097	0.987097	0.987097
aroL	APECO78_RS05650	f	1118259	1118783	0.891429	0.891429	0.891429	0.891429	0.891429	0.891429	0.891429	0.891429	0.891429	1	0.891429	0.891429	0.891429	0.891429	0.891429	0.891429	0.891429	0.891429	1	0.891429	0.891429	0.891429	0.891429	0.891429	0.891429	0.891429	0.891429	0.891429	0.891429	0.891429	0.891429	0.891429	0.891429	0.891429	0.891429	0.891429	0.891429	0.891429	0.891429	0.891429	0.891429	0.891429	0.891429	0.891429	0.891429
NA	APECO78_RS05655	f	1118833	1119024	1	1	1	1	1	1	1	1	1	1	1	1	1	1	1	1	1	1	1	1	1	1	1	1	1	1	1	1	1	1	1	1	1	1	1	1	1	1	1	1	1	1	1	1	1
NA	APECO78_RS05660	f	1119055	1119252	0	0	0.020202	0	0	0	0	0	0	0	0	0	0	0	0	0	0	0	0	0	0	0	0	0	0	0	0	0	0	0	0	0	0	0	0	0	0	0	0	0	0	0	0	0	0
NA	APECO78_RS05665	f	1119282	1119959	1	1	0.566372	1	1	1	1	1	1	0.379056	1	1	1	1	1	1	1	1	1	1	1	1	1	1	1	1	1	1	1	1	1	1	1	1	1	1	1	1	1	1	1	1	1	1	1
NA	APECO78_RS05670	f	1120031	1120315	1	1	1	1	1	1	1	1	1	1	1	1	1	1	1	1	1	1	1	1	1	1	1	1	1	1	1	1	1	1	1	1	1	1	1	1	1	1	1	1	1	1	1	1	1
NA	APECO78_RS05675	f	1120524	1120805	1	1	1	0.617021	1	1	1	1	1	1	1	1	1	1	0	1	0.914894	1	0.914894	0.617021	1	1	1	1	1	1	1	1	1	1	1	1	1	0.617021	0.897163	1	1	1	0.897163	1	0	1	1	1	0.617021
NA	APECO78_RS05680	r	1120963	1121874	1	1	1	1	1	1	1	1	1	1	1	1	1	1	1	1	1	1	1	1	1	1	1	1	1	1	1	1	1	1	1	1	1	1	1	1	1	1	1	1	1	1	1	1	1
NA	APECO78_RS05685	f	1121999	1122907	1	1	1	1	1	0.79868	0.165017	1	1	0.580858	1	1	1	1	1	0.927393	1	1	1	1	0.79868	0.79868	1	1	1	0.686469	1	1	1	1	1	1	0.927393	1	1	1	1	1	1	1	1	1	1	0.580858	1
NA	APECO78_RS05690	r	1123050	1124234	1	1	1	1	1	1	1	1	1	1	1	1	1	1	1	1	1	1	1	1	1	1	1	1	1	1	1	0.668354	0.668354	1	1	1	1	1	1	1	1	1	1	1	1	1	1	1	1
NA	APECO78_RS05695	r	1124360	1127503	1	1	0.55757	1	1	0.61673	1	1	1	0.375318	0.55757	1	0.61673	1	0.437341	1	0.375318	1	0.61673	0.61673	0.487913	0.949427	1	1	1	0.61673	0.375318	0.437341	0.61673	1	0.61673	1	1	1	1	1	1	1	1	1	1	1	1	0.437341	1
NA	APECO78_RS05700	r	1127500	1128702	1	1	1	1	1	1	0.526185	1	1	1	1	1	1	1	1	1	1	1	0.820449	1	1	1	1	1	1	1	1	1	1	1	1	1	1	1	1	1	1	1	1	1	1	1	1	1	1
NA	APECO78_RS05705	f	1128892	1129581	1	1	1	1	1	1	1	1	1	0.314493	1	1	1	1	1	1	1	1	1	1	1	1	1	1	1	1	1	1	1	1	1	1	1	1	1	1	1	1	1	1	1	1	1	1	1
phoR	APECO78_RS05710	f	1129639	1130934	1	1	1	1	1	1	1	1	1	1	1	1	1	1	1	1	1	1	1	1	1	1	1	1	1	1	1	1	1	1	1	1	1	1	1	1	1	1	1	1	1	1	1	1	1
NA	APECO78_RS05715	f	1131341	1132660	1	1	0.279545	1	1	0.279545	1	1	1	0.279545	1	1	1	1	1	1	1	1	1	1	1	0.279545	1	1	1	0.279545	0.279545	1	1	1	1	1	1	1	1	1	1	1	1	1	0.863636	1	1	0.279545	1
proY	APECO78_RS05720	f	1132736	1134109	0.960699	1	0.69214	0.960699	0.960699	0.563319	0.960699	0.960699	1	0.191412	0.563319	0.960699	0.768559	1	0.5131	1	1	0.960699	1	1	0.69214	0.69214	1	0.960699	0.960699	0.69214	0.563319	0.563319	0.563319	0.960699	0.960699	0.960699	0.960699	1	1	0.960699	0.960699	0.960699	1	0.960699	0.959971	0.960699	0.960699	0.563319	1
NA	APECO78_RS05725	f	1134265	1136082	0.99835	1	1	1	1	1	1	1	1	1	0.679868	1	1	1	0.60231	0.99835	1	0.965897	0.679868	0.99835	0.679868	0.99835	1	1	1	1	1	0.679868	0.679868	1	0.99835	0.965897	1	0.99835	0.99835	1	1	1	0.99835	1	1	1	1	0.99835	1
NA	APECO78_RS05730	r	1136087	1136668	1	1	1	1	1	0.778351	1	1	0.989691	0.592784	1	1	0.778351	1	1	1	0.768041	1	0.989691	0.592784	1	0.778351	0.438144	1	1	1	1	0.438144	0.778351	1	1	1	1	1	1	1	1	1	1	1	1	1	1	1	1
queA	APECO78_RS05735	f	1136761	1137831	1	1	1	1	1	1	1	1	1	0.826331	1	1	1	1	1	1	1	1	1	1	1	1	0.97479	1	1	1	1	1	1	1	1	1	1	1	1	1	1	1	1	1	1	1	1	1	1
tgt	APECO78_RS05740	f	1137887	1139014	1	1	1	1	1	1	1	1	1	1	1	1	1	1	1	1	1	1	1	1	1	1	1	1	1	1	1	1	1	1	1	1	1	1	1	1	1	1	1	1	1	1	1	1	1
yajC	APECO78_RS05745	f	1139037	1139369	1	1	1	1	1	1	1	1	1	1	1	1	1	1	1	1	1	1	1	1	1	1	1	1	1	1	1	1	1	1	1	1	1	1	1	1	1	1	1	1	1	1	1	1	1
secD	APECO78_RS05750	f	1139397	1141244	0.982143	0.982143	0.982143	0.982143	0.982143	0.982143	0.982143	0.982143	0.982143	0.982143	0.982143	0.982143	0.982143	0.982143	0.982143	0.982143	0.982143	0.982143	0.982143	0.982143	0.982143	0.982143	0.982143	0.982143	0.982143	0.982143	0.982143	0.982143	0.982143	0.982143	0.982143	0.982143	0.982143	0.982143	0.982143	0.982143	0.982143	0.982143	0.982143	0.982143	0.982143	0.982143	0.982143	0.982143	0.982143
NA	APECO78_RS05755	f	1141255	1142226	1	1	1	1	1	1	1	1	1	1	1	1	1	1	1	1	1	1	1	1	1	1	1	1	1	1	1	1	1	1	1	1	1	1	1	1	1	1	1	1	1	1	1	1	1
NA	APECO78_RS05760	f	1142355	1142702	1	1	1	1	1	1	1	1	1	1	1	1	1	1	1	1	1	1	1	1	1	1	1	1	1	1	1	1	1	1	1	1	1	1	1	1	1	1	1	1	1	1	1	1	1
NA	APECO78_RS05765	f	1142716	1142838	1	1	1	1	1	1	1	1	1	1	1	1	1	1	1	1	1	1	1	1	1	1	1	1	1	1	1	1	1	1	1	1	1	1	1	1	0.780488	1	1	1	1	1	1	1	1
NA	APECO78_RS05770	r	1142879	1143763	1	1	0.99774	1	0.99774	0.99774	0.99887	1	1	0.99774	1	0.99774	0.777401	1	1	1	0.99774	1	0.99774	1	1	0.99774	1	1	1	0.99774	0.99774	1	1	1	0.99774	1	1	1	1	1	0.99774	1	1	0.99774	1	1	0.99774	0.99774	1
NA	APECO78_RS05775	r	1144062	1144601	1	1	1	1	1	1	1	1	1	1	1	1	0	1	1	1	1	1	1	1	1	1	1	1	1	1	1	1	1	1	1	1	1	1	1	1	1	1	1	1	1	1	1	1	1
NA	APECO78_RS05780	f	1144752	1145201	1	0.786667	0.88	1	0.786667	0.88	1	1	0.88	1	1	1	0.786667	1	1	1	0.786667	1	0.786667	1	0.786667	0.88	1	1	0.32	0.88	0.88	0.786667	1	1	0.786667	1	1	0.88	1	0.786667	1	0.88	1	1	0.786667	0.88	1	0.786667	1
ribD	APECO78_RS05785	f	1145205	1146308	1	1	1	1	1	1	1	1	1	1	0.657609	1	1	1	0.741848	1	1	1	1	1	1	1	0.741848	1	1	1	0	0.845109	0	1	1	1	1	1	1	1	1	1	1	1	1	1	1	1	1
ribH	APECO78_RS05790	f	1146397	1146867	1	1	1	1	1	1	1	1	1	1	1	1	1	1	1	1	1	1	1	1	1	1	1	1	1	1	1	1	1	1	1	1	1	1	1	1	1	1	1	0.995754	1	1	1	1	1
nusB	APECO78_RS05795	f	1146887	1147306	0.995238	1	1	0.995238	1	1	1	0.995238	1	1	0.995238	1	1	0.995238	0.995238	1	0.995238	1	0.995238	0.995238	1	1	1	1	1	1	1	0.995238	1	1	1	1	1	0.995238	0.995238	1	1	1	0.995238	1	0.995238	1	1	1	0.995238
NA	APECO78_RS05800	f	1147384	1148361	1	1	1	1	1	1	1	1	1	0.184049	1	1	1	1	1	1	1	1	0.171779	1	1	0.647239	1	1	1	1	0.171779	0.171779	1	1	1	1	1	1	1	1	1	1	1	1	1	1	1	0.647239	1
NA	APECO78_RS05805	f	1148339	1148857	1	1	1	1	1	1	1	1	0.986513	1	1	1	1	1	1	1	0.986513	1	0.986513	1	1	1	1	1	1	1	1	1	1	1	1	1	1	1	1	1	1	1	1	1	0.990366	1	1	1	1
NA	APECO78_RS05810	r	1148911	1149885	1	0.998974	0.998974	1	0.998974	0.998974	1	1	1	0.278974	1	0.998974	0.998974	1	1	0.998974	1	1	1	1	0.998974	0.998974	1	1	1	0.998974	0.998974	1	1	1	0.998974	1	0.998974	1	1	0.998974	0.998974	1	1	0.998974	0.998974	0.998974	0.998974	0.162051	1
NA	APECO78_RS05815	r	1150065	1151927	1	1	1	1	1	1	1	1	1	1	1	1	0.516908	1	1	1	0.412238	1	0.346216	1	0.47182	1	1	1	1	1	0.47182	1	0.500805	1	1	1	1	1	1	1	1	1	1	1	1	1	1	1	1
NA	APECO78_RS05820	r	1151952	1152851	1	1	1	1	1	1	1	1	1	1	1	1	1	1	1	1	1	1	1	1	1	1	1	1	1	1	1	1	1	1	1	1	1	1	1	1	1	1	1	1	1	1	1	1	1
NA	APECO78_RS05825	r	1152851	1153093	1	1	1	1	1	1	1	1	1	0.00411523	1	1	1	1	1	1	1	1	1	1	1	1	1	1	1	1	1	1	1	1	1	1	1	1	1	1	1	1	1	1	1	1	1	1	1
NA	APECO78_RS05830	f	1153299	1154747	1	1	0.639061	1	1	1	1	1	1	1	1	1	1	1	0.639061	1	1	1	0.639061	1	1	1	1	1	1	1	0.636301	0.6294	0.639061	1	0.6294	1	1	1	1	1	1	1	1	1	1	0.605935	1	1	1
NA	APECO78_RS05835	r	1154801	1155391	1	1	1	1	1	1	1	1	1	1	1	1	1	1	1	1	1	1	1	1	1	1	1	1	1	1	1	1	1	1	0.0642978	1	1	1	1	1	1	1	1	1	0.998308	1	1	0.436548	1
NA	APECO78_RS05840	r	1155354	1156265	1	1	0.776316	1	1	1	1	1	1	1	0.256579	1	1	1	1	1	0.776316	1	0.776316	1	1	1	0.674342	1	1	1	1	1	0.674342	1	1	1	1	1	1	1	1	1	1	1	1	1	1	0	1
NA	APECO78_RS05845	f	1156433	1156924	1	1	1	1	1	1	1	1	1	1	1	1	1	1	1	1	1	1	1	1	1	1	1	1	1	1	1	1	1	1	1	1	1	1	1	1	1	1	1	1	1	1	1	1	1
NA	APECO78_RS05850	r	1157052	1158416	1	1	0.254945	0.947253	1	0.202198	1	0.947253	1	0.175824	0.202198	1	0.202198	1	0.202198	1	0.202198	1	0.230769	0.202198	0.202198	0.202198	1	1	1	0.202198	0.202198	0.202198	0.202198	1	0.202198	1	1	1	1	1	1	1	1	1	1	1	1	0.202198	1
NA	APECO78_RS05855	r	1158565	1159455	0.996633	0.996633	0.996633	0.996633	0.996633	1	0.996633	0.996633	0.996633	1	0.996633	1	0.996633	0.996633	1	0.996633	0.996633	0.996633	0.996633	0.996633	0.996633	0.907969	0.996633	0.996633	0.996633	1	1	0.171717	0.996633	0.996633	0.996633	0.996633	0.996633	0.996633	0.996633	0.996633	0.996633	0.996633	0.996633	1	1	0.996633	1	0.996633	0.996633
NA	APECO78_RS05860	r	1159467	1159796	0.839394	0.839394	0.936364	0.839394	0.936364	0.839394	1	1	0.839394	0.839394	0.839394	0.839394	1	1	1	1	1	0.839394	1	1	1	0.936364	0.839394	0.839394	1	0.839394	0.839394	0.839394	1	0.839394	0.936364	0.839394	0.839394	0.839394	1	1	0.839394	0.839394	1	0.839394	0.936364	1	0.839394	0.936364	1
NA	APECO78_RS05865	r	1159796	1160410	0.856911	1	1	1	0.856911	1	1	0.856911	1	1	1	1	1	1	1	1	0.856911	0.856911	1	1	1	1	1	0.856911	0.856911	1	1	1	1	0.856911	0.856911	0.856911	1	1	1	0.856911	1	1	1	1	1	1	1	1	0.856911
NA	APECO78_RS05870	r	1160400	1162391	1	1	0.835843	1	1	0.835843	1	1	1	1	1	1	0.835843	1	1	1	1	1	1	1	1	1	1	1	1	1	1	1	1	1	1	1	1	1	1	1	1	1	1	1	1	1	1	1	1
NA	APECO78_RS05875	r	1162413	1163360	0.936709	0.936709	0.971519	0.971519	0.971519	0.971519	0.971519	0.971519	0.936709	0.971519	0.936709	0.971519	0.936709	0.936709	0.971519	0.971519	0.971519	0.936709	0.971519	0.936709	0.936709	0.971519	0.936709	0.936709	0.936709	0.971519	0.936709	0.936709	0.971519	0.936709	0.971519	0.936709	0.936709	0.936709	0.971519	0.936709	0.971519	0.936709	0.971519	0.936709	0.971519	0.936709	0.971519	0.971519	0.936709
ampG	APECO78_RS05880	r	1163820	1165295	1	1	0.193089	1	1	0.193089	1	1	1	0.193089	1	1	0.247967	1	1	1	1	1	0.306911	0.193089	0.193089	0.193089	0.193089	1	0.193089	0.247967	0.247967	0.193089	1	1	1	1	1	1	1	1	1	1	1	1	1	1	1	0.247967	1
NA	APECO78_RS05885	r	1165339	1165917	1	1	1	1	1	1	1	1	1	1	1	1	1	1	1	0.414508	1	1	1	1	1	1	1	1	1	1	1	1	1	1	1	1	1	1	1	1	1	1	1	1	1	1	1	1	1
NA	APECO78_RS05890	f	1166222	1166539	1	1	1	1	1	1	1	1	1	1	1	1	1	1	0.990566	1	1	1	1	1	1	1	1	1	0.990566	1	1	1	1	1	1	1	1	1	1	1	1	1	1	1	1	1	1	1	1
NA	APECO78_RS05895	f	1166548	1166736	1	1	1	1	1	1	1	1	1	1	1	1	1	1	1	1	1	1	1	1	1	1	1	1	1	1	1	1	1	1	1	1	1	1	1	1	1	1	1	1	1	1	1	1	1
NA	APECO78_RS05900	f	1166883	1168181	1	1	1	1	1	0.993072	1	1	1	1	1	0.993072	1	1	1	1	1	1	1	1	1	1	1	1	1	0.993072	0.993072	1	1	1	1	1	1	1	1	1	1	1	1	1	1	1	0.993072	1	1
NA	APECO78_RS05905	f	1168427	1169050	1	1	1	0.605769	1	1	1	1	1	1	1	1	1	1	1	1	1	1	1	1	1	1	1	1	1	1	1	1	1	1	1	1	1	1	1	1	1	1	1	1	1	1	1	1	1
clpX	APECO78_RS05910	f	1169176	1170450	1	1	1	1	1	1	1	1	1	0.397647	1	1	0.447059	1	1	1	1	1	1	1	1	1	1	1	1	1	1	1	1	1	1	1	1	1	1	1	1	1	1	1	1	1	1	1	1
NA	APECO78_RS05915	f	1170638	1172992	1	1	1	1	1	1	1	1	1	1	1	1	1	1	1	1	1	1	1	1	1	1	1	1	1	1	1	1	1	1	1	1	1	1	1	1	1	1	1	1	1	1	1	1	1
NA	APECO78_RS05920	f	1173201	1173473	1	1	1	1	1	1	1	1	1	1	1	1	1	1	1	1	1	1	1	1	1	1	1	1	1	1	1	1	1	1	1	1	1	1	1	1	1	1	1	1	1	1	1	1	1
NA	APECO78_RS05925	f	1173665	1175536	1	1	1	1	1	1	1	1	0.669872	0.913462	1	1	1	1	1	1	1	1	1	1	1	1	1	1	1	0.769231	1	1	0.669872	1	1	1	1	1	1	1	1	1	1	1	1	1	1	1	1
NA	APECO78_RS05930	f	1175687	1176058	1	1	1	1	1	1	1	1	1	1	1	1	1	1	1	1	1	1	1	1	1	1	1	1	1	1	1	1	1	1	1	1	1	1	1	1	1	1	1	1	1	1	1	1	1
NA	APECO78_RS05935	f	1176152	1176550	1	1	1	1	1	1	1	1	1	1	1	1	1	1	1	1	1	1	1	1	1	1	1	1	1	1	1	1	1	1	1	1	1	1	1	1	1	1	1	1	1	1	1	1	1
NA	APECO78_RS05940	r	1176602	1177297	1	1	1	1	1	1	1	1	1	1	1	1	1	1	1	1	1	1	1	1	1	1	1	1	1	1	1	1	1	1	1	1	1	1	1	1	1	1	1	1	1	1	1	1	1
NA	APECO78_RS05945	r	1177362	1179062	0.960024	1	1	1	1	1	1	1	1	0.92769	1	1	0.328042	1	1	1	0.929453	1	1	1	1	1	1	1	1	1	1	1	1	1	1	1	1	1	1	1	1	1	1	1	1	1	1	1	1
NA	APECO78_RS05950	f	1179162	1179980	1	1	1	1	1	1	1	1	1	1	1	1	1	1	1	1	1	1	1	1	1	1	1	1	1	1	1	1	1	1	1	1	1	1	1	1	1	1	1	1	0.948718	1	1	1	1
NA	APECO78_RS05955	f	1180133	1180591	1	1	1	1	1	1	1	1	0.562092	1	1	1	1	1	1	1	1	1	1	1	1	1	1	1	1	1	1	1	1	1	1	1	1	1	1	1	1	1	1	1	1	1	1	1	1
NA	APECO78_RS05960	f	1180621	1182393	1	1	1	1	1	1	1	1	1	1	1	1	1	1	1	1	1	1	1	1	1	1	1	1	1	1	1	1	1	1	1	1	1	1	1	1	1	1	1	1	1	1	1	1	1
NA	APECO78_RS05965	f	1182386	1184167	1	1	1	1	1	1	1	1	1	1	1	1	1	1	1	1	0.243547	1	1	1	1	1	1	1	1	1	1	0.243547	0.243547	1	1	1	1	1	1	1	1	1	1	1	1	1	1	1	1
NA	APECO78_RS05970	f	1184348	1184686	1	1	1	1	1	1	1	1	1	1	1	1	1	1	1	1	1	1	1	1	1	1	1	1	1	1	1	1	1	1	1	1	1	1	1	1	1	1	1	1	1	1	1	1	1
NA	APECO78_RS05975	f	1184716	1186002	1	1	1	1	1	1	1	1	1	1	1	1	1	1	1	1	1	1	1	1	1	1	0.277389	1	1	1	1	1	0.277389	1	1	1	1	1	1	1	1	1	1	1	1	1	1	1	1
NA	APECO78_RS05980	r	1186051	1186911	1	1	1	1	1	1	1	1	1	1	1	1	1	1	1	1	1	1	1	1	1	1	1	1	1	1	1	1	1	1	1	1	1	1	1	1	1	1	1	1	1	1	1	1	1
NA	APECO78_RS05985	f	1187129	1187701	0.973822	1	1	1	0.973822	1	1	0.973822	1	1	1	1	1	1	1	1	1	1	1	0.973822	1	0.973822	1	1	1	1	1	1	1	1	0.973822	1	1	0.973822	0.973822	1	1	0.973822	0.973822	0.973822	0.973822	1	1	0.973822	1
NA	APECO78_RS05990	r	1187732	1188043	1	1	1	1	1	1	1	1	1	0.576923	1	1	1	1	1	1	1	1	1	1	1	1	1	1	1	1	1	1	1	1	1	1	1	1	1	1	1	1	1	1	1	1	1	1	1
NA	APECO78_RS05995	f	1188485	1188775	1	1	1	1	1	1	1	1	1	1	1	1	1	1	1	1	1	1	1	1	1	1	1	1	1	1	1	1	1	1	1	1	1	1	1	1	1	1	1	1	1	1	1	1	1
NA	APECO78_RS06000	r	1188817	1190367	1	1	1	1	1	1	1	1	1	1	1	1	1	1	1	1	1	1	1	1	1	1	1	1	1	1	1	1	1	1	1	1	1	1	1	1	1	1	1	1	1	1	1	1	1
NA	APECO78_RS06005	r	1190531	1191001	0.549894	1	1	1	1	1	1	1	1	1	1	1	1	1	1	1	1	1	1	1	1	1	1	1	1	1	1	1	1	1	1	1	1	1	1	1	1	1	1	1	1	1	1	1	1
NA	APECO78_RS06010	r	1191117	1191668	1	1	1	1	1	1	1	1	1	1	1	1	1	1	1	1	1	1	1	1	1	1	1	1	1	1	1	1	1	1	1	1	1	1	1	1	1	1	1	1	1	1	1	1	1
NA	APECO78_RS06015	r	1191840	1192058	1	1	1	1	1	1	1	1	1	1	1	1	1	1	1	1	1	1	1	1	1	1	1	1	1	1	1	1	1	1	1	1	1	1	1	1	1	1	1	1	1	1	1	1	1
NA	APECO78_RS06020	r	1192084	1192458	1	1	1	1	1	1	1	1	1	1	1	1	1	1	1	1	1	1	1	1	1	1	1	1	1	0.896	0.568	1	1	1	1	1	1	1	1	1	1	1	1	1	1	1	1	1	1
NA	APECO78_RS06025	r	1193004	1196153	1	1	1	1	1	1	1	1	1	1	1	1	1	1	1	1	1	1	1	1	1	1	1	1	1	1	1	1	1	1	1	1	1	1	1	1	1	1	1	1	1	1	1	1	1
NA	APECO78_RS06030	r	1196176	1197369	0.909548	0.909548	1	0.909548	0.909548	0.909548	0.909548	0.909548	0.909548	0.80067	0.909548	0.909548	0.909548	1	0.909548	0.909548	0.909548	0.909548	0.909548	0.909548	0.909548	0.909548	0.909548	0.909548	0.909548	0.909548	1	0.909548	0.909548	0.909548	0.909548	0.909548	0.909548	0.909548	0.909548	0.909548	0.909548	0.909548	0.909548	1	1	0.909548	0.909548	0.909548	0.909548
NA	APECO78_RS06035	f	1197511	1198158	1	1	1	1	1	1	1	1	1	1	1	1	0.736111	1	1	1	1	1	1	1	1	1	1	1	1	1	1	1	1	1	1	1	1	1	1	1	1	1	1	1	1	1	1	1	1
NA	APECO78_RS06040	f	1198286	1201648	1	1	1	1	1	0.636634	1	1	1	1	1	1	1	1	1	1	1	1	1	1	1	1	1	1	1	0.616117	0.636634	0.601249	1	1	0.998216	1	1	1	1	1	0.998216	1	1	1	0.998216	0.998216	1	0.964615	1
NA	APECO78_RS06045	r	1201683	1201826	0.965278	0.951389	0.972222	0.944444	0.951389	0.972222	0.965278	0.965278	0.951389	0.972222	1	0.972222	0.951389	1	0.951389	0.951389	1	0.965278	1	0.965278	0.951389	0.972222	0.965278	0.965278	0.965278	0.972222	0.972222	1	1	0.965278	0.972222	0.951389	0.951389	0.944444	0.944444	0.951389	0.916667	0.965278	0.944444	0.951389	0.9375	0.951389	0.951389	1	0.951389
NA	APECO78_RS06050	r	1201860	1202021	1	1	1	1	1	1	1	1	1	0.901235	1	1	1	1	0.901235	1	0.901235	1	0.901235	1	1	1	1	1	1	1	1	1	1	1	1	1	1	1	1	1	0.901235	1	1	1	1	1	1	1	1
NA	APECO78_RS06055	r	1202035	1202562	1	1	1	1	1	1	1	1	1	1	1	1	1	1	1	1	1	1	1	1	1	1	1	1	1	1	1	1	1	1	1	1	1	1	1	1	1	1	1	1	0.998106	1	1	1	1
NA	APECO78_RS06060	f	1202632	1203009	1	1	1	1	1	1	1	1	1	1	1	1	1	1	0.97619	1	1	1	1	1	1	1	1	1	1	1	1	1	1	1	1	1	1	1	1	1	1	1	1	1	0.97619	1	1	1	1
NA	APECO78_RS06065	f	1203162	1203713	1	1	1	1	1	1	1	1	1	0.326087	1	1	1	1	1	1	1	1	1	1	1	1	1	1	1	1	1	1	1	1	1	1	1	1	1	1	1	1	1	1	1	1	1	1	1
NA	APECO78_RS06070	f	1203842	1205773	0.964286	0.964286	0.964286	0.964286	0.964286	0.964286	0.964286	0.964286	0.964286	0.964286	0.964286	0.964286	0.964286	0.964286	0.964286	0.964286	0.964286	1	0.964286	0.964286	0.964286	0.964286	0.964286	0.964286	1	0.964286	0.964286	0.964286	1	0.964286	0.964286	0.964286	0.964286	0.964286	0.964286	0.964286	0.964286	0.964286	0.964286	0.964286	0.964286	0.964286	0.964286	0.964286	0.964286
NA	APECO78_RS06075	f	1205826	1206155	1	1	1	1	1	1	1	1	1	1	1	1	1	1	1	1	1	1	1	1	1	1	1	1	1	1	1	1	1	1	1	1	1	1	1	1	1	1	1	1	1	1	1	1	1
recR	APECO78_RS06080	f	1206155	1206760	1	1	1	1	1	1	1	1	1	0.585809	0.754125	1	1	1	1	1	1	1	1	1	1	1	1	1	1	1	1	1	1	1	1	1	1	1	1	1	1	1	1	1	1	1	1	1	1
NA	APECO78_RS06085	f	1206870	1208744	1	1	1	1	1	1	1	1	1	1	1	1	1	1	1	1	1	1	1	1	1	1	1	1	1	1	1	1	1	1	1	1	1	1	1	1	1	1	1	1	1	1	1	1	1
adk	APECO78_RS06090	f	1208925	1209569	1	1	1	1	0.846512	1	1	1	1	1	1	1	1	1	1	1	1	1	1	1	1	1	1	1	1	1	1	1	1	1	1	1	1	1	1	1	1	1	1	1	1	1	1	1	1
NA	APECO78_RS06095	f	1209805	1210767	1	1	1	1	1	1	1	1	1	1	1	1	1	1	1	1	1	1	1	1	1	1	1	1	1	1	1	1	1	1	1	1	1	1	1	1	1	1	1	1	1	1	1	1	1
NA	APECO78_RS06100	r	1210764	1211723	1	1	1	1	1	1	1	1	1	0.365625	1	1	1	1	1	1	1	1	1	1	1	1	1	1	1	1	1	1	1	1	1	1	1	1	1	1	1	1	1	1	0.989583	1	1	0.515625	1
NA	APECO78_RS06105	f	1211875	1213179	1	1	1	1	1	1	1	1	1	1	1	1	1	1	1	1	1	1	1	1	1	1	1	1	1	1	1	1	1	1	1	1	1	1	1	1	1	1	1	1	1	1	1	1	1
NA	APECO78_RS06110	r	1213312	1214988	1	1	1	1	1	0.855098	1	1	1	0.796064	1	1	0.855098	1	1	1	1	1	1	1	0.713775	1	1	1	0.109123	1	1	1	1	1	1	1	1	1	1	1	1	1	1	1	1	1	1	0	1
NA	APECO78_RS06115	r	1215226	1216446	1	1	0.277641	1	1	1	1	1	1	0.375921	0.277641	1	0.277641	1	0.277641	1	0.277641	1	0.277641	1	0.277641	0.855037	0.277641	1	1	0.312039	1	0.277641	0.375921	1	1	1	1	1	1	1	1	1	1	1	1	1	1	1	1
ushA	APECO78_RS06120	f	1216664	1218316	1	1	1	1	1	0	1	0.963702	1	0	1	1	0	1	1	0.916515	1	1	1	1	0.928615	1	1	1	1	1	1	1	0.99879	1	1	0.986086	0.916515	1	1	1	1	1	1	1	1	1	0.887477	1	0.972172
NA	APECO78_RS06125	r	1218353	1218832	1	1	1	1	1	1	1	1	1	1	1	1	1	1	1	1	1	1	1	1	1	1	1	1	1	1	1	1	1	1	1	1	1	1	1	1	1	1	1	1	1	1	1	1	1
NA	APECO78_RS06130	r	1219036	1219830	1	1	1	1	1	1	1	1	1	1	1	1	1	1	1	1	1	1	1	1	1	1	1	1	1	1	1	1	1	1	1	1	1	1	1	1	1	1	1	1	1	1	1	1	1
NA	APECO78_RS06135	f	1219968	1220309	1	0.997076	0.997076	1	0.997076	0.997076	1	1	1	0.997076	1	0.997076	0.997076	1	1	0.997076	0	1	0	1	0.997076	0.997076	1	1	1	0.997076	0.997076	1	1	1	0.997076	1	0.997076	1	1	0.997076	0.997076	1	1	0.997076	0	0.997076	0.997076	0.997076	1
copA	APECO78_RS06140	r	1220423	1222927	1	1	1	1	1	0.221557	1	1	1	0.699401	1	1	0.762874	1	0.725749	0.767665	1	1	0.518563	1	0.221557	0.215569	1	1	1	0.737725	0.221557	0.761677	0.750898	1	1	1	1	1	1	1	1	1	1	1	1	1	1	0.167665	1
NA	APECO78_RS06145	f	1223189	1224121	1	1	1	1	1	1	1	1	1	0.967846	1	1	1	1	1	0.662379	1	1	1	1	1	1	1	1	1	1	1	1	1	1	1	1	1	1	1	1	1	1	1	1	1	1	1	1	1
NA	APECO78_RS06150	f	1224124	1225416	1	0.75174	0.776489	1	1	0.776489	0.464037	1	1	1	1	0.904872	0.696056	1	1	0.87239	1	1	1	0.904872	0.776489	1	1	1	0.904872	1	1	1	1	1	0.776489	0.904872	0.941995	1	1	1	1	1	1	0.941995	0.968291	0.99768	1	0.426914	1
NA	APECO78_RS06155	f	1225541	1225948	1	1	1	1	1	1	1	1	1	1	1	1	1	1	1	1	1	1	1	1	1	1	1	1	1	1	1	1	1	1	1	1	1	1	1	1	1	1	1	1	1	1	1	1	1
NA	APECO78_RS06160	r	1225949	1226407	1	0.250545	0.328976	1	0.980392	0.479303	1	1	0.962963	0.0087146	0.498911	0.980392	0.250545	0.982571	0.982571	0.962963	0.492375	1	0.993464	0.348584	0.479303	0.479303	0.348584	1	1	0.479303	0.479303	0.498911	0.498911	0.982571	0.250545	0.982571	0.980392	1	1	0.962963	0.980392	0.982571	1	0.962963	0.938998	0.962963	0.980392	0.250545	1
NA	APECO78_RS06165	r	1226404	1227321	1	1	1	1	1	1	1	1	1	1	1	1	1	1	1	1	1	1	1	1	1	1	1	1	1	1	1	1	1	1	1	1	1	1	1	1	1	1	1	1	1	1	1	1	1
NA	APECO78_RS06170	f	1227467	1228144	1	1	1	1	1	1	1	1	1	1	1	1	1	1	1	1	1	1	1	1	1	1	0.973451	1	1	1	1	1	1	1	1	1	1	1	1	1	1	1	1	1	1	1	1	1	1
NA	APECO78_RS06175	f	1228131	1228910	0.997436	0.997436	0.997436	0.997436	0.997436	0.997436	0.997436	0.997436	0.997436	0.553846	0.997436	0.997436	0.997436	0.997436	0.997436	0.997436	0.553846	1	0.997436	0.997436	0.997436	0.997436	0.997436	1	1	0.997436	0.997436	0.6	1	1	0.997436	1	0.997436	0.997436	1	0.997436	0.997436	0.997436	1	0.997436	1	0.997436	0.997436	0.6	0.997436
NA	APECO78_RS06180	r	1228973	1229827	1	1	1	1	1	1	1	1	1	1	1	1	1	1	1	1	1	1	1	1	1	1	1	1	1	1	1	1	1	1	1	1	1	1	1	1	1	1	1	1	1	1	1	1	1
NA	APECO78_RS06185	r	1229888	1230658	1	1	1	1	1	1	1	1	1	1	1	1	1	1	1	1	1	1	1	1	1	1	1	1	1	1	1	1	1	1	1	1	1	1	1	1	1	1	1	1	1	1	1	1	1
NA	APECO78_RS06190	r	1230687	1231310	1	1	1	1	1	1	1	1	1	1	1	1	1	1	1	1	1	1	1	1	1	1	1	1	1	1	1	1	1	1	1	1	1	1	1	1	1	1	1	1	1	1	1	1	1
NA	APECO78_RS06195	f	1231281	1231967	1	1	1	1	1	1	1	1	0.959243	1	1	1	1	1	1	1	1	1	1	1	1	1	1	1	1	1	1	1	1	1	1	1	1	1	1	1	1	1	1	1	1	1	1	1	1
NA	APECO78_RS06200	f	1231964	1234378	1	1	0.00248447	1	1	1	1	1	1	0.199172	1	1	1	1	0.252588	0.268737	0.245135	1	1	1	0.924638	1	0.00289855	1	1	0.486128	0.00248447	0.199172	0.199172	1	1	1	1	1	1	1	1	1	1	1	1	1	1	0.47619	1
NA	APECO78_RS06205	r	1235090	1236184	0.998174	1	0	1	1	0.671233	0.998174	0.998174	0.998174	0.459361	0.998174	1	1	0.998174	0.565297	0.109589	0.808219	1	0.567123	0.565297	1	0.709589	0.998174	1	1	1	0	0.998174	1	1	1	1	0.995434	1	0.998174	1	0.991781	0.998174	0.998174	1	1	1	0	0.605479	0.998174
NA	APECO78_RS06210	r	1236253	1237179	1	1	1	1	1	1	1	1	1	0.481122	1	1	1	1	1	1	1	1	1	1	1	1	1	1	1	1	1	1	1	1	1	1	1	1	1	1	1	1	1	1	1	1	1	1	1
NA	APECO78_RS06215	f	1237409	1237891	1	1	1	1	1	1	1	1	1	1	1	1	1	1	1	1	1	1	1	1	1	1	1	1	1	1	1	1	1	1	1	1	1	1	1	1	1	1	1	1	1	1	1	1	1
NA	APECO78_RS06220	f	1237969	1238784	0.943627	0.944853	0.944853	0.943627	0.944853	0.944853	0.943627	0.943627	0.944853	1	0.943627	0.944853	0.944853	0.943627	0.943627	0.944853	0.944853	0.944853	0.944853	0.943627	0.944853	0.944853	0.943627	0.944853	0.944853	0.944853	0.944853	0.943627	0.944853	0.944853	0.944853	0.944853	0.944853	0.943627	0.944853	0.944853	1	0.943627	0.944853	0.944853	0.944853	0.944853	0.944853	0.944853	0.944853
NA	APECO78_RS06225	f	1238874	1240655	1	1	0.784512	0.653199	1	0.978114	1	1	1	0.363636	1	1	1	1	0.382155	1	0.784512	1	0.762626	1	0.703704	0.762626	0.666667	1	0.599327	0.762626	0.762626	1	0.762626	1	0.762626	1	1	1	1	1	1	1	1	1	1	1	1	0.37037	1
NA	APECO78_RS06230	f	1240668	1241444	1	1	1	1	1	1	1	1	1	1	0.868726	1	1	1	1	1	1	1	1	1	1	1	1	1	1	1	1	1	0.494208	1	1	1	1	1	1	1	1	1	1	1	1	1	1	1	1
NA	APECO78_RS06235	f	1241544	1242422	1	1	1	1	1	1	1	1	1	1	1	1	1	1	1	1	1	1	1	1	1	1	1	1	0	1	1	1	1	1	1	1	1	1	1	1	1	0	1	1	1	1	1	1	1
NA	APECO78_RS06240	f	1242591	1244045	1	1	1	1	1	0.496907	1	1	1	1	1	1	1	1	0.496907	1	1	1	1	1	0.496907	0.445361	1	1	0.843299	1	1	1	0.997938	0.997938	1	1	1	1	1	1	1	0	1	1	1	1	1	1	1
NA	APECO78_RS06245	f	1244105	1245466	1	1	0.447137	1	1	1	1	1	1	1	0.928781	1	1	1	1	1	1	1	1	1	1	1	1	1	1	1	1	1	1	1	1	1	1	1	1	1	1	0	1	1	1	1	1	0.447137	1
NA	APECO78_RS06250	f	1245523	1246824	1	1	1	1	1	0.486175	1	1	1	0.341014	1	1	1	1	1	1	1	1	1	0	1	0.456221	1	1	1	1	1	0.456221	1	1	0.486175	1	1	1	1	1	1	0	1	1	1	1	1	0.486175	1
NA	APECO78_RS06255	f	1246846	1247991	0.99651	1	1	1	1	1	0.99651	0.99651	1	1	0.933682	1	1	0.99651	1	1	1	1	0.656195	0.933682	1	1	0.99651	1	1	1	1	0.933682	0.897033	1	1	1	1	1	1	1	1	0.546248	1	1	0.994764	1	1	1	1
NA	APECO78_RS06260	r	1248219	1249004	1	1	1	1	1	1	1	1	1	1	0.924936	1	1	1	1	1	1	1	1	1	1	1	1	1	1	0.97201	0.97201	1	1	1	1	1	1	1	1	1	1	0	1	1	0.880407	1	0.97201	1	1
NA	APECO78_RS06265	r	1249015	1250250	1	1	1	1	1	1	1	1	1	0.63835	1	1	1	0.960356	1	1	1	1	1	1	1	1	1	1	1	0.711165	1	1	1	1	1	1	1	1	1	1	1	0	1	1	1	1	1	0.63835	1
NA	APECO78_RS06270	r	1250272	1251321	1	1	1	1	1	0.502857	1	1	1	1	1	1	1	1	1	1	1	1	1	1	1	0.451429	1	1	1	0.502857	1	0	1	1	1	1	1	1	1	1	1	0	1	1	1	1	1	0.285714	1
NA	APECO78_RS06275	f	1251638	1253305	1	1	0.343525	1	1	1	0.539568	1	1	0.269784	0.397482	1	0.479017	1	0.361511	1	1	1	0.361511	0.434053	0.81295	0.81295	0.434652	1	0.394484	1	0.361511	0.341727	0.361511	1	0.361511	1	1	1	1	1	1	0.135492	1	1	1	1	1	0.361511	1
NA	APECO78_RS06280	f	1253315	1254574	1	1	1	1	1	1	1	1	1	0.223016	1	1	1	1	1	1	0.31746	1	1	1	1	1	1	1	1	1	1	1	1	1	1	1	1	1	1	1	1	1	1	1	1	1	1	1	1
NA	APECO78_RS06285	f	1254585	1255400	1	1	1	1	1	0.911765	1	1	1	0.911765	1	1	0.801471	1	1	1	1	1	1	1	1	0.911765	1	1	1	1	0.911765	1	0.919118	1	1	1	1	1	1	1	1	1	1	1	1	1	1	1	1
NA	APECO78_RS06290	f	1255397	1256290	1	1	1	1	1	0.305369	1	1	1	1	1	1	1	1	1	1	1	1	1	1	0.168904	1	1	1	1	0.305369	1	1	1	1	0.305369	1	1	1	1	1	1	1	1	1	1	1	1	0.305369	1
NA	APECO78_RS06295	r	1256427	1257494	1	1	1	1	1	1	1	1	1	1	1	1	1	1	1	1	1	1	1	1	1	1	1	1	1	1	1	1	1	1	1	0.551498	1	1	1	1	1	1	1	1	1	1	1	0.92603	1
purE	APECO78_RS06300	r	1257491	1258000	1	1	1	1	1	1	1	1	1	1	1	1	1	1	1	0.00784314	1	1	1	1	1	1	1	1	1	1	1	1	1	1	1	1	1	1	1	1	1	1	1	1	1	1	1	1	1
NA	APECO78_RS06305	r	1258118	1258840	1	1	0.994467	1	0.994467	0.994467	1	1	1	0.994467	1	0.994467	1	1	1	1	1	1	1	1	1	0.994467	1	1	1	0.994467	0.994467	1	1	1	0.994467	1	1	1	1	1	0.994467	1	1	1	0.994467	1	0.994467	0.994467	1
NA	APECO78_RS06310	r	1258843	1259337	1	1	1	1	1	1	1	1	1	1	1	1	1	1	1	1	1	1	1	1	1	1	1	1	1	1	1	1	1	1	1	1	1	1	1	1	1	1	1	1	1	1	1	1	1
cysS	APECO78_RS06315	f	1259511	1260896	1	1	1	1	0.997835	1	1	1	1	0.948052	1	0.997835	1	1	1	1	1	1	1	1	1	1	1	1	1	1	1	1	1	1	1	1	1	1	1	1	1	1	1	0.997835	1	1	1	0.108225	1
NA	APECO78_RS06320	r	1260932	1261453	1	1	0.798851	1	0.798851	1	1	1	1	1	1	1	1	1	1	1	1	1	1	1	1	0.798851	1	1	1	1	1	1	1	1	0.798851	1	1	1	1	1	1	1	1	1	0.992337	1	1	0.798851	1
NA	APECO78_RS06325	r	1261561	1261773	1	1	1	1	1	1	1	1	1	1	1	1	1	1	1	1	1	1	1	1	1	1	1	1	1	1	1	1	1	1	1	1	1	1	1	1	1	1	1	1	1	1	1	1	1
NA	APECO78_RS06330	r	1261775	1262641	1	1	1	0.588235	1	1	1	1	1	1	1	1	1	1	1	1	1	1	1	1	1	1	0.588235	1	1	1	1	1	1	1	1	1	1	1	1	1	1	1	1	1	1	1	1	0.622837	1
NA	APECO78_RS06335	f	1263112	1263654	1	0	0	1	0	0	1	1	1	0	0.639042	0	0	1	1	0	1	1	1	1	0	0	1	1	1	0	0	1	1	1	0	1	0	1	1	0	0	1	1	0	0	0	0	0	1
NA	APECO78_RS06340	f	1263874	1264566	1	0	0	1	0	0	0.810967	1	1	0	0.933622	0	0	1	1	0	1	1	1	1	0	0	1	1	1	0	0	1	0.995671	1	0	1	0	1	1	0	0	1	1	0	0	0	0	0	1
NA	APECO78_RS06345	f	1264597	1267059	1	0.0795778	0.0828258	1	0.0828258	0.0795778	1	1	1	0.0276086	1	0.0795778	0.0795778	1	1	0.0795778	0.661795	1	1	1	0.0795778	0.0828258	0.973609	1	1	0.0276086	0.0795778	1	1	1	0.0828258	1	0.0795778	0.915956	1	0.0795778	0.0795778	0.915956	1	0.0795778	0.0795778	0.0795778	0.0795778	0.0795778	1
fimH	APECO78_RS06350	f	1267218	1268225	0.970238	0	0	1	0	0	0.96131	1	1	0	0.97619	0	0	1	1	0	1	1	1	1	0	0	0.97619	1	1	0	0	0.97619	1	1	0	1	0	1	0.529762	0	0	0.970238	0.529762	0	0	0	0	0	1
NA	APECO78_RS06355	f	1268236	1268751	0.383721	0	0	0.866279	0	0	0.383721	0.383721	0.383721	0	0.383721	0	0	0.383721	0.866279	0	0.383721	0	0.976744	0.383721	0	0	0.383721	0.383721	0.383721	0	0	0.825581	0.866279	0.866279	0	0.383721	0	0.383721	0.383721	0	0	0.383721	0.383721	0	0	0	0	0	0
NA	APECO78_RS06360	r	1268754	1269386	1	0	0	1	0	0	1	1	1	0	1	0	0	1	1	0	1	1	1	1	0	0	1	1	1	0	0	1	1	1	0	1	0	1	1	0	0	0.121643	1	0	0	0	0	0	1
NA	APECO78_RS06365	f	1269629	1269705	0	0	0	0	0	0	0	0	0	0	0	0	0	0	0	0	0	0	0	0	0	0	0	0	0	0	0	0	0	0	0	0	0	0	0	0	0	0	0	0	0	0	0	0	0
NA	APECO78_RS06370	r	1269721	1270884	1	0.235395	0.235395	1	0.128007	0.235395	1	0	1	0.14433	1	0.130584	0.940722	0	1	0.235395	1	1	1	0	1	0.235395	0	1	1	0.235395	0.235395	1	0.0670103	1	0.130584	1	0.128007	0.940722	1	0.940722	0.235395	0	1	0.235395	0.281787	0.940722	0.130584	0.235395	0.940722
NA	APECO78_RS06375	r	1271111	1271416	0.424837	0.385621	0	1	0	0.408497	1	0	0	0.385621	0	0	1	0	0	0	1	1	1	0.415033	1	0	0	1	1	0.385621	0.385621	0	0	1	0	1	0	1	1	1	0.401961	0.385621	1	0.51634	0	1	0.385621	0	1
NA	APECO78_RS06380	r	1271416	1271778	0.955923	0.969697	0	0.969697	0	0.969697	0.969697	0.820937	0	0.818182	0	0.953168	0.77135	0	0.0220386	0	1	0.969697	0.969697	0.939394	0.969697	0	0.286501	0.969697	1	1	0.977961	0.236915	0.944904	1	0	0.969697	0	0.969697	0.969697	0.77135	0.292011	0.969697	0.969697	0.936639	0	0.77135	0.977961	0	0.969697
NA	APECO78_RS06385	r	1271769	1272305	1	1	0	1	0	1	1	1	0	0.96648	0	1	1	0	0.996276	0	1	1	1	1	1	0	1	1	1	1	1	0	1	1	0	1	0	1	1	1	0.949721	1	1	1	0	1	1	0	1
NA	APECO78_RS06390	r	1272433	1273257	0	1	0	0	0	1	1	1	0	0.556364	0	1	1	0	0	0	1	1	1	0	1	0	1	1	1	1	1	0	1	1	0	1	0	0	1	1	1	1	1	1	0	1	1	0	1
NA	APECO78_RS06395	r	1273322	1273684	0	1	0	0	0	1	1	1	0	1	0	1	1	0	0	0	1	1	1	0	1	0	1	1	1	1	1	0	1	1	0	1	0	0	1	1	1	1	1	1	0	1	1	0	1
NA	APECO78_RS06400	r	1273782	1274327	1	1	1	1	1	1	1	0.807692	1	1	1	1	1	1	1	1	1	1	1	1	0.89011	1	1	0.807692	1	0.384615	0.384615	0	1	1	1	1	1	1	1	1	0.384615	1	1	1	0.234432	1	0.996337	1	1
NA	APECO78_RS06405	r	1274386	1274568	0	0	0	0.442623	0	0.551913	0	0.224044	0.551913	0	0.688525	0.551913	0	0	0.688525	0	0	0.224044	0	0.551913	0.551913	0	0.551913	0.775956	0.775956	0	0	0	0.68306	0.68306	0	0.0382514	0	0.994536	0	0	0	0	0	0	0	0	0	0	0.551913
NA	APECO78_RS06410	f	1274805	1275158	0	0	0.516949	0	0.516949	0.516949	0	0	0	0	0	0.516949	0	0.754237	0	0	0	0.516949	0	0	0.389831	0.516949	0	0.516949	0.516949	0.516949	0.516949	0	0.516949	0.516949	0.516949	0.516949	0	0	0	0	0.516949	0	0	0.516949	0	0	0.516949	0.516949	0
NA	APECO78_RS06415	r	1275281	1275607	0	0	0.715596	0	0	1	0	0	0	0	0	0.733945	0	1	0	0	0	0.715596	0	0	0.733945	0.715596	0	0.733945	0.733945	0.733945	0.715596	0	0.733945	0	0.715596	0	0	0	0	0	0.733945	0	0	0.733945	0	0	0.733945	1	0
NA	APECO78_RS06420	f	1275807	1275920	0	0	1	0	0.885965	1	0	0	0	0	0.885965	0	1	0.885965	1	0	0	0	1	0	0	1	0	0	0	1	1	0	1	1	1	0	0	0	0	0	0	0	0	0	0	0	0	1	0
NA	APECO78_RS06425	f	1276088	1276381	1	1	1	1	1	1	0	1	1	0	0.996599	1	1	1	1	0.996599	1	1	1	0	1	1	0	1	1	1	1	0	1	1	1	1	0	0	1	1	1	0	1	1	0	1	1	1	0
NA	APECO78_RS06430	r	1276413	1276874	1	1	1	0.982684	1	1	0.984848	1	1	0.984848	0.984848	1	1	1	1	0.872294	0.344156	1	1	0.984848	1	1	0.536797	1	1	1	1	0.984848	1	1	1	1	0.984848	0.984848	0.980519	1	1	0.984848	0.980519	1	0.95671	0.997835	1	1	0.982684
NA	APECO78_RS06435	r	1276871	1277404	1	1	1	0.00561798	1	1	1	1	1	1	1	1	1	1	1	1	0	1	1	1	1	1	1	1	1	1	1	1	1	1	1	1	1	0.777154	1	1	1	1	1	1	1	0.00561798	1	1	0.00561798
NA	APECO78_RS06440	f	1277510	1277782	0	0.56044	0	0	0	1	0.56044	0	0.10989	0	0	0.56044	0	1	0.10989	0	0	0.56044	0	0	0.56044	0	0	0.56044	0.56044	0.0989011	0.0989011	0	0.56044	0.56044	0	0.56044	0	0	0.56044	0	0	0	0.56044	0	0.56044	0	0.0989011	0.10989	0
NA	APECO78_RS06445	r	1277748	1278092	0.57971	0.982609	0.57971	0	0.713043	0.982609	0.982609	0.713043	0.968116	0.449275	0.57971	0.982609	0.57971	1	0.968116	0.66087	0	1	0.57971	0.57971	1	0.57971	0	1	1	0.95942	0.808696	0.57971	1	1	0.57971	1	0.57971	0.57971	0.982609	0.57971	0.713043	0.713043	0.982609	0.55942	0.982609	0	0.95942	0.968116	0
NA	APECO78_RS06450	r	1278097	1278312	0.958333	0.958333	0.958333	0.958333	0.958333	0.958333	0.958333	0.958333	0.958333	0.958333	0.958333	0.958333	0.958333	0.981481	0.958333	0.958333	0.958333	1	0.958333	0.958333	1	0.958333	0.958333	1	1	1	1	0.958333	0.958333	0.958333	0.958333	0.958333	0.958333	0.958333	0.958333	0.958333	0.958333	0.958333	0.958333	0.856481	0.958333	0.958333	1	0.958333	0.958333
NA	APECO78_RS06455	f	1278854	1279048	0	0	0	0	0	0	0	0	0	0	0	0	0	0	0	0	0	1	0	0	1	0	0	1	1	0	0	0	1	1	0	1	0	0	0	0	0	0	0	0	0	0	0	0	0
NA	APECO78_RS06460	r	1279406	1280473	0.972846	0	0	0.950375	0	0	0	0.972846	0.235019	0	0	0.950375	0.950375	0.948502	0	0	0	1	0.55618	0	0.990637	0	0.950375	0.990637	0.990637	0.720974	0.720974	0	1	1	0	1	0	0	0	0.950375	0	0.950375	0	0	0	0.950375	0.970974	0	0
NA	APECO78_RS06465	r	1280617	1280820	0.441176	0	0	1	0	0	0.377451	0.441176	0	0	0	0.343137	0	0.161765	0	0	0	0.343137	0	0	0.156863	0	0.343137	0.156863	0.156863	0.377451	0.377451	0	1	0.343137	0	1	0	0	0	1	0	0.343137	0	0	0	1	0.377451	0	0
NA	APECO78_RS06470	f	1281140	1282159	1	0	0	1	0	0	0	0	0	0	0	1	0	0	0	0	0	1	0	0	0	0	0	0	0	0	0	0	1	1	0	1	0	0	0	0	0	0	0	0	0	0	0	0	0
NA	APECO78_RS06475	r	1282174	1282551	0.124339	0.124339	0	0.124339	0	0.124339	0.124339	0.124339	0.124339	0	0.124339	0.124339	0.124339	0	0.124339	0.124339	0.124339	0	0.124339	0	0.267196	0	0.124339	0	0	0.124339	0.124339	0	0	0	0	0	0.124339	0.124339	0.124339	0.124339	0.124339	0.124339	0.124339	0	0	0.124339	0.124339	0	0.124339
NA	APECO78_RS06480	r	1282569	1283558	0.927273	1	0.317172	0.927273	0.317172	0.99596	1	0.586869	0.317172	0.927273	0.291919	0.927273	1	1	0.923232	0.206061	0.927273	0.927273	0.927273	0.927273	1	0.317172	0.927273	0.923232	0.923232	0.923232	0.923232	0.317172	0.927273	1	0.317172	0.927273	0.324242	0.99798	0.488889	1	0.927273	0.923232	0.481818	0.923232	0	0.927273	0.923232	0.317172	0.927273
NA	APECO78_RS06485	r	1283566	1284363	1	1	0	1	0	1	0.556391	0	0	0.984962	0	1	1	1	1	0	1	1	1	0.725564	1	0	1	1	0.755639	1	1	0	1	1	0	1	0	1	1	1	1	1	1	1	0	1	1	0	0.676692
NA	APECO78_RS06490	r	1284383	1284772	1	1	0	1	0	1	0	0.538462	0	0.471795	0	1	1	1	1	0	1	1	1	0.953846	1	0	1	1	1	1	1	0	0.0102564	1	0	1	0	1	1	1	1	0.479487	1	1	0	1	1	0	1
NA	APECO78_RS06495	r	1284769	1285095	1	1	0	1	0	1	0	1	0	1	0	1	1	1	1	0	1	1	1	1	1	0	1	1	1	1	1	0	1	1	0	1	0	1	1	1	1	0	1	1	0	1	1	0	1
NA	APECO78_RS06500	r	1285092	1285745	1	1	0	1	0	1	0	1	0	1	0	1	1	1	1	0	0.00764526	1	0.00764526	1	1	0	1	1	1	1	1	0	1	1	0	1	0	1	0.00764526	1	1	0	0.00764526	1	0	1	1	0	1
NA	APECO78_RS06505	r	1285745	1286233	0.515337	0.515337	0	0.261759	0	0.261759	0	0.261759	0	0.515337	0	0.515337	1	1	0.515337	0	0.441718	0.515337	0.515337	0.261759	0.515337	0	0.323108	0.515337	1	0.515337	0.515337	0	0.515337	0.515337	0	0.515337	0	0.515337	0.515337	0.515337	1	0	0.515337	0.515337	0	0.515337	0.261759	0	0.515337
NA	APECO78_RS06510	r	1286236	1287009	1	1	0.0219638	1	0.0219638	1	0.511628	1	0.511628	0.990956	0.0219638	1	1	1	1	0.489664	1	1	1	0.609819	1	0	0.609819	1	1	1	1	0.511628	1	1	0.0219638	1	0.511628	1	0.990956	1	1	0	0.990956	0.120155	0	1	1	0.0219638	1
NA	APECO78_RS06515	f	1286995	1287345	1	1	1	1	1	1	1	1	1	0.022792	1	1	1	1	1	0	1	1	1	1	1	0	1	1	1	1	1	1	0.974359	1	1	1	1	1	0.022792	1	1	0	0.022792	1	0	1	1	1	1
NA	APECO78_RS06520	f	1287410	1291012	0.190674	0.126284	0.130169	0.189287	0.235637	0.20816	0.126284	0	0.126284	0.122953	0.273661	0	0.126284	0	0.126284	0.126284	0.227588	0.469054	0.217596	0.126284	0.281987	0.164863	0.55204	0.689981	0.513739	0.250902	0.250902	0.843186	0.274493	0.354982	0.175687	0.302803	0.126284	0.126284	0	0.126284	0.20816	0	0	0.20816	0	0.122953	0.187066	0.20816	0.126284
NA	APECO78_RS06525	r	1291284	1291874	1	1	1	0	1	1	0	1	1	1	1	0	1	0.966159	0	1	0.966159	1	1	1	1	1	1	0	0	1	1	1	0	1	1	0	1	0	1	1	0	1	1	0.966159	0	0	1	1	1
NA	APECO78_RS06530	r	1292249	1292482	0.679487	0.679487	0.679487	0.679487	1	0.679487	0.679487	1	0.679487	1	1	0	0.679487	0	0.679487	0.679487	0	1	1	0.679487	1	0.679487	0.679487	0	0	1	1	0.679487	1	1	0.679487	1	0.679487	0.679487	0.679487	0.679487	0	0.679487	0.679487	0	0	0	1	1	0.782051
NA	APECO78_RS06535	r	1293030	1293686	0	0.657534	0.26484	0	0.26484	0.657534	0	0	0	0.657534	0	0.26484	0.657534	0	0	0.657534	0.26484	0.00456621	0.26484	0	0.657534	0.26484	0	0	0	0.657534	0.657534	0	0.657534	0.26484	0.26484	0	0.26484	0	0	0.26484	0.657534	0	0	0.26484	0	0.26484	0.657534	0.657534	0
NA	APECO78_RS06540	f	1293755	1294060	0.431373	1	0.235294	0.477124	0.235294	0.235294	0.735294	0.431373	1	0.235294	0	0.235294	1	0.336601	1	0.333333	1	1	1	0.431373	1	0.235294	0.431373	1	1	0.735294	0.735294	0	1	1	0.235294	1	0.431373	0.431373	1	1	0.235294	0.735294	1	0.235294	0	1	0.735294	0.235294	0.431373
NA	APECO78_RS06545	r	1294244	1295728	0	1	1	0	1	0	0	0	1	1	0	0	1	0	1	0	1	1	1	0	1	1	0	1	1	0	0	0	1	1	1	1	0	0	1	1	1	0	1	0	0	1	0	1	0
NA	APECO78_RS06550	r	1295915	1296868	0	1	1	1	1	0.921384	1	1	1	1	1	1	1	0	1	1	1	1	1	0.910901	1	1	0	1	1	1	1	1	1	1	1	1	1	0	1	1	1	1	1	1	0	1	1	1	0
NA	APECO78_RS06555	r	1297271	1297387	0	0	0	0.0598291	0	0	0.0598291	0.0598291	0.0598291	0	0.0598291	0	0	0.0598291	0.0598291	0	0.0598291	0.0598291	0.0598291	0.0598291	0	0	0.0598291	0.0598291	0.0598291	0	0	0.0598291	0.0598291	0.0598291	0	0.0598291	0	0.0598291	0.0598291	0	0	0.0598291	0.0598291	0	0	0	0	0	0.0598291
NA	APECO78_RS06560	r	1297381	1298142	0.472441	0.417323	0.417323	1	0.417323	0.417323	1	1	1	0.417323	1	0.417323	0	1	1	0.417323	1	1	1	1	0.417323	0.417323	1	1	1	0.417323	0.417323	1	1	1	0.417323	1	0.417323	1	0.734908	0.417323	0.417323	1	0.734908	0.417323	0	0.417323	0.417323	0.417323	1
NA	APECO78_RS06565	r	1298325	1299215	1	1	1	0.855219	1	1	1	1	1	1	1	1	1	1	1	1	1	1	1	1	1	1	1	1	1	1	1	1	1	1	0.93266	1	1	1	1	1	1	1	1	1	1	1	1	1	1
NA	APECO78_RS06570	f	1299222	1299566	1	1	1	1	1	1	1	1	1	1	1	1	1	1	1	1	1	1	1	1	1	1	1	1	1	1	1	1	1	1	1	1	1	1	1	1	1	1	1	1	1	1	1	1	1
NA	APECO78_RS06575	r	1299579	1302188	1	0.969349	0.657088	1	1	0.657088	0.993103	1	1	0.962835	0.651341	1	0.602299	1	0.546743	0.969349	0.657088	1	0.657088	1	0.626437	1	0.468966	1	1	0.641379	0.984291	0.651341	0.597318	1	1	1	0.969349	1	1	0.969349	1	0.882759	1	1	1	0.969349	1	0.581226	1
nfrB	APECO78_RS06580	r	1302175	1304412	0.987042	1	1	1	1	1	1	1	1	1	0.997319	1	1	1	1	0.398123	1	1	1	1	1	1	0	1	0.00625559	1	1	0.997319	1	1	1	1	1	1	1	1	1	0	1	1	1	1	1	1	1
NA	APECO78_RS06585	r	1304681	1305817	1	0.485488	0.124011	1	0.124011	0.930519	1	1	0.754617	1	1	0.930519	0.635004	1	1	0.212841	1	1	1	1	0.66051	0.124011	0.83905	1	0.854881	0.995602	0.995602	1	1	1	0.124011	1	1	0.993843	1	0.585752	1	1	1	0.995602	1	1	0.995602	0.124011	1
NA	APECO78_RS06590	r	1305921	1306232	0	0	0	0.134615	0	0	0.576923	0	0.708333	0.11859	0.576923	0	0	0	1	0	0.13141	1	0.13141	0.695513	0	0	0	1	1	0	0	0	1	1	0	1	0	1	0	0	0	0.134615	0	0	0	0	0	0	1
NA	APECO78_RS06595	r	1306347	1306556	0	0	0	0	0	0	0	0	0	0	0	0	0	0	1	0	0	1	0	0	0	0	0	1	1	0	0	0	1	1	0	1	0	1	0	0	0	0	0	0	0	0	0	0	1
NA	APECO78_RS06600	r	1306595	1307929	0	0	0	0	0	0	0.65618	0	0.520599	0	0.535581	0	0	0	0.858427	0	0	1	0	0.653184	0	0	0	1	0.993258	0	0	0.400749	0.993258	1	0	1	0	1	0	0	0	0	0	0	0	0	0	0	1
NA	APECO78_RS06605	r	1309361	1311457	0	0	0	0	0	0	1	0	0.519313	0	0.457797	0	0	0	0.457797	0	0	0.663805	0	1	0	0	0	1	0.639485	0	0	0	0.383882	1	0	1	0	1	0	0	0	0	0	0	0	0	0	0	0.519313
NA	APECO78_RS06610	r	1311477	1311938	0	0	0	0	0	0	0.768398	0	1	0	1	0	0	0	1	0	0	1	0	1	0	0	0	1	1	0	0	1	1	1	0	1	0	1	0	0	0	0	0	0	0	0	0	0	1
NA	APECO78_RS06615	r	1311966	1313867	0.0925342	0	0.412198	0.138275	0.663512	0.369611	0.805468	0.348055	1	0.484227	0.85489	0.663512	0.138275	0.805468	0.998948	0.138275	0.453733	1	0.486856	1	0.138275	0.32755	0.805468	1	1	0.412198	0.30021	0.5	0.888013	1	0.354364	1	0.138275	1	1	0.138275	0.430074	0	1	0.750263	0.138275	0	0.327024	0.354364	1
NA	APECO78_RS06620	r	1314604	1316052	0.984817	0.986888	0.986888	0.984817	0.986888	0.986888	1	0.984817	1	0.449965	1	0.986888	0.505866	0.984817	0.489993	0.986888	1	1	1	1	0.505866	0.505866	1	1	1	0.986888	0.986888	0.518979	1	1	0.986888	1	0.986888	1	1	0.986888	0.986888	1	1	0.986888	0.984817	0.986888	0.986888	0.220152	1
NA	APECO78_RS06625	r	1316042	1316725	1	1	1	1	1	1	1	1	1	0	1	1	1	1	1	1	0.20614	1	0.0160819	1	1	1	1	1	1	1	1	1	1	1	1	1	1	1	1	1	1	1	1	1	1	1	1	1	1
NA	APECO78_RS06630	f	1316882	1318264	0.971077	1	0.419378	1	1	0.419378	0.992769	0.995662	1	0.284165	0.378886	1	0.419378	0.995662	0.445409	1	1	1	1	0.404194	0.284165	0.419378	0.310195	1	0.510484	0.419378	0.419378	0.425163	0.432393	1	0.419378	1	1	0.978308	0.995662	1	1	0.992769	0.995662	1	1	1	1	0.419378	1
NA	APECO78_RS06635	f	1318288	1318620	1	1	1	1	1	1	1	1	1	1	1	1	1	1	1	1	1	1	1	1	1	1	1	1	1	1	1	1	1	1	1	1	1	1	1	1	1	1	1	1	1	1	1	1	1
NA	APECO78_RS06640	f	1318636	1319859	1	1	1	0	0	0.536765	1	1	1	0.446078	1	1	1	1	1	0.659314	1	1	1	1	1	1	1	1	1	1	1	0.470588	1	1	1	1	1	1	1	1	1	1	1	1	1	1	1	1	1
NA	APECO78_RS06645	f	1319871	1323014	1	1	1	0.986641	1	1	1	1	1	0.714695	1	1	0.742366	1	1	1	0.726145	1	1	1	0.725191	1	1	1	1	1	1	1	0.726145	1	1	1	1	1	1	1	1	1	1	1	0.996819	1	1	0.729962	1
NA	APECO78_RS06650	f	1323116	1324492	1	1	0.945534	1	0.997821	1	1	1	1	0.997821	1	1	1	1	1	1	1	1	1	1	1	0.997821	1	1	1	1	1	1	1	1	0.997821	1	1	1	1	1	0.997821	1	1	0.997821	0.997821	1	1	0.797386	1
NA	APECO78_RS06655	r	1324560	1325807	1	1	1	1	1	1	1	1	1	1	1	1	1	1	1	1	1	1	1	1	1	1	1	1	1	1	1	1	1	1	1	1	1	1	1	1	1	1	1	1	1	1	1	1	1
NA	APECO78_RS06660	r	1325915	1326568	1	1	1	1	1	1	1	1	1	1	1	1	1	1	1	1	1	1	1	1	1	1	1	1	1	1	1	1	1	1	1	1	1	1	1	1	1	1	1	1	1	1	1	1	1
NA	APECO78_RS06665	r	1326662	1327030	1	1	1	1	1	1	1	1	1	1	1	1	1	1	1	1	1	1	1	1	1	1	1	1	1	1	1	1	1	1	1	1	1	1	1	1	1	1	1	1	1	1	1	1	1
NA	APECO78_RS06670	r	1327095	1327343	1	1	1	0.807229	1	1	1	1	1	0.915663	1	1	1	1	1	1	1	1	0.915663	1	1	1	1	1	1	1	1	1	1	1	1	1	1	1	1	1	1	1	1	1	0.807229	1	1	1	1
NA	APECO78_RS06675	r	1327409	1328527	1	1	1	1	1	0.16622	1	1	1	0.253798	0.16622	1	1	1	0.16622	1	1	1	1	1	1	1	1	1	1	1	1	0.16622	1	1	0.16622	1	1	1	1	1	1	1	1	1	1	1	1	0.16622	1
NA	APECO78_RS06680	f	1328539	1328688	0	0	0	0	0	0.58	0	0	0	0	0	0.58	0	0	0	0	0.58	0	0.58	0	0	0	0	0	0	0.58	0.58	0	0	0	0	0	0	0	0	0	0.913333	0	0	0	0	0	0.58	0	0
NA	APECO78_RS06685	f	1328980	1329132	1	1	1	1	1	1	1	1	1	1	1	1	1	1	1	1	1	1	1	1	1	1	1	1	1	1	1	1	1	1	1	1	1	1	1	1	1	1	1	1	1	1	1	1	1
NA	APECO78_RS06690	r	1329254	1329883	1	0.985714	0.985714	0.985714	0.985714	0.985714	1	1	1	0.826984	1	0.985714	1	1	0.985714	0.985714	1	1	1	1	1	0.985714	1	1	1	0.985714	0.985714	1	1	1	0.985714	1	0.985714	0.985714	0.985714	0.985714	0.985714	1	0.985714	0.985714	1	0.985714	0.985714	1	1
NA	APECO78_RS06695	r	1330049	1332289	1	1	0.445337	1	1	0.670237	1	1	1	0.415886	1	1	0.943329	1	1	0.997323	1	1	1	1	1	0.445337	1	1	0.817492	0.913878	1	0.786702	0.868809	1	1	1	1	1	1	1	1	1	1	1	1	1	1	0.445337	1
NA	APECO78_RS06700	f	1332532	1333734	1	1	1	1	1	1	1	1	1	0.776392	1	1	1	1	1	1	1	1	1	1	1	1	1	1	1	1	1	0.566085	1	1	1	1	1	1	1	1	1	1	1	1	1	1	1	0.137157	1
NA	APECO78_RS06705	f	1333737	1333955	1	1	1	1	1	1	1	1	1	1	1	1	1	1	1	1	1	1	1	1	1	1	1	1	1	1	1	1	1	1	1	1	1	1	1	1	1	1	1	1	1	1	1	1	1
entF	APECO78_RS06710	f	1333952	1337833	1	1	0.338485	1	0.986605	1	1	1	1	0.130345	0.356517	1	0.356517	1	0.356517	1	1	1	1	0.356517	0.356517	0.376352	0.352138	1	1	1	1	0.356517	0.356517	1	0.343122	1	0.827666	1	1	1	1	1	1	0.986605	0.994075	1	1	0.299845	1
NA	APECO78_RS06715	f	1338048	1339181	1	1	0.969136	1	1	0.664021	1	1	1	1	1	1	0.761905	1	1	1	0.844797	1	0.749559	1	1	1	1	1	1	0.664021	0.664021	1	1	1	1	1	1	1	1	1	1	1	1	1	1	1	1	0.761905	1
NA	APECO78_RS06720	r	1339178	1339993	1	1	1	1	1	1	1	1	1	1	1	1	1	1	1	1	1	1	1	1	1	1	1	1	1	1	1	1	1	1	1	1	1	1	1	1	1	1	1	1	1	1	1	1	1
NA	APECO78_RS06725	r	1339990	1340982	1	1	1	1	1	1	1	1	1	0.00805639	1	1	1	1	1	1	1	1	1	1	1	1	1	1	1	0.288016	1	1	1	1	1	1	1	1	1	1	1	1	1	1	1	1	1	0.288016	1
NA	APECO78_RS06730	r	1340979	1341983	1	1	1	1	1	1	1	1	1	1	1	1	1	1	1	1	1	1	1	1	1	1	0.0039801	1	1	1	1	1	1	1	1	1	1	1	1	1	1	1	1	1	1	1	1	1	1
NA	APECO78_RS06735	f	1342094	1343344	1	1	1	1	1	1	1	1	1	0.609113	1	1	1	1	1	1	1	1	0.546763	1	1	1	1	1	1	0.63789	0.422062	1	1	1	1	1	1	1	1	1	1	1	1	1	1	1	1	0.539568	1
NA	APECO78_RS06740	r	1343348	1344304	1	1	0.319749	1	1	1	1	1	1	0.319749	1	1	1	1	1	1	1	1	1	1	0.949843	1	1	1	0.793103	1	1	0.319749	0.319749	1	1	1	1	1	1	1	1	1	1	1	0.9279	0.949843	1	1	1
NA	APECO78_RS06745	f	1344679	1345854	1	1	1	1	1	1	1	1	1	1	1	1	1	1	0.816327	1	0.816327	1	1	0.701531	0.704082	1	1	1	1	1	1	1	0.816327	1	1	1	1	1	1	1	1	1	1	1	1	1	1	0.701531	0.625
entE	APECO78_RS06750	f	1345864	1347474	1	1	1	1	1	1	1	1	1	1	1	1	1	1	1	1	1	1	1	1	1	1	1	1	1	1	1	1	1	1	1	1	1	1	1	1	1	1	1	1	1	1	1	1	1
NA	APECO78_RS06755	f	1347488	1348345	1	1	1	1	1	1	1	1	1	0	1	1	1	1	1	1	1	1	1	1	1	0	0	1	1	1	1	1	1	1	1	1	1	1	1	1	1	1	1	1	1	1	1	0	1
NA	APECO78_RS06760	f	1348345	1349091	1	1	0.334672	1	1	0.318608	1	1	1	0.277108	0.278447	1	0.334672	1	0.334672	1	0.318608	1	0.318608	0.278447	0.318608	0.277108	0.333333	1	1	0.278447	0.334672	0.318608	0.318608	1	0.278447	1	1	1	1	1	1	1	1	1	1	1	1	0.317269	1
NA	APECO78_RS06765	f	1349094	1349507	1	1	1	1	1	1	1	1	1	1	1	1	1	1	1	1	1	1	1	1	1	1	1	1	1	1	1	1	1	1	1	1	1	1	1	1	1	1	1	1	0.956522	1	1	1	1
NA	APECO78_RS06770	f	1349688	1351793	1	1	1	1	1	1	1	1	1	0.780627	1	1	0.966762	1	1	1	0.966762	1	0.966762	1	1	0.966762	1	1	1	1	1	1	0.810066	1	1	1	1	1	1	1	1	1	1	1	1	1	1	1	1
NA	APECO78_RS06775	f	1351975	1352172	1	1	1	1	1	1	1	1	1	1	1	1	1	1	1	1	1	1	1	1	1	1	1	1	1	1	1	1	1	1	1	1	1	1	1	1	1	1	1	1	1	1	1	0.868687	1
NA	APECO78_RS06780	r	1352182	1353270	1	1	1	1	1	1	1	1	1	0.501377	1	1	1	1	1	1	1	1	1	1	1	1	1	1	1	1	1	1	1	1	1	1	1	1	1	1	1	1	1	1	1	1	1	1	1
NA	APECO78_RS06785	f	1353379	1354539	1	1	1	1	1	1	1	1	1	0.591731	1	1	1	1	1	1	1	1	1	1	1	0.714901	1	1	1	0.714901	1	1	0.382429	1	1	1	1	1	1	1	1	1	1	1	0.999139	1	1	0.643411	1
NA	APECO78_RS06790	r	1354540	1355157	0.998382	1	0.700647	0.998382	1	1	0.998382	0.998382	1	0.889968	0.762136	1	1	0.998382	0.763754	1	0.291262	1	0.998382	0.998382	1	0.763754	0.998382	1	1	1	1	0.699029	0.720065	1	1	1	1	1	1	1	1	0.998382	1	1	1	1	1	0.63754	1
NA	APECO78_RS06795	r	1355142	1356362	1	1	1	1	1	1	1	1	1	1	0.900082	1	1	1	1	1	1	1	1	1	0.601966	1	1	1	1	1	1	1	1	1	1	1	1	1	1	1	1	1	1	1	1	1	1	1	1
NA	APECO78_RS06800	r	1356510	1357412	1	1	1	1	1	1	1	1	1	1	1	1	1	1	1	1	1	1	1	1	1	1	1	1	1	1	1	1	1	1	1	1	1	1	1	0.596899	1	1	1	1	0.99557	1	1	1	1
dsbG	APECO78_RS06805	r	1357621	1358367	1	1	0.998661	1	0.998661	0.998661	1	1	1	1	1	0.998661	1	1	1	1	1	1	1	1	1	0.998661	1	1	1	0.998661	0.998661	1	1	1	0.998661	1	1	1	1	1	1	1	1	0.998661	1	1	0.998661	0.998661	1
NA	APECO78_RS06810	f	1358738	1359301	1	1	1	1	1	1	1	1	1	1	1	1	1	1	1	1	1	1	1	1	1	1	1	1	1	1	1	1	1	1	1	1	1	1	1	1	1	1	1	1	1	1	1	1	1
NA	APECO78_RS06815	f	1359472	1361037	1	1	0.256066	1	1	0.390166	1	1	1	1	0.256066	1	1	1	1	1	0.256066	1	0.541507	1	0.256066	1	1	1	1	1	1	0.256066	0.256066	1	1	1	1	1	1	1	1	1	1	1	1	1	1	0.204342	1
NA	APECO78_RS06820	r	1361158	1361586	1	1	1	1	1	1	1	1	1	1	1	1	1	1	1	1	1	1	1	1	1	1	1	1	1	1	1	1	1	1	1	1	1	1	1	1	1	1	1	1	1	1	1	1	1
NA	APECO78_RS06825	f	1361807	1363045	1	0	0	1	0	0	1	1	1	0	1	0	0	1	1	0	0	1	0	1	0	0	1	1	1	0	0	1	1	1	0	1	0	1	1	0	0	1	1	0	0	0	0	0	1
NA	APECO78_RS06830	r	1363049	1363177	1	0	0	1	0	0	1	1	1	0	1	0	0	1	1	0	0	1	0	1	0	0	1	1	1	0	0	1	1	1	0	1	0	1	1	0	0	1	1	0	0	0	0	0	1
NA	APECO78_RS06835	r	1363276	1363686	1	1	1	1	1	1	1	1	1	1	1	1	1	1	1	1	1	1	1	1	1	1	1	1	1	1	1	1	1	1	1	1	1	1	1	1	1	1	1	1	1	1	1	1	1
NA	APECO78_RS06840	r	1363916	1364722	1	1	1	1	1	1	1	1	1	1	1	1	1	1	1	1	1	1	1	1	1	1	1	1	1	1	1	1	1	1	1	1	1	1	1	1	1	1	1	1	1	1	1	1	1
NA	APECO78_RS06845	r	1364836	1366299	0.977459	0.977459	0.977459	0.977459	0.977459	0.977459	0.977459	0.977459	0.977459	0.977459	0.977459	0.977459	0.977459	0.977459	1	0.977459	0.977459	0.977459	0.977459	0.977459	0.977459	0.977459	0.977459	0.977459	0.977459	0.977459	0.977459	0.977459	1	1	0.977459	0.977459	0.977459	0.977459	0.977459	0.977459	0.959016	0.977459	0.977459	0.977459	0.977459	0.977459	0.977459	0.977459	0.977459
citG	APECO78_RS06850	r	1366350	1367228	1	1	0.0295791	0.592719	1	1	1	1	1	0.452787	1	1	1	1	0.282139	1	0.0295791	1	1	1	1	1	1	1	1	1	1	1	0.684869	1	0.282139	1	1	1	1	1	1	1	1	1	1	1	1	0.0295791	1
citX	APECO78_RS06855	r	1367203	1367754	1	1	1	1	1	1	1	1	1	1	1	1	1	1	1	1	1	1	1	1	1	1	1	1	1	1	1	1	1	1	1	1	1	1	1	1	1	1	1	1	1	1	1	1	1
NA	APECO78_RS06860	r	1367758	1369290	1	1	1	0.878669	1	1	1	1	1	1	0.708415	1	1	1	1	1	1	1	1	1	1	1	0.757339	1	0.684932	1	1	0.708415	0.708415	1	1	1	1	1	1	1	1	1	1	1	1	1	1	0.886497	1
NA	APECO78_RS06865	r	1369301	1370209	1	1	1	1	1	1	1	1	1	0.0352035	1	1	1	1	1	1	0.179318	1	0.179318	1	1	0.179318	1	1	1	1	1	0.834983	1	1	1	1	1	1	1	1	1	1	1	1	1	1	1	1	1
NA	APECO78_RS06870	r	1370206	1370502	1	1	0.424242	1	1	1	1	1	1	0	1	1	1	1	0.013468	1	1	1	1	0.828283	1	1	1	1	1	1	0.013468	0.447811	1	1	1	1	1	1	1	1	1	1	1	1	1	1	1	0.013468	1
NA	APECO78_RS06875	r	1370517	1371575	1	1	0.572238	1	1	0.147309	1	1	1	0.572238	1	1	1	1	1	1	0	1	1	1	1	0.507082	1	1	1	1	1	0.507082	1	1	1	1	1	1	1	1	1	1	1	1	0.998111	1	1	0	1
dpiB	APECO78_RS06880	f	1371955	1373613	1	1	1	1	1	1	1	1	1	1	1	1	1	1	1	0.475588	0.603978	1	1	0.571429	1	0.571429	1	1	1	1	1	1	0.571429	1	1	1	1	1	0.958409	1	1	1	0.958409	1	1	1	1	1	1
dpiA	APECO78_RS06885	f	1373582	1374262	1	1	1	1	1	1	1	1	1	0.857562	1	1	1	1	1	1	1	1	1	1	1	1	1	1	1	1	1	1	1	1	1	1	1	1	1	1	1	1	1	1	0.967695	1	1	1	1
dcuC	APECO78_RS06890	r	1374303	1375688	1	0	1	1	1	1	1	1	1	1	1	1	1	1	1	1	1	1	1	1	1	1	1	1	1	1	1	1	1	1	1	1	1	1	1	1	1	1	1	1	1	1	1	1	1
pagP	APECO78_RS06895	f	1376277	1376837	1	1	1	1	1	1	1	1	0	1	1	1	1	1	1	1	1	1	1	1	1	1	1	1	1	1	1	1	1	1	1	1	1	1	1	1	1	0.921569	1	1	0	1	1	1	1
NA	APECO78_RS06900	f	1377012	1377221	1	1	1	1	1	1	1	1	1	1	1	1	1	1	1	1	1	1	1	1	1	1	1	1	1	1	1	1	1	1	1	1	1	1	1	1	1	1	1	1	1	1	1	1	1
NA	APECO78_RS06905	r	1377275	1377658	1	1	0.320312	1	1	0.820312	1	1	1	0.320312	0.304688	0.820312	0.304688	1	0.304688	0	0.554688	1	0.320312	1	0	0.328125	0	1	1	0.304688	0.820312	0.304688	0.304688	1	0.320312	1	1	1	1	1	1	1	1	1	1	1	0.820312	0.820312	1
NA	APECO78_RS06910	f	1377751	1378539	1	1	1	1	1	1	1	1	1	1	1	1	1	1	1	1	1	1	1	1	1	1	1	1	1	1	1	1	1	1	1	1	1	1	1	1	1	0.925222	1	1	1	1	1	1	1
tatE	APECO78_RS06915	f	1378668	1378871	1	1	1	1	1	1	1	1	1	1	1	1	1	1	1	1	1	1	1	1	1	1	1	1	1	1	1	1	1	1	1	1	1	1	1	1	1	1	1	1	1	1	1	1	1
NA	APECO78_RS06920	r	1378972	1379937	1	1	0.819876	1	1	0.596273	1	1	1	1	1	1	0.819876	1	1	1	0.456522	1	1	1	0.729814	1	1	1	1	1	1	1	0.819876	1	1	1	1	1	1	1	1	1	1	1	1	1	1	0.729814	1
NA	APECO78_RS06925	r	1380146	1381099	1	1	0	1	0	0	1	1	1	0.393082	1	0.159329	1	1	1	1	1	1	1	1	1	0	1	1	1	0.163522	0.159329	1	1	1	0	0.839623	1	1	1	1	0.388889	1	1	0.400419	0	1	0	0.34696	1
NA	APECO78_RS06930	f	1381157	1381306	0	0	0	0	0	0	0	0	0	0	0	0	0	0	0	0	0	0	0	0	0	0	0	0	0	0	0	0	0	0	0	0	0	0	0	0	0	0	0	0	0	0	0	0	0
NA	APECO78_RS06935	r	1381358	1381999	1	1	1	1	1	1	1	1	1	1	1	1	1	1	1	1	1	1	1	1	1	1	1	1	1	1	1	1	1	1	1	1	1	1	1	1	1	1	1	1	0.984424	1	1	1	1
NA	APECO78_RS06940	r	1382100	1382363	1	1	1	1	1	1	1	1	1	1	1	1	1	1	1	1	1	1	1	1	1	1	1	1	1	1	1	1	1	1	1	1	1	1	1	1	1	1	1	1	1	1	1	1	1
NA	APECO78_RS06945	r	1382474	1383685	1	1	1	1	1	1	1	1	1	1	1	1	1	1	1	1	1	1	1	1	1	1	1	1	1	1	1	1	1	1	1	1	1	1	1	1	1	1	1	1	0.910891	1	1	1	1
NA	APECO78_RS06950	r	1383825	1384913	1	1	1	1	1	1	1	1	1	0.426997	1	1	1	1	1	1	1	1	1	1	0.426997	1	0.501377	1	1	1	1	1	1	1	1	1	1	1	1	1	1	1	1	1	1	1	1	1	1
NA	APECO78_RS06955	r	1384924	1385979	1	1	1	1	1	1	1	1	1	1	1	1	1	1	1	1	1	1	1	1	1	1	1	1	1	1	1	1	1	1	1	1	1	1	1	1	1	1	1	1	1	1	1	1	1
NA	APECO78_RS06960	r	1386038	1387939	1	1	1	1	1	1	1	1	1	1	1	1	1	1	1	1	1	1	1	1	1	1	1	1	1	1	1	1	1	1	1	1	1	1	1	1	1	1	1	1	0.980021	1	1	0.553102	1
NA	APECO78_RS06965	r	1387970	1388437	1	1	1	1	1	1	1	1	1	1	1	1	1	1	1	1	1	1	1	1	1	1	1	1	1	1	1	1	1	1	1	1	1	1	1	1	1	1	1	1	0.929487	1	1	0	1
NA	APECO78_RS06970	r	1388441	1388758	1	1	1	1	1	1	1	1	1	1	1	1	1	1	1	1	1	1	1	1	1	1	1	1	1	1	1	1	1	1	1	1	1	1	1	1	1	1	1	1	1	1	1	1	1
NA	APECO78_RS06975	r	1389018	1389629	1	1	1	1	1	1	1	1	1	1	1	1	1	1	1	1	1	1	1	1	1	1	1	1	1	1	1	1	1	1	1	1	1	1	1	1	1	1	1	1	1	1	1	1	1
NA	APECO78_RS06980	r	1389653	1390294	1	1	1	1	1	1	1	1	1	1	1	1	1	1	1	1	1	1	1	1	1	1	1	1	1	1	1	1	1	1	1	1	1	1	1	1	1	1	1	1	1	1	1	1	1
holA	APECO78_RS06985	r	1390296	1391327	1	1	1	1	1	1	1	1	1	1	1	1	1	1	1	0.797481	1	1	1	0.992248	1	0.992248	1	1	1	1	1	1	1	1	1	1	1	1	1	1	1	1	1	1	1	1	1	0.992248	1
NA	APECO78_RS06990	r	1391327	1391908	1	1	1	1	1	1	1	1	1	1	1	1	1	1	1	1	1	1	1	1	1	1	1	1	1	1	1	1	1	1	1	1	1	1	1	1	1	1	1	1	1	1	1	1	1
leuS	APECO78_RS06995	r	1391923	1394505	1	1	1	0.912892	1	0.866434	1	1	1	0.0778165	1	1	1	1	1	1	0.425087	1	0.836237	1	1	1	1	1	1	0.917538	1	0.866434	0.866434	1	1	1	1	1	1	1	1	1	1	1	1	1	1	0.47619	1
NA	APECO78_RS07000	f	1394740	1395222	1	1	1	1	1	1	1	1	1	1	1	1	1	1	1	1	1	1	1	1	1	1	1	1	1	1	1	1	1	1	1	1	1	1	1	1	1	1	1	1	1	1	1	1	1
NA	APECO78_RS07005	r	1395292	1396269	1	0	0	1	0	0	1	1	1	0	1	0	0	1	1	0	0.998978	1	0.998978	1	0	0	1	1	1	0	0	1	1	1	0	1	0	1	1	0	0.117587	1	1	0	0	0	0	0	1
NA	APECO78_RS07010	f	1396433	1397140	1	0	0	1	0	0	1	1	1	0	1	0	0	1	1	0	1	1	1	1	0	0	1	1	1	0	0	1	1	1	0	1	0	1	1	0	0.79096	1	1	0	0.389831	0	0	0	1
NA	APECO78_RS07015	f	1397137	1398564	1	0	0	1	0	0	1	1	1	0	1	0	0	1	1	0	1	1	1	1	0	0	1	1	1	0	0	1	1	1	0	1	0	1	1	0	0.251401	1	1	0	0.371148	0	0	0	1
NA	APECO78_RS07020	r	1398574	1399128	0.227027	0	0	1	0	0	1	1	1	0	1	0	0	1	1	0	1	1	1	1	0	0	1	1	1	0	0	1	1	1	0	1	0	1	1	0	1	1	1	0	0.237838	0	0	0	1
NA	APECO78_RS07025	f	1399230	1399937	1	0	0	1	0	0	1	1	1	0	1	0	0	1	1	0	1	1	1	1	0	0	1	1	1	0	0	1	1	1	0	1	0	1	1	0	1	1	1	0	1	0	0	0	1
NA	APECO78_RS07030	f	1399934	1401384	1	0	0	1	0	0	1	1	1	0	1	0	0	1	1	0	1	1	1	1	0	0	1	1	1	0	0	1	1	1	0	1	0	1	1	0	1	1	1	0	0.998622	0	0	0	1
NA	APECO78_RS07035	r	1401444	1403114	1	0.176541	0.125075	1	0.125075	0	1	1	1	0	1	0	0.176541	1	1	0.176541	1	0.628366	1	1	0.176541	0.125075	1	0.953321	0.953321	0	0	1	0.953321	0.953321	0.125075	0.953321	0.176541	1	1	0.176541	1	1	1	0	1	0.176541	0	0.117295	1
rihA	APECO78_RS07040	r	1403198	1404133	1	1	1	1	1	1	1	1	1	1	1	1	1	1	1	1	1	1	1	1	1	1	1	1	1	1	1	1	1	1	1	1	1	1	1	1	1	1	1	1	1	1	1	1	1
artP	APECO78_RS07045	r	1404251	1404976	1	1	1	1	1	1	1	1	1	1	1	1	1	1	1	1	1	1	1	1	1	1	1	1	1	1	1	1	1	1	1	1	1	1	1	1	1	1	1	1	1	1	1	1	1
NA	APECO78_RS07050	r	1404976	1405650	1	1	1	1	1	0.862222	1	1	1	0.8	0.911111	1	1	1	1	1	0.826667	1	1	1	0.911111	1	0.813333	1	1	1	1	0.808889	1	1	1	1	1	1	1	1	1	1	1	1	1	1	1	0.911111	1
NA	APECO78_RS07055	r	1405650	1406390	1	1	0.00134953	1	1	0	1	1	1	0	0	1	0.00134953	1	0.190283	0.00134953	0	1	0.00134953	0.00134953	0	0.190283	0	1	1	0.00134953	0.190283	0	0.190283	1	0.287449	1	1	1	1	1	1	1	1	1	1	1	1	0.678812	1
NA	APECO78_RS07060	r	1406560	1407468	1	1	1	1	1	1	1	1	1	1	1	1	1	1	1	1	1	1	1	1	1	1	1	1	0.221122	1	1	1	1	1	1	1	1	1	1	1	1	1	1	1	1	1	1	1	1
NA	APECO78_RS07065	f	1407923	1409800	0	1	1	1	1	1	0	0	0	1	0	1	1	0	1	1	0	1	0	1	1	1	0	1	1	1	1	0	1	1	1	1	1	1	1	1	1	0	1	1	0	1	1	1	1
lnt	APECO78_RS07070	r	1409878	1411416	0.996101	0.9987	0.9987	1	0.9987	1	0.996101	0.996101	0.996101	0.121507	0.996101	1	0.9987	0.996101	1	0.834958	0.989604	1	0.989604	1	0.9987	0.9987	0.0994152	1	0	1	1	0.118908	0.122807	1	0.9987	1	0.9987	1	1	0.9987	1	0.996101	1	1	0.996101	0.9987	1	0.9987	1
NA	APECO78_RS07075	r	1411441	1412319	1	1	1	1	1	0.808874	1	1	1	1	1	1	1	1	1	1	1	1	1	1	1	1	1	1	1	1	1	1	1	1	1	1	1	1	1	1	1	1	1	1	1	1	1	1	1
NA	APECO78_RS07080	r	1412409	1412876	1	1	1	1	1	1	1	1	1	1	1	1	1	1	1	1	1	1	1	1	1	1	1	1	1	1	1	1	1	1	1	1	1	1	1	1	1	1	1	1	1	1	1	0.252137	1
NA	APECO78_RS07085	r	1412873	1413913	1	1	1	1	1	1	1	1	1	0.798271	0.798271	1	1	1	1	1	1	1	1	1	0.809798	0.694524	1	1	1	1	1	1	1	1	1	1	1	1	1	1	1	1	1	1	1	1	1	0.270893	1
NA	APECO78_RS07090	r	1414066	1415490	1	1	1	1	0.955789	0.324211	1	1	1	0.456842	1	1	1	1	1	1	0.122105	1	1	1	1	1	1	1	1	1	0.324211	1	1	1	1	1	1	1	1	1	1	1	1	1	1	1	1	0.64	1
ubiF	APECO78_RS07095	f	1415636	1416811	1	1	1	1	1	1	1	1	1	0.757653	1	1	1	1	1	1	1	1	1	1	1	1	1	1	1	1	1	1	1	1	1	1	1	1	1	1	1	1	1	1	1	1	1	1	1
NA	APECO78_RS07100	r	1416965	1417039	0	0	0	0	0	0	0	0	0	0	0	0	0	0	0	0	0	0	0	0	0	0	0	0	0	0	0	0	0	0	0	0	0	0	0	0	0	0	0	0	0	0	0	0	0
NA	APECO78_RS07105	r	1417077	1417151	0	0	0	0	0	0	0	0	0	0	0	0	0	0	0	0	0	0	0	0	0	0	0	0	0	0	0	0	0	0	0	0	0	0	0	0	0	0	0	0	0	0	0	0	0
NA	APECO78_RS07110	r	1417200	1417276	0	0	0	0	0	0	0	0	0	0	0	0	0	0	0	0	0	0	0	0	0	0	0	0	0	0	0	0	0	0	0	0	0	0	0	0	0	0	0	0	0	0	0	0	0
NA	APECO78_RS07115	r	1417292	1417366	0	0	0	0	0	0	0	0	0	0	0	0	0	0	0	0	0	0	0	0	0	0	0	0	0	0	0	0	0	0	0	0	0	0	0	0	0	0	0	0	0	0	0	0	0
NA	APECO78_RS07120	r	1417401	1417475	0	0	0	0	0	0	0	0	0	0	0	0	0	0	0	0	0	0	0	0	0	0	0	0	0	0	0	0	0	0	0	0	0	0	0	0	0	0	0	0	0	0	0	0	0
NA	APECO78_RS07125	r	1417499	1417583	0	0	0	0	0	0	0	0	0	0	0	0	0	0	0	0	0	0	0	0	0	0	0	0	0	0	0	0	0	0	0	0	0	0	0	0	0	0	0	0	0	0	0	0	0
NA	APECO78_RS07130	r	1417592	1417668	0	0	0	0	0	0	0	0	0	0	0	0	0	0	0	0	0	0	0	0	0	0	0	0	0	0	0	0	0	0	0	0	0	0	0	0	0	0	0	0	0	0	0	0	0
asnB	APECO78_RS07135	r	1418047	1419711	1	1	1	1	1	1	1	1	1	1	1	1	1	1	1	1	1	1	1	1	1	1	1	1	1	1	1	1	1	1	1	1	1	1	1	1	1	1	1	1	1	1	1	1	1
NA	APECO78_RS07140	r	1419955	1420073	1	1	1	1	0.92437	1	1	1	1	1	1	1	1	1	1	1	1	1	1	1	1	1	1	1	1	1	1	1	1	1	1	1	1	1	1	1	0.92437	1	1	1	1	1	1	1	1
NA	APECO78_RS07145	r	1420108	1420860	1	1	1	1	1	0.370518	1	1	1	1	1	1	1	1	1	1	1	1	1	1	1	1	1	1	1	1	1	1	1	1	1	1	1	1	1	1	1	1	1	1	1	1	1	1	1
NA	APECO78_RS07150	r	1420908	1422128	1	1	1	0.31941	1	1	1	1	1	1	1	1	1	1	1	1	1	1	1	1	1	1	1	1	1	1	1	1	1	1	1	1	1	1	1	1	1	1	1	1	1	1	1	0.142506	1
nagA	APECO78_RS07155	r	1422137	1423285	1	1	1	0.723238	1	1	1	1	1	1	1	1	1	1	1	1	1	1	1	1	1	1	1	1	1	0.302002	1	1	1	1	1	1	1	1	1	1	1	1	1	1	1	1	1	1	1
nagB	APECO78_RS07160	r	1423345	1424145	1	1	1	1	1	1	1	1	1	1	1	1	1	1	1	1	1	1	1	1	1	1	1	1	1	1	1	1	1	1	1	1	1	1	1	1	1	1	1	1	1	1	1	1	1
NA	APECO78_RS07165	f	1424478	1426424	1	1	0.741654	1	1	0.255265	1	1	1	0.255265	0.383667	1	0.82794	1	0.82794	1	0.265023	1	0.729327	1	0.729327	0.255265	0.82794	1	1	0.875193	0.513097	0.575758	0.255265	1	1	1	1	1	1	1	1	1	1	1	1	1	1	0.255265	1
NA	APECO78_RS07170	f	1426692	1428356	1	1	1	1	1	1	1	1	1	0.517117	1	1	1	1	1	1	1	1	1	1	1	1	1	1	0.711712	1	1	1	1	1	1	1	1	1	1	1	1	1	1	1	1	1	1	0.23964	1
chiP	APECO78_RS07175	f	1428936	1430342	1	1	1	1	1	1	1	1	1	1	1	1	1	1	1	1	1	1	1	1	1	1	1	1	1	1	1	1	1	1	1	1	1	1	1	1	1	1	1	1	1	1	1	1	0.5629
NA	APECO78_RS07180	f	1430392	1430718	1	1	1	1	1	1	1	1	1	1	1	1	1	1	1	1	1	1	1	1	1	1	1	1	1	1	1	1	1	1	1	1	1	1	1	1	1	1	1	1	0.981651	1	1	1	1
fur	APECO78_RS07185	r	1430803	1431249	1	1	1	1	1	1	1	1	1	0	1	1	1	1	1	1	0	1	1	1	1	1	1	1	1	1	1	1	0.697987	1	0.697987	1	1	1	1	1	1	1	1	1	1	1	1	0.697987	1
NA	APECO78_RS07190	r	1431242	1431328	0.091954	0.091954	0.091954	0.091954	0.091954	0.091954	0.091954	0.091954	0.091954	0	0.091954	0.091954	0.091954	0.091954	0.091954	0.091954	0	0.091954	0.091954	0.091954	0.091954	0.091954	0.091954	0.091954	0.091954	0.091954	0.091954	0.091954	0	0.091954	0	0.091954	0.091954	0.091954	0.091954	0.091954	0.091954	0.091954	0.091954	0.091954	0.091954	0.091954	0.091954	0	0.091954
NA	APECO78_RS07195	f	1431294	1431548	0.0431373	0.0431373	0.0431373	0.0431373	0.0431373	0.0431373	0.0431373	0.0431373	0.0431373	0.0431373	0.0431373	0.0431373	0.0431373	0.0431373	0.0431373	0.0431373	0.0431373	0.0431373	0.0431373	0.0431373	0.0431373	0.0431373	0.0431373	0.0431373	0.0431373	0.0431373	0.0431373	0.0431373	0.0431373	0.0431373	0.0431373	0.0431373	0.0431373	0.0431373	0.0431373	0.0431373	0.0431373	0.0431373	0.0431373	0.0431373	0.0431373	0.0431373	0.0431373	0.0431373	0.0431373
NA	APECO78_RS07200	r	1431538	1432068	1	1	1	1	1	1	1	1	1	1	1	1	1	1	1	1	1	1	1	1	1	1	1	1	1	1	1	1	1	1	1	1	1	1	1	1	1	1	1	1	1	1	1	1	1
NA	APECO78_RS07205	r	1432208	1432501	1	1	1	1	1	1	1	1	1	1	1	1	1	1	1	1	1	1	1	1	1	1	1	1	1	1	1	1	1	1	1	1	1	1	1	1	1	1	1	1	0.986395	1	1	1	1
NA	APECO78_RS07210	r	1432641	1433405	1	1	1	1	1	1	1	1	1	1	1	1	1	1	1	1	1	1	1	1	1	1	1	1	1	1	1	1	1	1	1	1	1	1	1	1	1	1	1	1	1	1	1	1	1
NA	APECO78_RS07215	f	1433590	1434135	1	1	1	1	1	1	1	1	1	1	1	1	1	1	1	1	1	1	1	1	1	1	1	1	1	1	1	1	1	1	1	1	1	1	1	1	1	1	1	1	1	1	1	1	1
NA	APECO78_RS07220	f	1434161	1435801	1	1	1	1	1	1	1	1	1	0.612431	1	1	1	1	1	1	1	1	1	1	1	1	1	1	1	1	1	1	1	1	1	1	1	1	1	1	1	1	1	1	1	1	1	0.612431	1
potE	APECO78_RS07225	r	1435857	1437176	1	1	1	1	1	1	1	1	1	0.432576	1	1	1	1	1	1	0	1	0	1	1	0.450758	1	1	1	0.468939	0.468939	0.468939	0.432576	1	0.432576	1	1	1	1	1	1	1	1	1	0	1	1	0.468939	1
NA	APECO78_RS07230	r	1437173	1439371	1	1	1	1	1	1	1	1	1	1	1	1	1	1	1	1	0.578445	1	0.795816	1	1	1	1	1	1	1	0.859482	0.83538	1	1	1	1	1	1	1	1	1	0.83538	1	1	0.744429	1	1	1	1
NA	APECO78_RS07235	f	1439905	1440039	0	0	1	0	0	1	0	0	0	1	0	0	0	0	1	0	0	1	0	1	0	1	0	1	1	1	1	0	1	1	1	0	0	0	0	0	0	0	0	0	0	0	0	1	0
NA	APECO78_RS07240	r	1440061	1440738	0.160767	1	0.30531	1	1	0.513274	0.992625	0.992625	0.992625	0.30531	0.992625	1	1	0.992625	1	1	0.160767	1	0.361357	0.160767	0.992625	0.30531	0.992625	1	1	1	0.557522	0.992625	1	1	1	1	1	1	1	1	1	0.992625	1	1	0.992625	1	1	0.59292	1
NA	APECO78_RS07245	r	1440735	1443419	1	0.0476723	0.502421	1	1	0.553818	1	1	1	0.502421	1	1	1	1	1	0.271136	1	1	1	1	1	1	1	1	1	1	1	1	1	1	1	1	1	1	1	1	1	1	1	1	1	1	1	0.473371	1
NA	APECO78_RS07250	r	1443412	1443984	1	1	1	1	1	1	1	1	1	1	1	1	1	1	1	1	1	1	1	1	1	1	1	1	0.371728	1	1	1	1	1	1	1	1	1	1	1	1	1	1	1	1	1	1	1	1
NA	APECO78_RS07255	r	1443993	1446041	1	1	0.314788	1	1	1	1	1	1	0.36896	1	1	0.704246	1	0.704246	1	0.484627	1	1	1	1	0.36896	1	1	1	0.427526	0.36896	0.704246	0.704246	1	0.323572	1	1	1	1	1	1	1	1	1	1	1	1	0.323572	1
NA	APECO78_RS07260	r	1446064	1447737	1	1	0.497013	1	1	0.497013	1	1	1	0.0919952	1	1	0.497013	1	0.185185	1	0.000597372	1	0.31601	1	0.497013	0.497013	1	1	1	0.497013	0.497013	0.543608	0.126045	1	0.497013	1	1	1	1	1	1	0.0919952	1	1	1	1	1	0.260454	1
kdpF	APECO78_RS07265	r	1447737	1447826	1	1	1	1	1	1	1	1	1	1	1	1	1	0.0111111	1	0.0111111	1	1	1	1	1	1	1	1	1	1	1	1	1	1	1	1	1	1	0.0111111	1	1	1	0.0111111	1	1	1	1	1	1
NA	APECO78_RS07270	f	1448139	1448345	1	1	1	1	1	1	1	1	1	1	1	1	1	1	1	1	1	1	1	1	1	1	1	1	0	1	1	1	1	1	0	1	1	1	1	1	1	1	1	1	1	1	1	1	1
NA	APECO78_RS07275	f	1448588	1452781	0.783262	0	0	0.843109	0	0	0.598951	0.451836	0.892704	0	0.386028	0	0	0.999046	0.513352	0	0	1	0	0.709108	0	0	0.892704	1	0.824273	0	0	0.371006	0.931569	0.892704	0	1	0	0.892465	1	0	0	0.366237	1	0	0.0417263	0	0	0	0.892465
NA	APECO78_RS07280	f	1452786	1453106	0	0	0	0	0	0	0	0	0	0	0	0	0	0	0	0	0	0	0	0	0	0	0	0	0	0	0	0	0	0	0	0	0	0	0	0	0	0	0	0	0	0	0	0	0
NA	APECO78_RS07285	f	1453224	1454657	1	0	0	0.662483	0	0	1	1	0.677127	0	0.329847	0	0	1	0.679916	0	0	1	0	1	0	0	0.679916	1	1	0	0	0.763598	1	1	0	1	0	0.757322	1	0	0	0.889121	1	0	0.0808926	0	0	0	1
NA	APECO78_RS07290	f	1454654	1455223	1	0	0	0	0	0	1	1	0	0	0	0	0	1	1	0	0	1	0	1	0	0	1	1	0.00701754	0	0	1	1	1	0	1	0	0.126316	1	0	0	1	1	0	0	0	0	0	1
NA	APECO78_RS07295	f	1455449	1455703	1	0.929412	0	0.929412	0	0.929412	1	1	0	0.929412	0.929412	0.929412	0.929412	1	1	0	1	1	1	1	0.929412	0	1	1	1	0.929412	0.929412	1	1	1	0	1	0.929412	0.972549	1	0.929412	0.929412	1	1	0.929412	0.929412	0.929412	0.929412	0	1
NA	APECO78_RS07300	f	1455922	1456965	1	0.439655	0.135057	1	0.135057	0.92433	1	1	0.821839	1	1	0.92433	0.60249	1	1	0.231801	1	1	1	1	0.630268	0.135057	0.824713	1	0.841954	0.995211	0.995211	1	1	1	0.135057	1	1	1	1	0.548851	1	1	1	0.995211	1	1	0.995211	0.135057	1
NA	APECO78_RS07305	f	1457392	1457901	1	1	0.658824	1	1	0.658824	1	1	1	1	1	1	1	1	1	1	1	1	1	1	1	1	1	1	1	1	1	1	1	1	1	1	1	1	1	1	1	1	1	1	1	1	1	1	1
NA	APECO78_RS07310	f	1457898	1459316	0.982382	1	1	1	1	1	1	0.995067	0.995067	1	0.995067	1	1	0.995067	1	1	1	1	1	1	1	1	1	1	1	1	1	0.995067	1	1	1	1	1	1	1	1	1	0.995067	1	1	0.992953	1	1	1	1
NA	APECO78_RS07315	r	1459358	1460839	1	1	0.995951	1	1	0.995951	1	1	1	1	0.995951	1	0.700405	1	1	1	0.995951	1	0.995951	0.995951	1	0.995951	1	1	1	1	0.995951	0.995951	1	1	1	1	1	1	1	1	1	1	1	1	1	1	1	0.995951	1
NA	APECO78_RS07320	f	1461110	1461853	1	1	0.258065	1	1	1	1	1	1	1	1	1	1	1	1	1	1	1	1	1	1	1	1	1	1	1	1	1	1	1	1	1	1	1	1	1	1	1	1	1	1	1	1	1	1
NA	APECO78_RS07325	f	1461876	1462532	1	1	1	1	1	1	1	1	1	0.232877	1	1	0.776256	1	1	1	0.936073	1	1	0.936073	0.584475	0.0106545	0.90411	1	1	0.0106545	0.90411	0.356164	0.90411	1	1	1	1	1	1	1	1	1	1	1	1	1	1	0.284627	1
NA	APECO78_RS07330	f	1462526	1463458	1	1	1	1	1	1	1	1	1	0.251876	1	1	1	1	1	1	1	1	1	1	1	1	1	1	1	1	1	1	1	1	1	1	1	1	1	1	1	1	1	1	1	1	1	1	1
NA	APECO78_RS07335	f	1463448	1464182	1	1	0.227211	1	1	1	1	1	1	1	1	1	1	1	1	1	1	1	1	1	1	1	1	1	1	1	1	1	0.284354	1	1	1	1	1	1	1	1	1	1	1	1	1	1	0.014966	1
NA	APECO78_RS07340	f	1464218	1465009	1	1	1	1	1	1	1	1	1	0.688131	1	1	1	1	1	1	1	1	1	1	1	1	1	1	1	1	1	1	1	1	1	1	1	1	1	1	1	1	1	1	1	1	1	1	1
NA	APECO78_RS07345	r	1465006	1466052	1	1	0.212034	1	1	0.212034	1	1	1	0	0.189112	1	0.174785	1	0.00382044	1	0.174785	1	0.266476	0.00382044	0.13467	0.13467	0.00382044	1	0.644699	0.332378	0.332378	0.189112	0.13467	1	0.00382044	1	1	1	1	1	1	1	1	1	1	1	1	0.189112	1
NA	APECO78_RS07350	r	1466204	1467265	1	0.998117	0.228814	1	0.228814	0.353107	1	1	0.993409	0	1	0.353107	0.998117	1	1	0.998117	1	1	1	1	0.998117	0.228814	0.745763	1	1	0.353107	0.353107	1	1	1	0.228814	1	0.998117	1	1	0.998117	0.353107	1	1	0.353107	1	0.998117	0.353107	0.228814	1
NA	APECO78_RS07355	r	1467262	1467993	0.995902	1	0.163934	1	0.163934	0	0.995902	0.995902	0.953552	0	0.995902	0	1	0.995902	1	1	1	1	1	1	1	0.163934	0	1	1	0	0	0.995902	1	1	0.163934	1	1	1	1	1	0	0.995902	1	0	1	1	0	0.163934	1
NA	APECO78_RS07360	r	1468008	1470458	1	1	0.228886	1	0.228886	0.237454	1	1	1	0.250102	1	0.237454	1	1	1	1	0.308446	1	1	1	1	0.228886	0.0640555	1	1	0.202774	0.202774	0.952264	1	1	0.228886	1	1	1	1	1	0.250102	0.929009	1	0.237454	1	1	0.237454	0.228886	1
NA	APECO78_RS07365	r	1470518	1471084	1	1	0	1	0	0	1	1	1	0	1	0	1	1	1	1	1	1	1	1	1	0	0	1	1	0	0	1	1	1	0	1	1	1	1	1	0	0	1	0	1	1	0	0	1
gltA	APECO78_RS07370	r	1471474	1472757	1	1	1	0.0101246	1	1	1	1	1	0.995327	1	1	1	1	1	1	1	1	1	1	1	1	1	1	1	1	1	1	1	1	1	1	1	1	1	1	1	1	1	1	0.999221	1	1	1	1
NA	APECO78_RS07375	f	1472745	1472930	0.0698925	0.0698925	1	1	1	1	1	0.0698925	1	1	1	1	1	0.0698925	1	1	0.0698925	1	1	1	1	0.0698925	0.0698925	1	1	1	1	1	1	1	1	0.0698925	1	1	0.0698925	1	1	1	0.0698925	1	0.0698925	0.0698925	1	0.0698925	1
sdhC	APECO78_RS07380	f	1473451	1473855	0.711111	0.711111	1	0.711111	0.711111	0.82963	0.711111	0.82963	0.711111	1	0.711111	0.711111	0.711111	0.711111	1	0.82963	0.711111	0.82963	1	1	1	1	0.711111	0.82963	0.711111	0.82963	1	1	1	0.82963	1	0.711111	0.711111	1	0.82963	0.711111	0.711111	0.711111	0.82963	0.711111	0.711111	0.711111	0.711111	1	0.711111
sdhD	APECO78_RS07385	f	1473849	1474196	1	1	1	1	1	1	1	1	1	1	1	1	1	1	1	1	1	1	1	1	1	1	1	1	1	1	1	1	1	1	1	1	1	1	1	1	1	1	1	1	1	1	1	1	1
sdhA	APECO78_RS07390	f	1474196	1475962	1	1	1	1	1	1	1	1	1	0.85399	1	1	1	1	1	1	1	1	1	1	1	1	1	1	1	1	0.62026	1	1	1	0.62026	1	1	1	1	1	1	1	1	1	1	1	1	1	1
sdhB	APECO78_RS07395	f	1475978	1476694	1	1	1	1	1	0.167364	1	1	1	1	1	1	1	1	1	1	1	1	1	1	1	1	1	1	1	1	1	0.439331	1	1	1	1	1	1	1	1	1	1	1	1	1	1	1	1	1
NA	APECO78_RS07400	f	1476753	1477013	0.482759	0.318008	0.590038	0.314176	0.321839	0.590038	0.314176	0.482759	0.482759	0.482759	0.314176	0.314176	0.318008	0.482759	0.314176	0.318008	0.314176	0.482759	0.314176	0.314176	0.321839	0.590038	0.314176	0.482759	0.482759	0.590038	0.590038	0.321839	0.482759	0.482759	0.590038	0.482759	0.318008	0.314176	0.314176	0.314176	0.482759	0.482759	0.314176	0.318008	0.164751	0.314176	0.314176	0.590038	0.314176
NA	APECO78_RS07405	f	1476995	1479796	1	1	1	1	1	1	1	1	1	1	1	1	1	1	1	1	1	1	1	1	1	1	1	1	1	1	1	1	1	1	1	1	1	1	1	1	1	1	1	1	1	1	1	1	1
NA	APECO78_RS07410	f	1479811	1481028	1	1	1	1	1	1	1	1	1	0.14532	1	1	1	1	1	1	0.194581	1	1	1	1	1	1	1	1	1	1	0.14532	1	1	1	1	1	1	1	1	1	1	1	1	1	1	1	1	1
sucC	APECO78_RS07415	f	1481122	1482288	1	1	1	1	1	1	1	1	1	1	1	1	1	1	1	1	1	1	1	1	1	1	1	1	1	1	1	1	1	1	1	1	1	1	1	1	1	1	1	1	1	1	1	1	1
NA	APECO78_RS07420	f	1482288	1483157	1	1	1	1	1	1	1	1	1	0.956322	0.335632	1	0.00114943	1	0.294253	1	0.208046	1	1	1	1	1	1	1	1	1	1	0.335632	0.208046	1	1	1	1	1	1	1	1	1	1	1	1	1	1	1	1
NA	APECO78_RS07425	r	1483261	1483983	1	0	0	1	0	0	1	1	0	1	1	0	0	1	1	0	0	1	0	1	0	0	1	1	1	0	0	1	1	1	0	1	0	1	1	0	0.219917	1	1	1	0	0	0	0	1
NA	APECO78_RS07430	f	1484152	1486068	1	0.0271257	0.0271257	1	0.0271257	0.0271257	1	1	0.0271257	0.522692	0.480438	0.0271257	0.0271257	1	0.480438	0.0271257	0	1	0	0.884716	0.0271257	0.0271257	0.619718	1	1	0.0271257	0.0271257	0.619718	0.480438	1	0.0271257	1	0.0271257	1	1	0.0271257	0.742306	1	1	1	0	0.0271257	0.0271257	0	1
NA	APECO78_RS07435	f	1486086	1488719	1	0	0	1	0	0	1	1	0	0.996203	1	0	0	1	1	0	0	1	0	1	0	0	0.0728929	1	1	0	0	1	0.173121	1	0	1	0	1	1	0	0.996203	1	1	0.996203	0	0	0	0	1
NA	APECO78_RS07440	f	1488744	1488971	1	0.54386	0.644737	1	0.451754	0.679825	1	1	0.671053	0.679825	1	0.679825	0.692982	1	1	0.552632	0.679825	1	0.679825	1	0.701754	0.644737	1	1	0.70614	0.679825	0.644737	1	1	1	0.644737	1	0.552632	1	1	0.451754	0.451754	1	1	0.679825	0.692982	0.692982	0.644737	0.671053	1
NA	APECO78_RS07445	f	1489566	1491134	1	1	1	1	1	1	1	1	0.986616	1	1	1	1	1	1	1	1	1	1	1	1	1	1	1	1	1	1	1	1	1	1	1	1	1	1	1	1	1	1	1	1	1	1	1	1
NA	APECO78_RS07450	f	1491150	1492289	1	1	1	1	0.794737	1	1	1	1	1	1	1	1	1	1	1	1	1	1	1	1	1	1	1	1	1	1	1	1	1	1	1	1	1	1	1	1	1	1	1	1	1	1	1	1
NA	APECO78_RS07455	f	1492304	1492417	1	1	1	1	1	1	1	1	1	1	1	1	1	1	1	1	1	1	1	1	1	1	1	1	1	1	1	1	1	1	1	1	1	1	1	1	1	1	1	1	0.964912	1	1	1	1
NA	APECO78_RS07460	f	1492417	1492710	1	1	1	1	1	1	1	1	1	1	1	1	1	1	1	1	1	1	1	1	1	0.687075	1	1	1	1	0.687075	1	1	1	0.687075	1	1	1	1	1	0.687075	1	1	1	1	1	0.687075	0.687075	1
NA	APECO78_RS07465	f	1492860	1493264	1	1	1	1	1	1	1	1	1	1	1	1	1	1	1	1	1	1	1	1	1	1	1	1	1	1	1	1	1	1	1	1	1	1	1	1	1	1	1	1	1	1	1	1	1
NA	APECO78_RS07470	f	1493270	1493953	1	0.925439	1	1	1	1	1	1	0.925439	1	0.402047	0.925439	1	1	0.925439	1	1	1	0.925439	1	0.925439	0.402047	1	0.925439	0.925439	1	0.925439	1	0.402047	1	0.216374	0.925439	0.925439	1	1	0.925439	1	1	1	0.925439	1	0.925439	1	0.400585	0.925439
NA	APECO78_RS07475	f	1493957	1494385	1	1	1	1	1	1	1	1	1	1	1	1	1	1	1	1	1	1	1	1	1	1	1	1	1	1	1	1	1	1	1	1	1	1	1	1	1	1	1	1	1	1	1	1	1
tolA	APECO78_RS07480	f	1494450	1495715	1	1	1	0.116114	1	1	1	0.116114	1	1	1	1	1	1	1	1	1	1	1	1	1	1	1	1	1	1	1	1	1	1	1	1	1	1	1	1	1	1	1	1	1	1	1	1	1
tolB	APECO78_RS07485	f	1495848	1497140	1	1	1	1	1	1	1	1	1	0.531323	1	1	1	1	1	1	1	1	1	1	1	1	1	1	1	1	1	1	1	1	1	1	1	1	1	1	1	1	1	1	1	1	1	1	1
NA	APECO78_RS07490	f	1497175	1497696	1	1	1	1	1	1	1	1	1	1	1	1	1	1	1	1	1	1	1	1	1	1	1	1	1	1	1	1	1	1	1	1	1	1	1	1	1	1	1	1	1	1	1	1	1
NA	APECO78_RS07495	f	1497706	1498497	1	1	1	1	1	1	1	1	1	1	1	1	1	1	1	1	1	1	1	1	1	1	1	1	1	1	1	1	1	1	1	1	1	1	1	1	1	1	1	1	1	1	1	1	1
NA	APECO78_RS07500	f	1498662	1498737	0	0	0	0	0	0	0	0	0	0	0	0	0	0	0	0	0	0	0	0	0	0	0	0	0	0	0	0	0	0	0	0	0	0	0	0	0	0	0	0	0	0	0	0	0
NA	APECO78_RS24000	f	1498693	1498837	0	0	0	0	0	0	0	0	0	0	0	0	0	0	0	0	0	0	0	0	0	0	0	0	0	0	0	0	0	0	0	0	0	0	0	0	0	0	0	0	0	0	0	0	0
NA	APECO78_RS07505	f	1498873	1498948	0	0	0	0	0	0	0	0	0	0	0	0	0	0	0	0	0	0	0	0	0	0	0	0	0	0	0	0	0	0	0	0	0	0	0	0	0	0	0	0	0	0	0	0	0
NA	APECO78_RS07510	f	1498951	1499026	0	0	0	0	0	0	0	0	0	0	0	0	0	0	0	0	0	0	0	0	0	0	0	0	0	0	0	0	0	0	0	0	0	0	0	0	0	0	0	0	0	0	0	0	0
NA	APECO78_RS24005	f	1498982	1499124	0	0	0	0	0	0	0	0	0	0	0	0	0	0	0	0	0	0	0	0	0	0	0	0	0	0	0	0	0	0	0	0	0	0	0	0	0	0	0	0	0	0	0	0	0
NA	APECO78_RS07515	f	1499176	1499251	0	0	0	0	0	0	0	0	0	0	0	0	0	0	0	0	0	0	0	0	0	0	0	0	0	0	0	0	0	0	0	0	0	0	0	0	0	0	0	0	0	0	0	0	0
NA	APECO78_RS07520	f	1499255	1499330	0	0	0	0	0	0	0	0	0	0	0	0	0	0	0	0	0	0	0	0	0	0	0	0	0	0	0	0	0	0	0	0	0	0	0	0	0	0	0	0	0	0	0	0	0
NA	APECO78_RS24010	f	1499286	1499428	0	0	0	0	0	0	0	0	0	0	0	0	0	0	0	0	0	0	0	0	0	0	0	0	0	0	0	0	0	0	0	0	0	0	0	0	0	0	0	0	0	0	0	0	0
NA	APECO78_RS07525	f	1499477	1499552	0	0	0	0	0	0	0	0	0	0	0	0	0	0	0	0	0	0	0	0	0	0	0	0	0	0	0	0	0	0	0	0	0	0	0	0	0	0	0	0	0	0	0	0	0
NA	APECO78_RS07530	f	1499586	1499661	0	0	0	0	0	0	0	0	0	0	0	0	0	0	0	0	0	0	0	0	0	0	0	0	0	0	0	0	0	0	0	0	0	0	0	0	0	0	0	0	0	0	0	0	0
NA	APECO78_RS07535	f	1500066	1501109	0.991379	0.991379	1	0.991379	1	1	0.991379	0.991379	1	1	0.991379	0.991379	1	0.991379	0.921456	0.991379	1	0.991379	1	0.991379	1	1	0.991379	0.991379	0.991379	1	1	0.991379	0.991379	0.991379	0.991379	0.991379	1	0.991379	0.991379	1	0.991379	0.991379	0.991379	1	0.999042	1	0.991379	0.991379	0.991379
NA	APECO78_RS07540	f	1501147	1501866	1	1	0.8625	1	1	1	0.979167	1	1	0.8625	1	1	0.979167	0.979167	1	1	0.8625	1	1	1	1	1	1	1	0.979167	1	1	0.979167	0.979167	1	1	0.979167	1	1	1	1	1	0.979167	1	1	1	1	1	0.979167	0.979167
NA	APECO78_RS07545	r	1501863	1502804	1	1	0.394904	1	0.394904	1	1	1	1	1	1	1	1	1	1	1	1	1	1	1	1	0.394904	1	1	1	1	1	1	1	1	0.394904	1	1	1	1	1	1	0.901274	1	1	0.987261	1	1	0.219745	1
NA	APECO78_RS07550	r	1502918	1503298	1	1	1	1	1	1	1	1	1	1	1	1	1	1	1	1	1	1	1	1	1	1	1	1	1	1	1	1	1	1	1	1	1	1	1	1	1	1	1	1	1	1	1	1	1
NA	APECO78_RS07555	r	1503393	1503506	0	0	0	0	0	0	0	0	0	0	0	0	0	0	0	0	0	0	0	0	0	0	0	0	0	0	0	0	0	0	0	0	0	0	0	0	0	0	0	0	0	0	0	0	0
NA	APECO78_RS07560	f	1503614	1504666	1	1	0.874644	1	1	0.865147	1	1	1	0.846154	1	1	0.874644	1	1	1	0.874644	1	1	1	1	1	1	1	1	1	1	1	1	1	0.874644	1	1	1	1	1	1	1	1	1	1	1	1	0.762583	1
gpmA	APECO78_RS07565	r	1504824	1505576	1	1	1	1	1	1	1	1	1	1	1	1	1	1	1	1	1	1	1	1	1	1	1	1	1	1	1	1	1	1	1	1	1	1	1	1	1	1	1	1	1	1	1	1	1
galM	APECO78_RS07570	r	1505781	1506821	0.999039	0.999039	0.999039	1	0.999039	0.999039	0.999039	0.999039	0.999039	0.999039	0.999039	0.999039	0.999039	0.999039	1	0.999039	0.999039	1	0.999039	1	0.999039	0.999039	0.999039	1	1	0.999039	0.999039	0.999039	1	1	0.999039	1	0.999039	1	1	0.999039	0.999039	0.999039	1	0.999039	0.993276	0.999039	0.999039	0.999039	1
NA	APECO78_RS07575	r	1506815	1507963	1	1	1	1	1	1	1	1	1	0.245431	1	1	1	1	1	0.321149	1	1	1	1	1	1	1	1	1	1	1	1	0.550914	1	1	1	1	1	1	1	1	1	1	1	1	1	1	1	1
NA	APECO78_RS07580	r	1507967	1509013	1	1	1	1	1	1	1	1	1	1	1	1	1	1	1	1	1	1	1	1	1	1	1	1	1	1	1	1	1	1	1	1	1	1	1	1	1	1	1	1	1	1	1	1	1
NA	APECO78_RS07585	r	1509023	1510039	1	1	1	1	1	1	1	1	1	1	1	1	1	1	1	1	1	1	1	1	1	1	1	1	1	1	1	1	1	1	1	1	1	1	1	1	1	1	1	1	1	1	1	1	1
NA	APECO78_RS07590	r	1510300	1511772	1	1	1	1	1	1	1	1	0.995927	1	1	1	1	1	1	1	1	1	1	1	1	1	1	1	1	1	1	1	1	0.897488	1	1	1	1	1	1	1	1	1	1	0.995927	1	1	1	1
NA	APECO78_RS07595	r	1511700	1511846	0.544218	0.544218	0.544218	0.544218	0.544218	0.544218	0.544218	0.544218	0.544218	0.544218	0.544218	0.544218	0.544218	0.544218	0.544218	0.544218	0.544218	0.544218	0.544218	0.619048	0.544218	0.544218	0.544218	0.544218	0.544218	0.619048	0.544218	0.544218	0.544218	0.544218	0.544218	0.544218	0.544218	0.544218	0.544218	0.619048	0.544218	0.544218	0.544218	0.544218	0.544218	0.544218	0.544218	0.544218	0.544218
NA	APECO78_RS07600	r	1511840	1512628	1	1	1	1	1	1	1	1	1	1	1	1	1	1	1	1	1	1	1	1	1	1	1	1	1	1	1	1	1	1	1	1	1	1	1	1	1	1	1	1	1	1	1	1	1
NA	APECO78_RS07605	f	1512757	1512906	1	1	1	1	1	1	1	1	1	1	1	1	1	1	1	1	1	1	1	1	1	1	1	1	1	1	1	1	1	1	1	1	1	1	1	1	1	1	1	1	1	1	1	1	1
modA	APECO78_RS07610	f	1513073	1513846	1	1	1	1	1	1	1	1	1	1	1	1	1	1	1	1	1	1	1	1	1	1	1	1	1	1	1	1	1	1	1	1	1	1	1	1	1	1	1	1	1	1	1	1	1
modB	APECO78_RS07615	f	1513846	1514535	1	1	1	1	1	1	1	1	1	0.00144928	1	1	1	1	1	1	1	1	1	1	1	1	1	1	1	1	1	1	1	1	1	1	1	1	1	1	1	1	1	1	1	1	1	1	1
modC	APECO78_RS07620	f	1514538	1515596	1	1	1	1	1	1	1	1	1	0.300283	1	1	1	1	1	1	0.423985	1	1	1	1	1	1	1	1	1	1	1	0.455146	1	1	1	1	1	1	1	1	1	1	1	1	1	1	0.331445	1
NA	APECO78_RS07625	r	1515597	1516415	1	1	1	1	1	1	1	1	1	1	1	1	1	1	1	1	1	1	1	1	1	1	1	1	1	1	1	1	1	1	1	1	1	1	1	1	1	1	1	1	1	1	1	1	1
NA	APECO78_RS07630	f	1516570	1517565	1	1	1	1	1	1	1	1	1	1	1	1	1	1	1	1	1	1	1	1	1	1	1	1	1	1	1	1	1	1	1	1	1	1	1	1	1	1	1	1	1	1	1	1	1
NA	APECO78_RS07635	r	1517606	1518559	1	1	1	0.554507	1	1	1	1	1	0.987421	1	1	1	1	1	1	1	1	1	1	1	1	1	1	0.611111	1	1	1	0.244235	1	1	1	1	1	1	1	1	1	1	1	0.977987	1	1	1	1
NA	APECO78_RS07640	f	1518743	1519795	1	1	1	1	1	1	1	1	1	1	1	1	1	1	1	1	1	1	1	0.947768	1	1	1	1	1	1	1	0.982906	1	1	1	1	1	0.947768	1	1	1	1	1	1	1	1	1	1	0.947768
NA	APECO78_RS07645	f	1519871	1521304	1	1	0.213389	0	1	1	1	1	1	1	1	1	1	1	1	1	0.1841	1	1	0.213389	1	0.0878661	0	1	1	0.213389	1	0.971409	1	1	1	1	1	1	1	1	1	1	1	1	1	1	1	0	1
NA	APECO78_RS07650	f	1521487	1523748	1	1	0.789125	0.789125	1	0.777188	1	1	1	0.136605	1	1	0.789125	1	1	0.823607	0.884615	1	1	0.823607	0.777188	0.777188	1	1	1	0.789125	0.777188	0.823607	1	1	1	1	1	1	1	1	1	1	1	1	1	1	1	0.777188	1
NA	APECO78_RS07655	r	1523982	1525265	1	0.999221	0.999221	1	0.999221	0.999221	1	1	1	0.999221	1	0.999221	0.999221	1	1	0.999221	1	1	1	1	0.999221	0.999221	1	1	1	0.999221	0.999221	1	1	1	0.999221	1	0.999221	1	1	0.999221	0.999221	1	1	0.999221	1	0.999221	0.999221	0.999221	1
NA	APECO78_RS07660	r	1525400	1526470	0	1	0	1	0	0	1	1	0	0	0	0	1	1	0	1	0	1	0	1	1	1	1	1	1	0	0	1	1	1	0	1	1	1	0	1	0	1	0	0	0	1	0	0	1
NA	APECO78_RS07665	r	1526448	1526666	0	0.105023	0	0.105023	0	0	0.105023	0.105023	0	0	0	0	0.105023	0.105023	0	0.105023	0	0.105023	0	0.105023	0.105023	0.105023	0.105023	0.105023	0.105023	0	0	0.105023	0.105023	0.105023	0	0.105023	0.105023	0.105023	0	0.105023	0	0.105023	0	0	0	0.105023	0	0	0.105023
NA	APECO78_RS07670	r	1526706	1526873	1	0.928571	1	1	0.928571	1	0.64881	0.928571	0	1	0	1	1	0.845238	0	1	0	0.928571	0	1	0.928571	1	0.928571	0.928571	0.928571	1	1	0	0.928571	0.928571	1	1	0.928571	0.928571	0	1	1	0	0	0	1	1	1	0.928571	1
NA	APECO78_RS07675	f	1527146	1527511	0.877049	1	1	0.379781	1	1	1	0	0	1	1	1	1	1	0.877049	0.505464	1	1	0.762295	1	0.877049	1	0.822404	0.775956	0.775956	1	0.877049	0	1	1	1	0.505464	1	0.508197	1	0.877049	0.877049	0.508197	1	1	0.877049	0.672131	1	0	1
NA	APECO78_RS07680	f	1527469	1528374	1	1	1	0.599338	1	0.974614	0.886313	0.31457	0.880795	1	1	1	1	1	1	0.313466	1	0.467991	1	1	1	1	1	0.467991	0.407285	0.643488	0.673289	0	0.772627	0.772627	1	0.31457	1	1	1	1	1	0.220751	1	1	1	1	1	0	1
NA	APECO78_RS07685	r	1528694	1529491	0.215539	0	0	0.056391	0	0.0576441	0.521303	0	0	0.10401	0.0413534	0.056391	0	0.863409	0	0	0.056391	1	0	0.0576441	0.0614035	0	0.075188	1	1	0.0639098	0.0639098	0.056391	0	1	0	1	0	0.0601504	0.197995	0	0.780702	0.0639098	0.197995	0.0614035	0.056391	0.066416	0.0639098	0	0.056391
NA	APECO78_RS07690	r	1529502	1530257	1	0	0	0	0	0	0	0	0	0	0	0	0	0	0	0	0	1	0	0	0	0	0	1	1	0	0	0	1	1	0	1	0	0	0	0	0	0	0	0	0	0	0	0	0
NA	APECO78_RS07695	r	1530259	1530666	0.578431	0.0980392	0	0.218137	0	0.590686	0.0980392	0.102941	0	0.441176	0	0.20098	0.0980392	0.644608	0.10049	0.0980392	0.375	1	0	0	0.0980392	0.0980392	0	1	1	0.20098	0.20098	0.120098	1	1	0	1	0.0980392	0	0.296569	0.0980392	0.115196	0.102941	0.296569	0	0.102941	0.473039	0.289216	0	1
NA	APECO78_RS07700	r	1530663	1530884	0.018018	0.018018	0.882883	0.018018	0.882883	0.968468	0.018018	0.018018	0	0	0.882883	0.968468	0.018018	0.018018	1	0.018018	0.882883	1	0	0	0.018018	0.900901	0	0.018018	1	0.968468	0.968468	0.882883	1	1	0.882883	0.018018	0.018018	0	0	0.018018	0.018018	0.018018	0	0.635135	0	0.018018	0.968468	0.882883	0.018018
NA	APECO78_RS07705	r	1530983	1531198	1	1	1	1	1	0.555556	1	0.24537	1	0	1	0.555556	1	0.99537	1	1	0.99537	1	0	0	1	1	0	1	1	0.555556	0.555556	1	1	1	1	1	1	1	0	1	0.99537	1	0	0.99537	0	1	0.555556	1	1
NA	APECO78_RS07710	r	1531195	1531278	0.047619	0.0952381	0.0952381	0.0952381	0.0952381	0.0833333	0.0952381	0	0.047619	0	0.0952381	0.0833333	0.0952381	0.0833333	0.0952381	0.0952381	0.845238	0.0952381	0	0	0.0952381	0.0952381	0	0.0952381	0.0952381	0.0833333	0.0833333	0.047619	0.0952381	0.0952381	0.0952381	0.0952381	0.0952381	0.0952381	0	0.0952381	0.0833333	0.0952381	0	0.0833333	0	0.0952381	0.0833333	0.0952381	0.0952381
NA	APECO78_RS07715	r	1531275	1531466	0.015625	0.59375	0.59375	0.59375	0.59375	0.59375	0.59375	0	0.015625	0	0.609375	0.59375	0.59375	0.739583	0.739583	0.59375	0.78125	0.59375	0	0	0.59375	0.59375	0	0.59375	0.59375	0.59375	0.59375	0.015625	0.59375	0.59375	0.59375	0.59375	0.59375	0.59375	0	0.59375	1	0.59375	0	0.59375	0	0.59375	0.59375	0.59375	0.59375
NA	APECO78_RS07720	r	1531439	1531630	0.869792	0.0520833	0.0520833	0	0.0520833	0.0520833	0.0520833	0	0.869792	0	0.869792	0.0520833	0.0520833	1	1	0.0520833	1	0.0520833	0	0	0.0520833	0.0520833	0	0.0520833	0.0520833	0.0520833	0.0520833	0.40625	0.0520833	0.0520833	0.0520833	0.0520833	0.0520833	0.0520833	0	0.0520833	1	0.0520833	0	0.0520833	0	0.0520833	0.135417	0.0520833	0.0520833
NA	APECO78_RS07725	r	1531621	1532301	1	1	0.776799	0.568282	0.776799	1	1	0	1	0	1	1	1	1	1	0.706314	1	0.776799	0	0	1	1	0	1	0.776799	1	1	1	1	1	0.776799	1	1	1	0	1	1	1	0	1	0.217327	0.776799	0.15859	0.776799	1
NA	APECO78_RS07730	r	1532298	1532480	1	1	1	1	1	1	1	0	1	0	1	1	1	1	1	1	1	1	0	0	1	1	0	1	1	1	1	1	1	1	1	1	1	1	0	1	1	1	0	1	0.229508	1	0	1	1
NA	APECO78_RS07735	r	1532491	1532643	0.0261438	0.960784	0.0261438	0.960784	0.0261438	0.960784	0.960784	0	0.0261438	0	1	0.960784	0.960784	0.960784	0.960784	0.960784	0.960784	1	0	0.673203	0.960784	0.960784	0	1	1	0.960784	0.960784	0.0261438	1	1	0.0261438	1	0.960784	0.0261438	0	0.960784	1	0.960784	0	0.0261438	0	0.960784	0.934641	0	0.0261438
NA	APECO78_RS07740	r	1532612	1532776	0	1	0	0.193939	0	0.193939	0.193939	0	0	0	0.193939	0.193939	0.193939	0.193939	0.193939	0.193939	0.193939	0.193939	0	0.193939	0.193939	1	0	0.193939	0.193939	0.193939	0.193939	0	0.193939	0.193939	0	0.193939	1	0	0.563636	1	0.193939	0.193939	0.563636	0	0	1	0.193939	0	0
NA	APECO78_RS07745	r	1532849	1533217	1	0.99729	0	1	0	1	1	0	0	0	0.536585	1	0.99729	1	1	1	1	1	0	0	0.99729	0	0	1	1	1	1	0	1	1	0	1	1	0	0	0.99729	1	1	0	0	1	0.99729	1	0	0
NA	APECO78_RS07750	r	1533400	1533600	1	0	0	0	0	0.61194	0	0	0	0.61194	0	0.61194	0	0	0.895522	0.61194	0	0.61194	0	0	0	0	0	1	0.61194	0.61194	0.61194	0	0.61194	0.61194	0	0.61194	0.61194	0	0	0	0.61194	0	0	0	0.61194	0	0.61194	0	0
NA	APECO78_RS07755	f	1533709	1533927	1	0	0	1	0	0.990868	1	1	1	0.287671	1	0.990868	1	0	1	1	0.990868	0.986301	0.990868	0	1	0	0.890411	0.986301	0.986301	0.990868	0.990868	0	0.986301	0.986301	0	0.986301	0	1	1	1	0.990868	1	1	0	0	1	0.990868	0	1
NA	APECO78_RS07760	r	1534116	1535198	1	1	1	1	1	1	1	1	1	0.946445	1	1	1	0.947368	1	1	1	1	1	0.947368	1	1	0.947368	1	1	1	1	0.947368	1	1	1	1	1	1	1	1	1	1	1	1	0.946445	1	1	1	1
NA	APECO78_RS07765	f	1535788	1536003	1	1	1	1	1	1	1	1	1	1	1	1	1	1	1	1	1	1	1	1	1	1	1	1	1	1	1	0.958333	1	1	1	1	1	1	1	1	1	1	1	0.847222	1	1	1	1	1
NA	APECO78_RS07770	f	1536003	1536500	1	1	1	1	1	1	1	1	1	1	1	1	1	0.00803213	1	1	1	1	1	1	1	1	1	1	1	1	1	0.0100402	1	1	1	1	1	0.640562	0.00200803	1	0.640562	1	0.00200803	0.0100402	0.00200803	1	1	1	1
NA	APECO78_RS07775	f	1536497	1536958	1	1	1	0.984848	1	1	0.984848	1	1	0.984848	0.984848	1	1	0.997835	1	0.872294	0.352814	1	1	0.984848	1	1	0.536797	1	1	1	1	0.984848	1	1	1	1	0.984848	0.984848	0.978355	1	1	0.984848	0.978355	1	0.948052	1	1	1	0.984848
NA	APECO78_RS07780	r	1536990	1537283	1	1	1	1	1	1	0	1	1	0	0.996599	1	1	1	1	0.996599	1	1	1	0	1	1	0	1	1	1	1	0	1	1	1	1	0	0	1	1	1	0	1	1	0	1	1	1	0
NA	APECO78_RS07785	r	1537574	1537984	0	1	0	0	1	0	0	0	0	0	0	1	1	0	1	0	0	0	0	0	0	0	0	1	1	1	1	1	1	1	0	1	0	1	0	1	0	1	0	0	0	0	1	1	1
NA	APECO78_RS07790	f	1538270	1538476	1	1	1	0	1	1	0	1	0	1	0	0	1	0	0	1	0	1	1	0	0	1	0	1	1	0	1	1	1	1	1	1	1	0	0	1	0	1	0	0	0	0	0	1	0
NA	APECO78_RS07795	r	1538641	1538835	0.692308	0	0	0	0	0.984615	0.528205	0.692308	0.682051	0.984615	0.835897	0	0	0.528205	0.528205	0.528205	0	0	0	0.528205	0	0	0.528205	0.528205	1	0	0.528205	0	1	0	0	0.692308	0.528205	0.528205	0.682051	0	0	0	0.682051	0	0	0	0	0	0.528205
NA	APECO78_RS07800	r	1538851	1538999	0	0	0	0	0	0.395973	0	0	0.395973	0	0.959732	0.395973	0	0	1	0	0	0	0	0.395973	0	0	0.395973	0.395973	0.395973	0	0.724832	0	1	1	0	0	0	0.395973	0	0	0	0	0	0	0	0	0	0	0.395973
NA	APECO78_RS07805	f	1538983	1539084	0	0	0	0.803922	0	1	0	0	1	0	1	1	0	0	1	0	0	0	0	1	0.196078	0	1	1	1	0	0	0	1	1	0	0	0	1	0	0	0	0	0	0	0	0	0	0	1
NA	APECO78_RS07810	f	1539224	1539769	1	1	1	1	1	1	1	0.855311	1	1	1	1	1	1	1	1	1	1	1	1	0.89011	1	1	0.807692	1	0.373626	0.373626	0	1	1	1	1	1	1	1	1	0.373626	1	1	1	0.234432	1	1	1	1
NA	APECO78_RS07815	f	1539744	1540790	1	1	0.761223	1	0.0248329	0.956065	0.852913	0.236867	0.844317	0.0248329	0.0276982	1	0.0276982	1	0.761223	1	0.0276982	1	0.0276982	0.761223	0.967526	0.0248329	0.761223	0.82808	1	0.91022	0.907354	0.00286533	0.357211	0.852913	0.761223	1	1	0.844317	0.0830946	1	0.601719	0.234002	0.0830946	1	0.0124164	1	1	0.0276982	1
NA	APECO78_RS07820	f	1540909	1541724	0.77451	1	1	1	1	1	1	1	1	1	1	1	1	0.185049	1	0.102941	1	1	1	1	1	1	1	1	1	1	1	1	1	1	1	1	0.991422	1	0	1	1	0	0	1	0	1	1	1	1
NA	APECO78_RS07825	f	1541791	1542390	1	1	1	1	1	1	1	1	1	0	1	1	1	1	1	0	1	1	1	1	1	0.148333	0.74	1	1	1	1	1	0.545	1	1	1	1	1	0	1	1	0	0	1	0	1	1	1	1
NA	APECO78_RS07830	f	1542455	1545760	0.208106	0.137629	0.111918	0.206292	0.22686	0.22686	0.137629	0	0.137629	0.133999	0.298246	0	0.137629	0	0.137629	0.137629	0.248034	0.471264	0.237145	0.137629	0.30732	0.179673	0.480036	0.750756	0.499395	0.273442	0.273442	0.843618	0.263763	0.351482	0.161525	0.294616	0.137629	0.137629	0	0.137629	0.22686	0	0	0.22686	0	0.133999	0.203872	0.196915	0.137629
NA	APECO78_RS07835	f	1547446	1548189	0	1	0	0	0	0	1	1	0	0	0	0	1	0	1	1	0.46371	1	0	0	1	1	0	1	1	0	0	0	1	1	0	1	1	0	1	1	0	0	1	0	0	1	0	0	0
NA	APECO78_RS07840	r	1548231	1548584	1	1	0.960452	0.960452	0.960452	1	0.59322	1	0.960452	0.960452	0.960452	0.960452	1	1	1	1	0.844633	1	1	0.844633	1	1	0.960452	1	1	0.923729	1	0	1	1	0.960452	1	1	0.960452	1	1	1	0.69774	1	1	1	1	1	0	1
NA	APECO78_RS07845	f	1548747	1548962	0.314815	1	0.314815	0.324074	0.314815	0.314815	1	1	0	0.314815	0.324074	0.314815	1	0.722222	0.722222	1	0	1	0	0	1	1	0.722222	1	1	0.314815	0.314815	0	1	1	0.314815	1	1	0	0.314815	1	0.314815	0.722222	0.314815	0	0.314815	1	0.314815	0.314815	0
NA	APECO78_RS07850	r	1549292	1549768	1	1	1	1	1	1	1	1	1	1	1	1	1	1	1	1	1	1	1	1	1	1	1	1	1	1	1	1	1	1	1	1	1	1	1	1	1	1	1	1	1	1	1	1	1
NA	APECO78_RS07855	r	1549827	1551059	1	1	0.291971	1	1	0.306569	1	1	1	0.291971	1	1	0.291971	1	1	1	1	1	1	1	1	1	1	1	1	1	1	1	0.508516	1	1	1	1	1	1	1	1	1	1	1	1	1	1	0.184915	1
NA	APECO78_RS07860	f	1551203	1552243	1	1	1	1	1	1	1	1	1	0.685879	1	1	1	1	1	1	1	1	1	1	1	1	1	1	0.360231	1	1	1	1	1	1	1	1	1	1	1	1	1	1	1	1	1	1	1	1
NA	APECO78_RS07865	f	1552240	1553394	1	1	0.69697	1	1	0.787879	1	1	1	0.0034632	1	1	1	1	1	1	0.787879	1	1	1	1	1	1	1	1	0.787879	1	1	0.0034632	1	1	1	1	1	1	1	1	1	1	1	1	1	1	0.774892	1
NA	APECO78_RS07870	f	1553381	1554136	1	1	1	1	1	1	1	1	1	0.555556	0.720899	1	1	1	0.720899	1	0.756614	1	0.756614	1	1	1	1	1	1	1	1	0.720899	0.738095	1	1	1	1	1	1	1	1	1	1	1	1	1	1	1	1
bioD	APECO78_RS07875	f	1554129	1554806	1	1	1	1	1	1	1	1	1	1	1	1	1	1	1	1	1	1	1	1	1	1	1	1	1	1	1	1	1	1	1	1	1	1	1	1	1	1	1	1	0.961652	1	1	1	1
NA	APECO78_RS07880	f	1555385	1557406	1	0.999011	0.999011	1	0.999011	0.999011	1	1	0.999011	0.999011	1	0.999011	0.999011	1	1	0.999011	0.999011	1	0.999011	1	0.999011	0.999011	1	1	1	0.999011	0.999011	1	1	1	0.999011	1	0.999011	1	1	0.999011	0.999011	1	1	0.999011	0.999011	0.999011	0.999011	0.999011	1
NA	APECO78_RS07885	r	1557598	1558506	1	1	1	1	1	1	1	1	1	0.125413	1	1	1	1	1	1	1	1	1	1	1	1	1	1	1	1	1	1	1	1	0.125413	1	1	1	1	1	1	1	1	1	1	1	1	0.125413	1
NA	APECO78_RS07890	r	1558749	1558904	0.0128205	0.0128205	0.0128205	0.0128205	0.0128205	0.0128205	0.0128205	0.0128205	0.0128205	0.0128205	0.0128205	0.0128205	0.0128205	0.0128205	0	0.0128205	0.0128205	0.0128205	0.0128205	0	0.0128205	0.0128205	0.0128205	0.0128205	0.0128205	0.0128205	0.0128205	0.0128205	0.0128205	0.0128205	0.0128205	0.0128205	0.0128205	0.0128205	0.0128205	0.0128205	0.0128205	0.0128205	0.0128205	0.0128205	0.0128205	0.0128205	0.0128205	0.0128205	0.0128205
moaA	APECO78_RS07895	f	1558903	1559892	1	1	1	1	1	1	1	1	1	1	1	1	1	1	0.506061	1	1	1	1	0.506061	1	1	1	1	1	1	1	1	1	1	1	1	1	1	1	1	1	1	1	1	1	1	1	1	1
NA	APECO78_RS07900	f	1559914	1560426	1	1	1	1	1	1	1	1	1	1	1	1	1	1	1	1	1	1	1	1	1	1	1	1	1	1	1	1	1	1	1	1	1	1	1	1	1	1	1	1	1	1	1	1	1
moaC	APECO78_RS07905	f	1560429	1560914	1	1	1	1	1	1	1	1	1	1	1	1	1	1	1	1	1	1	1	1	1	1	1	1	1	1	1	1	1	1	1	1	1	1	1	1	1	1	1	1	1	1	1	1	1
moaD	APECO78_RS07910	f	1560907	1561152	1	1	1	1	1	1	1	1	1	1	1	1	1	1	1	1	0.788618	1	1	1	0.886179	0.0325203	1	1	1	0.666667	1	1	1	1	1	1	1	1	1	1	1	1	1	1	1	1	1	1	1
moaE	APECO78_RS07915	f	1561154	1561606	1	1	1	1	1	1	1	1	1	1	1	1	1	1	1	1	1	1	1	1	1	1	1	1	1	1	1	1	1	1	1	1	1	1	1	1	1	1	1	1	1	1	1	1	1
NA	APECO78_RS07920	f	1561743	1562447	0.914894	1	0.914894	1	0.914894	0.0978723	0.914894	0.914894	0.914894	0	0.234043	0.914894	0.187234	1	0.885106	0.914894	0.187234	0.914894	0.914894	1	0.0978723	0.914894	0	0.914894	0.914894	0.914894	0.914894	0.187234	0.914894	0.914894	0.914894	0.914894	0.914894	0.914894	0.914894	0.914894	0.914894	0.914894	0.914894	0.914894	1	0.914894	0.914894	0.0978723	0.914894
NA	APECO78_RS07925	f	1562652	1563365	1	0.242297	1	1	1	1	1	1	1	1	0.722689	1	0.242297	1	0.242297	0.242297	0.561625	1	0.561625	0	0.478992	1	1	1	1	1	1	0.722689	1	1	1	1	0.478992	0.953782	0.953782	0.242297	0.882353	1	0.953782	1	0	0.242297	1	1	1
NA	APECO78_RS07930	r	1563401	1564357	1	1	1	1	1	1	1	1	1	1	1	1	1	1	1	1	1	1	1	0.00104493	1	1	1	1	1	1	1	1	1	1	1	1	1	1	1	1	1	1	1	1	1	1	1	0.00104493	1
NA	APECO78_RS07935	r	1564357	1565598	1	1	0.677134	1	1	1	1	1	1	0.486312	0.677134	1	0.677134	1	0.534622	1	0.645733	1	0.645733	1	0.677134	0.534622	1	1	0.126409	1	0.677134	0.677134	0.677134	1	1	1	1	1	1	1	1	1	1	1	1	1	1	0.677134	1
NA	APECO78_RS07940	r	1565595	1566356	1	1	1	1	1	1	1	1	1	0.80315	1	1	1	1	1	1	1	1	1	1	1	1	1	1	1	1	1	1	1	1	1	1	1	1	1	1	1	1	1	1	1	1	1	1	1
NA	APECO78_RS07945	f	1566489	1566899	1	1	1	1	1	1	1	1	1	1	1	1	1	1	1	1	1	1	1	1	1	1	1	1	1	1	1	1	1	1	1	1	1	1	1	1	1	1	1	1	1	1	1	1	1
NA	APECO78_RS07950	r	1566861	1567967	1	1	0.222222	1	1	0.211382	1	1	1	0.222222	0.222222	1	0.211382	1	0.211382	1	0.0352304	1	0.168022	1	0.211382	0.276423	0.211382	1	1	0.222222	0.211382	0.222222	0.211382	1	0.276423	1	1	1	1	1	1	1	1	1	1	1	1	0.159892	1
NA	APECO78_RS07955	r	1567978	1569111	1	1	0.723986	1	1	0.610229	1	1	1	0.734568	1	1	1	1	1	1	1	1	1	1	1	1	1	1	1	1	1	1	0.734568	1	1	1	1	1	1	1	1	1	1	1	1	1	1	0.512346	1
NA	APECO78_RS07960	r	1569104	1570840	1	1	0.731721	1	1	1	1	1	1	0.554404	1	1	1	1	1	1	1	1	1	1	1	1	1	1	1	0.757052	1	1	0.317214	1	1	1	1	1	1	1	1	1	1	1	1	1	1	0.218768	1
NA	APECO78_RS07965	r	1570833	1571828	1	1	1	1	1	1	1	1	1	0	1	1	1	1	1	1	1	1	1	1	0.75	1	1	1	1	0.98494	1	1	0.75	1	0.951807	1	1	1	1	1	1	1	1	1	1	1	1	0.496988	1
NA	APECO78_RS07970	r	1571831	1572502	1	1	1	1	1	1	1	1	1	1	1	1	1	1	1	0.870536	1	1	1	1	1	1	1	1	1	1	1	1	1	1	1	1	1	1	1	1	1	1	1	1	0.977679	1	1	1	1
NA	APECO78_RS07975	f	1572731	1574095	1	1	1	1	1	1	1	1	1	1	1	1	1	1	1	0.925275	1	1	1	1	1	1	1	1	1	1	1	1	1	1	1	1	1	1	1	1	1	1	1	1	1	1	1	1	1
NA	APECO78_RS07980	r	1574327	1574776	1	0.437778	0.437778	1	0.437778	0.446667	1	1	0	0.437778	1	0.437778	0.437778	1	1	0.437778	1	1	1	1	0.437778	0.437778	1	1	1	0.437778	0.437778	1	1	1	0.437778	1	0.437778	1	1	0.437778	0.437778	1	1	0.437778	1	0.437778	0.437778	0.446667	1
dinG	APECO78_RS07985	f	1574929	1577079	1	1	1	1	1	0.611808	1	1	1	1	1	1	1	1	1	1	1	1	1	1	1	1	1	1	1	1	1	1	1	1	1	1	1	1	1	1	1	1	1	1	1	1	1	1	1
NA	APECO78_RS07990	f	1577107	1578069	1	1	1	1	1	0.302181	1	1	1	0.302181	1	1	0.302181	1	1	1	0.302181	1	0.302181	1	1	1	1	1	0.218069	1	1	0.616822	1	1	1	1	1	1	1	1	1	1	1	1	1	1	1	0.588785	1
NA	APECO78_RS07995	f	1578210	1579295	1	1	1	1	1	0.550645	1	1	1	0.370166	0.59116	0.834254	1	1	0.59116	0.395028	1	1	1	0.381215	1	1	1	1	1	0.834254	0.834254	0.59116	0.59116	1	1	1	1	1	1	1	1	1	1	1	0.985267	1	0.801105	1	1
NA	APECO78_RS08000	r	1579524	1579784	1	1	1	1	1	1	1	1	1	1	1	1	1	1	1	1	1	1	1	1	1	1	1	1	1	1	1	1	1	1	1	1	1	1	1	1	1	1	1	1	1	1	1	1	1
NA	APECO78_RS08005	r	1580049	1580315	1	1	1	1	1	1	1	1	1	1	1	1	1	1	1	1	1	1	1	1	1	1	1	1	1	1	1	1	1	1	1	1	1	1	1	1	1	1	1	1	1	1	1	1	1
NA	APECO78_RS08010	r	1580389	1581066	1	1	1	1	0.995575	1	1	1	1	1	1	1	1	1	1	1	1	1	1	1	1	0.995575	1	1	1	0.995575	1	1	0.995575	1	0.995575	1	1	1	1	1	0.995575	1	1	0.995575	1	1	1	0.995575	1
NA	APECO78_RS08015	r	1581108	1583390	1	0.970215	0.381516	1	1	0.381516	1	1	1	0.379325	1	1	0.970215	1	1	0.970215	1	1	1	1	0.970215	1	0.703022	1	1	0.350854	0.381516	1	1	1	0.350854	1	0.970215	1	1	0.970215	1	1	1	1	1	0.970215	0.90276	0.458607	1
NA	APECO78_RS08020	r	1583655	1583915	1	1	1	1	1	1	1	1	1	1	1	1	1	1	1	1	1	1	1	1	1	1	1	1	1	1	1	1	1	1	1	1	1	1	1	1	1	1	1	1	1	1	1	1	1
NA	APECO78_RS08025	f	1584191	1585117	1	1	0.200647	1	1	1	1	1	1	0.00431499	1	1	0.281553	1	0.411003	1	0.411003	1	0.411003	0.834951	0.200647	0.00431499	1	1	1	1	0.411003	1	0.411003	1	0.281553	1	1	1	1	1	1	1	1	1	1	1	1	0.281553	1
NA	APECO78_RS08030	r	1585114	1587339	1	1	1	1	1	0.984726	1	1	1	0.345013	0.350404	1	0.345013	1	1	0.757412	1	1	1	0.301887	0.350404	0.350404	1	1	1	0.984726	1	1	0.350404	1	1	1	1	1	1	1	1	1	1	1	1	1	1	0.291105	1
glnQ	APECO78_RS08035	r	1587600	1588322	1	1	1	1	1	1	1	1	1	1	1	1	1	1	1	0.852006	1	1	1	1	1	1	1	1	1	1	1	1	1	1	1	1	1	1	1	1	1	1	1	1	1	1	1	1	1
glnP	APECO78_RS08040	r	1588319	1588978	1	1	1	1	1	1	1	1	1	1	1	1	1	1	1	1	1	1	1	1	1	1	1	1	1	1	1	1	1	1	1	1	1	1	1	1	1	1	1	1	1	1	1	1	1
glnH	APECO78_RS08045	r	1589117	1589863	1	1	1	1	1	1	1	1	1	1	1	1	1	1	1	1	1	1	1	1	1	1	1	1	1	1	1	1	1	1	0.337349	1	1	1	1	1	1	1	1	1	1	1	1	1	1
NA	APECO78_RS08050	r	1589909	1590202	0	0	0	0	0	0	0	0	0	0	0	0	0	0	0	0	0	0	0	0	0	0	0	0	0	0	0	0	0	0	0	0	0	0	0	0	0	0	0	0	0	0	0	0	0
NA	APECO78_RS08055	r	1590267	1590770	1	1	1	1	1	1	1	1	1	1	1	1	1	1	1	1	1	1	1	1	1	1	1	1	1	1	1	1	1	1	1	1	1	1	1	1	1	1	1	1	1	1	1	1	1
NA	APECO78_RS08060	r	1591069	1591956	0.932432	1	1	0.875	1	0.875	1	0.875	0.875	1	0.398649	1	1	1	0.875	0.875	0.628378	0.986486	0.875	1	0.875	1	0.875	1	0.875	0.875	0.398649	0.398649	0.986486	0.986486	1	0.986486	1	0.932432	1	1	1	0.875	1	0.875	1	1	1	1	1
ompX	APECO78_RS08065	f	1592309	1592824	1	1	1	1	1	1	1	1	1	0.645349	1	1	1	1	1	1	1	1	1	1	1	1	1	1	1	1	1	1	1	1	1	1	1	1	1	1	1	1	1	1	1	1	1	1	1
NA	APECO78_RS08070	r	1592873	1594456	1	1	1	1	1	1	1	1	1	1	1	1	1	1	1	1	1	1	1	0.97601	1	1	1	1	1	1	1	1	1	1	1	1	1	1	1	1	1	1	1	1	0.998737	1	1	1	1
NA	APECO78_RS08075	r	1594728	1594856	1	1	1	1	1	1	1	1	1	1	1	1	1	1	1	1	1	1	1	1	1	1	1	1	1	1	1	1	1	1	1	1	1	1	1	1	1	1	1	1	0.55814	1	1	1	1
NA	APECO78_RS08080	f	1595042	1595509	1	1	1	1	1	1	1	1	1	1	1	1	1	1	1	1	1	1	1	1	1	1	1	1	1	1	1	1	1	1	1	1	1	1	1	1	1	1	1	1	1	1	1	1	1
NA	APECO78_RS08085	f	1595506	1596624	1	1	0.993744	1	0.993744	0.993744	1	1	0.994638	0.993744	1	0.993744	1	1	1	1	0.994638	1	0.994638	0.992851	1	0.993744	1	1	1	0.993744	0.993744	1	1	1	0.993744	1	1	1	1	1	0.993744	1	1	0.993744	0.992851	1	0.993744	0.993744	1
NA	APECO78_RS08090	r	1596683	1597603	0.993485	0.993485	1	0.993485	1	0.993485	0.993485	0.993485	0.993485	0.785016	1	0.993485	0.993485	1	1	0.993485	1	1	1	1	1	1	0.993485	1	1	1	0.993485	1	1	1	0.993485	1	0.993485	1	0.993485	0.993485	0.993485	0.993485	0.993485	0.993485	1	0.993485	0.993485	1	0.993485
NA	APECO78_RS08095	f	1597822	1599414	1	1	1	1	1	1	1	1	1	1	1	1	1	1	1	1	0.997489	1	0.997489	1	1	1	1	1	1	1	1	1	1	1	1	1	1	1	1	1	1	1	1	1	1	1	1	1	1
NA	APECO78_RS08100	r	1599655	1600920	1	0.992891	0	1	0	0	1	1	1	0	1	0	0.992891	1	1	0.992891	0.994471	1	0.994471	1	0.992891	0	1	1	1	0	0	1	1	1	0	1	0.992891	1	1	0.992891	0	1	1	0	0.992891	0.992891	0	0	1
NA	APECO78_RS08105	r	1601072	1601887	1	0.973039	0.991422	1	0.991422	0.991422	1	1	1	0.991422	1	0.991422	0.973039	1	1	0.973039	1	1	1	1	0.973039	0.991422	1	1	1	0.991422	0.991422	1	1	1	0.991422	1	0.973039	1	1	0.973039	0.991422	1	1	0.991422	0.991422	0.973039	0.991422	0.991422	1
NA	APECO78_RS08110	r	1602033	1604465	1	1	1	1	0.242088	1	1	1	1	0.510892	1	1	1	1	1	1	0.522811	1	0.456638	1	1	1	1	1	1	1	1	1	1	1	1	1	1	1	1	1	1	1	1	1	0.999589	1	1	0.953144	1
NA	APECO78_RS08115	r	1604471	1605370	1	1	1	1	1	1	1	1	1	0.786667	1	1	1	1	1	1	1	1	1	1	1	1	1	1	1	1	1	1	1	1	1	1	1	1	1	1	1	1	1	1	1	1	1	1	1
NA	APECO78_RS08120	f	1605501	1606163	1	1	1	1	1	1	1	1	1	1	1	1	1	1	1	1	1	1	1	1	1	1	1	1	1	1	1	1	1	1	1	1	1	1	1	1	1	1	1	1	1	1	1	1	1
NA	APECO78_RS08125	r	1606239	1606988	1	1	1	1	1	1	0.532	1	1	1	1	1	1	1	1	1	1	1	1	1	1	1	1	1	1	1	1	1	1	1	1	1	1	1	1	1	1	1	1	1	1	1	1	1	1
NA	APECO78_RS08130	r	1606988	1608223	1	1	1	1	1	1	1	1	1	1	1	1	1	1	1	1	1	1	1	1	1	1	1	1	1	1	1	1	1	1	1	1	1	1	1	1	1	1	1	1	1	1	1	1	1
NA	APECO78_RS08135	f	1608427	1609392	1	1	1	1	1	1	1	1	1	1	1	1	1	1	1	1	1	1	1	1	1	1	1	1	1	0.229814	1	1	0	1	1	1	1	1	1	1	1	1	1	1	1	1	1	1	1
NA	APECO78_RS08140	f	1609379	1611250	1	1	0.972222	1	1	1	1	1	1	0.90812	0.442842	1	0.884081	1	1	1	0.892094	1	0.671474	1	1	0.884081	1	1	1	1	1	0.442842	0.910256	1	1	1	1	1	1	1	1	1	1	1	1	1	1	1	1
NA	APECO78_RS08145	f	1611270	1612808	1	1	0.136452	1	0.980507	0.136452	1	1	1	0.214425	1	0.980507	1	1	0.680312	1	1	1	1	1	1	0.136452	1	1	1	0.214425	0.136452	1	1	1	0.214425	1	1	1	1	1	1	1	1	1	1	1	0.980507	0.136452	1
NA	APECO78_RS08150	f	1612826	1613746	1	1	1	1	1	1	1	1	1	1	1	1	1	1	1	1	1	1	1	1	1	1	1	1	1	1	1	1	1	1	1	1	1	1	1	1	1	1	1	1	1	1	1	1	1
NA	APECO78_RS08155	f	1613749	1614660	1	1	1	1	1	1	1	1	1	1	1	1	1	1	1	1	1	1	1	1	1	1	1	1	0.549342	1	1	1	1	1	1	1	1	1	1	1	1	1	1	1	0.998904	1	1	1	1
NA	APECO78_RS08160	f	1614838	1617186	0.666667	0.989357	1	1	1	1	1	0.721584	1	1	1	0.978289	0.989357	1	1	0.989357	1	1	1	1	0.989357	1	1	1	1	1	1	1	1	1	1	1	0.989357	0.666667	1	0.643678	1	1	1	1	1	0.989357	0.978289	1	1
NA	APECO78_RS08165	f	1617194	1618522	0.883371	0.922498	1	0.923251	1	1	0.923251	0.923251	0.923251	1	0.923251	1	0.922498	1	0.923251	0.922498	0.999248	0.923251	0.933785	0.923251	0.922498	0.934537	0.923251	0.923251	0.923251	1	0.923251	0.923251	0.934537	0.923251	1	0.923251	0.922498	0.923251	0.923251	0.922498	0.923251	0.934537	0.923251	1	1	0.922498	1	1	0.923251
rimO	APECO78_RS08170	r	1618569	1619894	1	1	1	1	1	1	1	1	1	1	1	1	1	1	1	1	1	1	1	1	1	1	1	1	1	1	1	1	1	1	1	1	1	1	1	1	1	1	1	1	1	1	1	1	1
bssR	APECO78_RS08175	f	1620107	1620490	1	1	1	1	1	1	1	1	0.742188	1	1	1	1	1	1	1	0.994792	1	0.994792	1	1	1	1	1	1	1	1	1	1	1	1	0.742188	1	1	1	1	1	1	1	1	0.328125	1	1	1	1
NA	APECO78_RS08180	f	1620601	1621716	1	1	1	1	1	1	1	1	1	0.223118	1	1	1	0.870968	1	0.215054	0.223118	1	1	1	1	1	1	1	1	1	1	1	1	1	1	1	1	1	1	0.00358423	1	1	1	1	1	1	1	0.00358423	1
NA	APECO78_RS08185	r	1621713	1622339	1	1	1	1	1	1	1	1	1	1	1	1	1	1	1	1	1	1	1	1	1	1	1	1	1	1	1	1	1	1	1	1	1	1	1	1	1	1	1	1	1	1	1	1	1
NA	APECO78_RS08190	f	1622586	1623788	1	1	1	1	1	1	1	1	0.878637	1	1	1	1	1	1	1	1	1	1	1	1	1	1	1	0.878637	1	1	1	1	1	1	1	1	1	1	1	1	1	1	1	1	1	1	1	1
NA	APECO78_RS08195	r	1623835	1624593	1	1	1	1	1	1	1	1	1	1	1	1	1	1	1	1	1	1	1	1	1	1	0.15415	1	1	1	1	1	1	1	1	1	1	1	1	1	1	1	1	1	0.997365	1	1	1	1
NA	APECO78_RS08200	r	1624651	1625247	1	1	1	1	1	1	1	1	1	0.211055	1	1	1	1	1	1	1	1	1	1	1	1	1	1	1	1	1	1	1	1	1	1	1	1	1	1	1	1	1	1	1	1	1	1	1
NA	APECO78_RS08205	f	1625532	1626764	1	1	0.430657	1	1	0.296837	1	1	1	0.427413	0.523114	1	0.48824	1	0.430657	1	1	1	1	0.491484	0.523114	1	1	1	1	0.462287	1	0.491484	0.523114	1	0.53528	1	1	1	1	1	1	1	1	1	1	1	1	0.430657	1
NA	APECO78_RS08210	r	1626805	1627083	1	1	1	1	1	1	1	1	1	1	1	1	1	1	1	1	1	1	1	1	1	1	1	1	1	1	1	1	1	1	1	1	1	1	1	1	1	1	1	1	1	1	1	1	1
NA	APECO78_RS08215	r	1627175	1627990	1	1	1	1	1	1	1	1	1	1	1	1	1	1	1	1	1	1	1	1	1	1	1	1	1	1	1	1	1	1	1	1	1	1	1	1	1	1	1	1	0.958333	1	1	1	1
NA	APECO78_RS08220	r	1627990	1629198	1	1	1	1	1	0.282878	1	1	1	0.282878	1	1	1	1	0.282878	1	0.282878	1	0.282878	1	1	1	1	1	0.955335	1	1	0.282878	0.955335	0.955335	0.153846	1	1	1	1	1	1	1	1	1	1	1	1	0.20761	1
NA	APECO78_RS08225	f	1629282	1629818	1	1	1	1	1	1	1	1	1	1	1	1	1	1	1	1	1	1	1	1	1	1	1	1	1	1	1	1	1	1	1	1	1	1	1	1	1	1	1	1	1	1	1	1	1
NA	APECO78_RS08230	r	1629923	1630975	0	0.237417	0	0	0	1	0	0.139601	0	1	0	1	0	0	0	0	0	1	0	0	0.148148	0	0.961064	0.391263	0.391263	1	1	0.131054	1	1	0	1	0	0	0	0	0.961064	0	0	0	0	0	0	0	0
NA	APECO78_RS08235	r	1631369	1631938	0	0	0	0	0	0.570175	0	0	0	0	0	0.570175	0	0	0	0	0	0.578947	0	0	0	0	0.357895	0	0	0.570175	0.570175	0	0.578947	0.578947	0	0.578947	0	0	0	0	0	0	0	0	0	0	0	0	0
NA	APECO78_RS08240	f	1632064	1632285	0	0	0	0	0	1	0	0	0	0.932432	0	1	0	0	0	0	0	1	0	0	0	0	0.878378	0	0	1	1	0	1	1	0	1	0	0	0	0	1	0	0	0	0	0	0	0	0
NA	APECO78_RS08245	f	1632318	1632827	0	0	0	0	0	1	0	0.584314	0	1	0	1	0	0	0	0	0	1	0	0	0	0	1	1	1	1	1	1	1	1	0	1	0	0.584314	1	0	1	0	1	0	0	0	0	0	1
NA	APECO78_RS08250	f	1632999	1633340	0	0	0	0	0	1	0	0	0	1	0	1	0	0	0	0	0	1	0	0	0	0	1	1	1	1	1	1	1	1	0	1	0	1	1	0	1	0	1	0	0	0	0	0	1
NA	APECO78_RS08255	f	1633408	1633641	0	0	0	0	0	0.995726	0	0	0	0.995726	0	0.995726	0	0	0	0	0	1	0	0	0	0	0.995726	0.995726	0.995726	0.995726	0.995726	1	1	1	0	1	0	0.0042735	0.995726	0	0.995726	0	0.995726	0	0	0	0	0	0.0042735
NA	APECO78_RS08260	f	1633641	1633868	0	0	0	0	0	1	0	0	0	1	0	1	0	0	0	0	0	1	0	0	0	0	1	1	1	1	1	1	1	1	0	1	0	0.916667	1	0	1	0	1	0	0	0	0	0	0.916667
NA	APECO78_RS08265	f	1633865	1634719	0	0	0	0	0	0.617544	0	0	0	0.907602	0	0.907602	0	0	0	0	0	1	0	0	0	0	0.907602	0.907602	0.907602	0.907602	0.907602	0.907602	1	1	0	1	0	0	0.907602	0	0.907602	0	0.907602	0	0	0	0	0	0
NA	APECO78_RS08270	f	1634725	1635546	0	0	0	0	0	0	0	0	0	0	0	0	0	0	0	0	0	1	0	0	0	0	0	0	0	0	0	0	1	1	0	1	0	0	0	0	0	0	0	0	0	0	0	0	0
NA	APECO78_RS08275	f	1635546	1637918	0	0.283607	0	0	0.0863885	0.662453	0	0	0	0.26043	0	0.968394	0	0.262115	0	0	0	1	0	0.28445	0.136115	0	0.968394	0.968394	0.968394	0.26043	0.968394	0.26043	0.662874	1	0.388116	1	0	0	0.968394	0	0.96713	0	0.968394	0	0	0	0	0	0
NA	APECO78_RS08280	f	1638072	1638260	0	0	0	0	0	1	0	0	0	0.973545	0	0.920635	0	0	0	0	0	1	0	0	0	0	0.973545	0.973545	0.89418	0.973545	0.973545	0.973545	1	1	0	1	0	0	0.973545	0	0.973545	0	0.973545	0	0	0	0	0	0
NA	APECO78_RS08285	f	1638271	1638504	0	0	0	0	0	0.995726	0	0	0	1	0	0.995726	0	0	0	0	0	1	0	0	0	0	1	1	1	1	1	1	1	1	0	1	0	0	1	0	1	0	1	0	0	0	0	0	1
NA	APECO78_RS08290	f	1638880	1639611	0	0	0	0	0	0	0	0	0	0	0	0	0	0	0	0	0	0.113388	0	0	0	0	0	0	0	0	0	0	1	0.113388	0	0.113388	0	0	0	0	0	0	0	0	0	0	0	0	0
NA	APECO78_RS08295	f	1639611	1640228	0	0	0	0	0	0	0	0	0	0	0	0	0	0	0	0	0	0.156958	0	0	0	0	0	0	0	0	0	0	0.234628	0.23301	0	0.23301	0	0	0	0	0	0	0	0	0	0	0	0	0
NA	APECO78_RS08300	r	1640269	1640772	0.795635	0.748016	0.359127	0.795635	0.359127	0.892857	0.795635	0.795635	0.795635	0.910714	0	0.892857	0	0.795635	0.795635	0.795635	0.795635	1	0	0.359127	0.359127	0.390873	0.952381	0.857143	0.857143	0.861111	0.859127	0.89881	1	1	0.359127	1	0.795635	0.765873	0.857143	0	0.970238	0	0.857143	0	0.795635	0	0.795635	0.359127	0.771825
NA	APECO78_RS08305	f	1640769	1641200	0	0	0	0	0	1	0	0	0	1	0	1	0	0	0	0	0	1	0	0	0	0	1	1	1	1	0.75	0.951389	1	1	0	1	0	0	1	0	1	0	1	0	0	0	0	0	0
NA	APECO78_RS08310	f	1641197	1641682	0.487654	0.483539	0	0.483539	0	1	0.487654	0.483539	0.483539	1	0	1	0	0	0.483539	0.483539	0.487654	1	0	0	0	0	1	1	1	1	1	1	1	1	0	1	0.483539	0	1	0	1	0	1	0	0.487654	0	0.483539	0	0
NA	APECO78_RS08315	f	1641679	1642779	0.552225	0.552225	0.0463215	0.552225	0.0463215	0.763851	0.53406	0.53406	0.552225	1	0	1	0	0.552225	0	0.552225	0	1	0	0.0735695	0	0.0463215	1	0.998183	0.555858	0.763851	0.64941	0.998183	0.763851	1	0.0463215	1	0.552225	0.270663	0.998183	0	1	0	0.998183	0	0.552225	0	0.552225	0.0463215	0.270663
NA	APECO78_RS08320	f	1642870	1643088	0	0	0	0	0	1	0	0	0	1	0	1	0	0	0	0	0	1	0	0	0	0	1	0	0	1	1	0	1	1	0	1	0	0	0	0	1	0	0	0	0	0	0	0	0
NA	APECO78_RS08325	r	1643324	1645009	1	1	1	1	1	1	1	1	1	1	1	1	1	1	1	1	1	1	0.156584	1	1	1	1	1	1	1	1	1	1	1	1	1	1	1	1	1	1	1	1	1	0.83452	1	1	1	1
NA	APECO78_RS08330	f	1645279	1645656	1	1	1	1	1	1	1	1	1	1	1	1	1	1	1	1	1	1	1	1	1	1	1	1	1	1	1	1	1	1	1	1	1	1	1	1	1	1	1	1	1	1	1	1	1
NA	APECO78_RS08335	r	1645686	1645943	1	1	1	1	1	1	1	1	1	1	1	1	1	1	1	1	1	1	1	1	1	1	1	1	1	1	1	1	1	1	1	1	1	1	1	1	1	1	1	1	1	1	1	1	1
NA	APECO78_RS08340	f	1646103	1646390	1	1	1	1	1	1	1	1	1	1	1	1	1	1	1	1	1	1	1	1	1	1	1	1	1	1	1	1	1	1	1	1	1	1	1	1	1	1	1	1	1	1	1	1	1
NA	APECO78_RS08345	f	1646374	1647096	1	1	1	1	1	1	1	1	1	0.704011	0.876902	1	1	1	1	1	1	1	1	1	1	1	1	0.958506	0.958506	1	1	0.0235131	0.0235131	0.997234	1	1	1	1	1	1	1	1	1	1	1	1	1	0.849239	1
NA	APECO78_RS08350	f	1647157	1648059	1	1	0.292359	1	1	1	1	1	1	0.292359	1	1	1	1	1	1	0.348837	1	1	1	1	1	1	0.973422	0.20598	1	1	0.292359	0.348837	1	1	1	1	1	1	1	1	1	1	1	1	1	1	0.292359	1
NA	APECO78_RS08355	f	1648147	1648623	1	1	1	1	1	1	1	1	1	1	1	1	1	1	1	1	1	1	1	1	1	1	1	1	1	1	1	1	1	1	1	1	1	1	1	1	1	1	1	1	1	1	1	1	1
NA	APECO78_RS08360	f	1648829	1648990	0.104938	0.104938	0	0.104938	0.104938	0.104938	1	1	0.104938	0	0.104938	0.104938	0.104938	1	1	0.104938	1	0.104938	1	0.104938	1	0.104938	1	0.104938	0.104938	0.104938	0.104938	0.104938	0	0.104938	0.104938	0.104938	0.104938	0.104938	0.104938	0.104938	0.104938	0.104938	0.104938	0.104938	0.104938	0.104938	0.104938	0	0.104938
NA	APECO78_RS08365	f	1648974	1650086	1	1	0.681042	1	1	1	1	1	1	0.716981	1	1	1	1	1	1	1	1	0.732255	1	1	1	1	1	1	1	1	1	0.264151	1	1	1	1	1	1	1	1	1	1	1	1	1	1	0.781671	1
potG	APECO78_RS08370	f	1650181	1651314	1	1	1	1	1	1	1	1	1	0.474427	1	1	0.165785	1	1	1	1	1	1	1	1	1	1	1	1	1	1	0.417989	1	1	1	1	1	1	1	1	1	1	1	1	1	1	1	0.910053	1
NA	APECO78_RS08375	f	1651324	1652277	1	1	1	1	1	1	1	1	1	1	1	1	1	1	1	1	1	1	1	1	1	1	1	1	1	1	1	1	1	1	1	1	1	1	1	1	1	1	1	1	1	1	1	1	1
NA	APECO78_RS08380	f	1652274	1653119	1	1	1	1	1	1	1	1	1	0.635934	1	1	1	1	1	1	0.696217	1	1	0.387707	1	0.164303	0.635934	1	1	1	1	1	1	1	1	1	1	1	1	1	1	1	1	1	1	1	1	0.635934	1
NA	APECO78_RS08385	f	1653179	1653667	1	1	1	1	1	1	1	1	1	1	1	1	1	1	1	1	1	1	1	1	1	1	1	1	1	1	1	1	1	1	1	1	1	1	1	1	1	1	1	1	1	1	1	1	1
rumB	APECO78_RS08390	f	1653708	1654835	1	1	1	1	1	1	1	0.953014	0.993794	1	1	1	1	1	1	1	0.83422	1	0.993794	1	1	1	1	1	1	1	1	1	1	1	1	1	1	1	1	1	1	1	1	1	1	1	1	0.875	1
NA	APECO78_RS08395	r	1655010	1655741	1	1	1	1	1	1	1	1	1	1	1	1	1	1	1	1	1	1	1	1	1	1	1	1	1	1	1	1	1	1	1	1	1	1	1	1	1	1	1	1	1	1	1	1	1
artM	APECO78_RS08400	r	1656033	1656701	1	1	1	1	1	1	1	1	1	1	1	1	1	1	1	1	1	1	1	1	1	1	1	1	1	1	1	1	1	1	1	1	1	1	1	1	1	1	1	1	1	1	1	1	1
NA	APECO78_RS08405	r	1656701	1657417	1	1	1	1	1	1	1	1	1	0.567643	1	1	1	1	1	1	1	1	1	1	1	1	1	1	1	1	1	1	1	1	1	1	1	1	1	1	1	1	1	1	0.991632	1	1	1	1
NA	APECO78_RS08410	r	1657424	1658155	1	1	1	1	1	1	1	1	0.806011	1	1	1	1	1	1	1	1	1	1	1	1	1	1	1	1	1	1	1	1	1	1	1	1	1	1	1	1	1	1	1	1	1	1	1	1
NA	APECO78_RS08415	r	1658173	1658901	1	1	1	1	1	1	1	1	1	1	1	1	1	1	1	1	1	1	1	1	1	1	1	1	1	1	1	0.444444	1	1	1	1	1	1	1	1	1	1	1	1	1	1	1	0.389575	1
NA	APECO78_RS08420	r	1659119	1659634	1	1	1	1	1	1	1	1	0.953488	1	1	1	1	1	1	1	0.953488	1	0.953488	1	1	1	1	1	1	1	1	1	1	1	1	1	1	1	1	1	1	1	1	1	1	1	1	1	1
NA	APECO78_RS08425	f	1659760	1660083	1	1	1	1	1	1	1	1	1	0	1	1	1	1	1	1	1	1	1	1	1	1	1	1	1	1	1	1	1	1	1	1	1	1	1	1	1	1	1	1	1	1	1	1	1
NA	APECO78_RS08430	f	1660080	1660910	1	1	1	1	1	1	1	1	1	0.530686	1	1	1	1	1	1	1	1	1	1	1	1	1	1	1	1	1	1	1	1	1	1	1	1	1	1	1	1	1	1	1	1	1	0.286402	1
NA	APECO78_RS08435	r	1660907	1661920	1	1	1	1	1	1	1	1	1	1	1	1	1	1	1	1	1	1	1	1	1	1	1	1	1	1	1	1	1	1	1	1	1	1	1	1	1	1	1	1	1	1	1	1	1
NA	APECO78_RS08440	r	1662019	1663449	1	1	1	1	0.490566	0.232704	0.490566	1	1	0.232704	0.383648	1	0.490566	1	0.278826	1	0.232704	0.557652	0.280922	0.530398	0.490566	0.232704	0	1	0.232704	0.232704	0.530398	1	0.490566	0.534591	0.490566	0.557652	1	1	1	1	0.534591	1	1	1	1	1	1	0.280922	0.534591
NA	APECO78_RS08445	r	1663460	1664461	1	1	1	1	1	1	1	1	1	0.721557	1	1	1	1	1	1	1	1	1	1	1	1	1	1	1	1	1	1	1	1	1	1	1	1	1	1	1	1	1	1	1	1	1	1	1
NA	APECO78_RS08450	r	1664498	1666216	1	1	1	1	1	1	1	1	1	1	0.757417	1	1	1	1	1	1	1	1	1	1	1	0.933682	1	1	1	1	1	1	1	1	1	1	1	1	1	1	1	1	1	1	1	1	1	1
NA	APECO78_RS08455	r	1666349	1667317	1	1	1	1	0	1	1	1	1	0.690402	1	1	1	1	1	1	1	1	1	1	1	1	1	1	1	1	1	1	1	1	1	1	1	1	1	1	1	1	1	1	1	1	1	0.965944	1
NA	APECO78_RS08460	r	1667329	1668981	1	1	1	1	1	1	1	1	1	0.46098	1	1	0.504537	1	1	0.292196	0.433757	1	1	1	1	1	1	1	1	1	1	1	1	1	1	1	1	1	1	1	1	1	1	1	1	1	1	0.629764	1
NA	APECO78_RS08465	r	1669125	1670024	1	1	1	1	1	1	1	1	1	1	1	1	1	1	1	1	1	1	1	1	1	1	1	1	1	1	1	1	1	1	1	1	1	1	1	1	1	1	1	1	1	1	1	1	1
NA	APECO78_RS08470	r	1670519	1671214	1	1	0.439655	1	1	1	1	1	1	1	0.797414	1	1	1	1	1	1	1	1	1	1	0.439655	1	1	1	0.439655	1	0.818966	1	1	0.439655	1	1	1	1	1	1	1	1	1	1	1	1	0.439655	1
NA	APECO78_RS08475	r	1671427	1671582	0	0.942308	0.99359	0	0	0.99359	0	0	0	1	1	0.99359	0.942308	0	0	0.942308	0.99359	0	0.99359	0	0.942308	0.99359	0	0	0	0.99359	0.99359	0	0	0	0.99359	0	0.942308	0	0	0.942308	0	0	0	0	0	0.942308	0	0.99359	0
NA	APECO78_RS08480	f	1671640	1673298	1	1	1	1	1	1	1	1	1	1	1	1	1	1	1	1	1	1	1	1	1	1	1	1	1	1	1	1	1	1	1	1	1	1	1	1	1	0.358047	1	1	1	1	1	1	1
NA	APECO78_RS08485	r	1673295	1674287	1	1	1	1	1	1	1	1	1	1	1	1	1	1	1	1	1	1	1	1	1	0.963746	1	1	1	1	1	1	1	1	0.963746	1	1	1	1	1	1	1	1	1	1	1	1	1	1
NA	APECO78_RS08490	f	1674402	1675517	1	1	0.993728	1	1	1	1	1	1	1	1	1	1	1	1	1	1	1	1	1	1	1	1	1	1	0.993728	1	1	1	1	1	1	1	1	1	1	1	1	1	1	1	1	1	1	1
NA	APECO78_RS08495	f	1675514	1677460	1	1	0.638418	0.481253	1	0.647663	1	1	1	0.84643	0.613765	1	1	1	0.638418	1	0.776066	1	0.776066	0.481253	0.638418	0.638418	0.653826	1	1	1	0.587571	0.587571	0.638418	1	0.653826	1	1	1	1	1	1	1	1	0.973806	1	1	1	0.430406	1
NA	APECO78_RS08500	r	1677533	1677757	1	1	1	1	1	1	1	1	1	1	1	1	1	1	1	1	1	1	1	1	1	1	1	1	1	1	1	1	1	1	1	1	1	1	1	1	1	1	1	1	1	1	1	1	1
clpS	APECO78_RS08505	f	1678080	1678400	1	1	1	1	1	1	1	1	1	1	1	1	1	1	1	1	1	1	1	1	1	1	1	1	1	1	1	1	1	1	1	1	1	1	1	1	1	1	1	1	1	1	1	1	1
clpA	APECO78_RS08510	f	1678431	1680707	1	1	1	1	1	1	1	1	1	1	1	1	1	1	1	1	1	1	1	1	1	1	1	1	1	1	1	1	1	1	1	1	1	1	1	1	1	1	1	1	1	1	1	1	1
NA	APECO78_RS08515	r	1681051	1681138	0	0	0	0	0	0	0	0	0	0	0	0	0	0	0	0	0	0	0	0	0	0	0	0	0	0	0	0	0	0	0	0	0	0	0	0	0	0	0	0	0	0	0	0	0
NA	APECO78_RS08520	r	1681392	1681610	1	1	1	1	1	1	1	1	1	1	1	1	1	1	1	1	1	1	1	1	1	1	1	1	1	1	1	1	1	1	1	1	1	1	1	1	1	1	1	1	1	1	1	1	1
aat	APECO78_RS08525	r	1681895	1682599	1	1	1	1	1	0	1	1	1	0	1	1	0.497872	1	0.165957	1	0.165957	1	0.165957	1	0.497872	1	0.165957	1	1	0.165957	1	0.165957	1	1	1	1	1	1	1	1	1	1	1	1	1	1	1	1	1
NA	APECO78_RS08530	r	1682641	1684362	1	1	1	1	1	1	1	1	1	1	1	1	1	1	1	1	1	1	1	1	1	1	1	1	1	1	1	1	1	1	1	1	1	1	1	1	1	1	1	1	1	1	1	1	1
NA	APECO78_RS08535	r	1684363	1686129	0.517827	1	1	1	1	0.173175	1	1	1	1	1	1	1	1	1	1	1	1	1	1	1	1	1	1	1	1	1	1	1	1	1	1	1	1	1	1	1	1	1	1	1	1	1	1	1
NA	APECO78_RS08540	r	1686252	1687217	1	1	1	1	1	1	1	1	1	0.885093	1	1	1	1	1	1	1	1	1	1	0.468944	1	1	1	1	1	1	1	1	1	1	1	1	1	1	1	1	1	1	1	1	1	1	1	1
NA	APECO78_RS08545	f	1687761	1688255	1	1	1	1	1	1	1	1	1	1	1	1	1	1	1	1	1	1	1	1	1	1	1	1	1	1	1	1	1	1	1	1	1	1	1	1	1	1	1	1	1	1	1	1	1
NA	APECO78_RS08550	f	1688390	1692496	0.999757	0.53908	0.442659	1	1	0.369613	0.369613	0.999757	1	0.426589	0.398831	1	0.398831	0.999757	0.535427	0.398831	0.538349	1	0.538349	0.535427	0.485756	0.442659	0.369613	1	1	1	0.369613	0.447772	0.535427	1	0.442659	1	1	1	1	1	1	0.999757	1	1	0.983686	1	1	0.470416	1
lolA	APECO78_RS08555	f	1692651	1693262	1	1	1	1	1	1	1	1	1	1	1	1	1	1	1	1	1	1	1	1	1	1	1	1	1	1	1	1	1	1	1	1	1	1	1	1	1	1	1	1	1	1	1	0	1
NA	APECO78_RS08560	f	1693273	1694616	1	1	1	1	1	1	1	1	1	0.308036	1	1	1	1	1	1	1	1	1	1	1	0.308036	1	1	1	0.416667	1	1	0.308036	1	1	1	1	1	1	1	1	1	1	1	1	1	1	0.308036	1
NA	APECO78_RS08565	f	1694707	1695999	1	1	1	1	1	1	1	1	1	0.343387	1	1	1	1	1	1	1	1	1	1	1	1	1	1	1	1	1	1	1	1	1	1	1	1	1	1	1	1	1	1	1	1	1	1	1
NA	APECO78_RS08570	f	1696238	1698682	1	1	0.933333	1	1	0.928425	1	1	1	0.690798	1	1	0.932924	1	0.928425	0.932924	0.84908	1	0.932924	0.928425	0.928425	0.928425	0.928425	1	1	0.928425	0.928425	0.928425	0.928425	1	0.928425	1	1	1	1	1	1	1	1	1	1	1	1	0.933333	1
NA	APECO78_RS08575	f	1698693	1699310	1	1	1	1	1	1	1	1	1	1	1	1	1	1	1	1	1	1	1	1	1	1	1	1	1	1	1	1	1	1	1	1	1	1	1	1	1	1	1	1	1	1	1	1	1
NA	APECO78_RS08580	f	1699312	1700175	1	1	1	1	1	1	1	1	1	0.994213	1	1	1	1	1	1	1	1	1	1	1	1	1	1	1	1	1	1	1	1	1	1	1	1	1	1	1	1	1	1	1	1	1	1	1
NA	APECO78_RS08585	r	1700211	1700837	1	1	1	0	1	1	1	1	1	1	1	1	1	1	1	1	1	1	1	1	1	1	1	1	1	0.944179	0.944179	1	1	1	1	1	1	1	1	1	1	1	1	1	1	1	1	1	1
NA	APECO78_RS08590	f	1701151	1702299	1	0.903394	0.979112	0.903394	0.979112	0.979112	0.903394	1	0.765013	0.979112	0.903394	0.979112	0.903394	1	0.979112	0.903394	0.979112	0.903394	0.979112	0.903394	0.903394	0.979112	0.903394	0.903394	0.903394	0.979112	0.979112	0.903394	0.903394	0.903394	0.979112	0.903394	0.903394	0.979112	0.903394	0.903394	0.903394	0.903394	0.903394	0.979112	0.979112	0.903394	0.979112	0.979112	0.903394
NA	APECO78_RS08595	f	1702509	1703939	1	1	0	1	0	0	1	1	1	0	1	0	1	1	1	1	1	1	1	1	1	0	1	1	1	0	0	1	0.832285	1	0	1	1	1	1	1	0	1	1	0	0	1	0	0	1
NA	APECO78_RS08600	r	1703940	1704848	1	0	0	1	0	0	1	1	0	0	0.739274	0	0	1	1	0	0	1	0	1	0	0	1	1	1	0	0	0.237624	0.237624	1	0	1	0	1	1	0	0	1	1	0	0	0	0	0	0
NA	APECO78_RS08605	f	1704948	1705538	1	0	0	1	0	0	1	0.971235	0	0	0.690355	0	0	1	1	0	0	1	0	1	0	0	1	1	1	0	0	1	1	1	0	1	0	1	1	0	0	0.956007	1	0	0	0	0	0	1
pflA	APECO78_RS08610	r	1705620	1706351	1	1	1	1	1	1	1	1	1	1	1	1	1	1	1	1	1	1	1	1	1	1	1	1	1	1	1	1	1	1	1	1	1	1	1	1	1	1	1	1	1	1	1	1	1
NA	APECO78_RS08615	r	1706449	1707444	1	1	0.193775	0.237952	0.193775	0	1	0.237952	0.344378	0	0	0	0	0.379518	0.236948	0.237952	0.344378	0.349398	0	0	0	0.355422	0	1	1	0.236948	0.236948	0	0.237952	0.431727	0.193775	0.237952	0.236948	0	0	0	1	0	0	0	0.155622	0	0.237952	0.193775	0
NA	APECO78_RS08620	r	1707538	1707849	0	0	0	0	0	0	0	0	0	0	0	0	0	0	0	0	0	0	0	0	0	0	0	0	0	0	0	0	0	0	0	0	0	0	0	0	0	0	0	0	0	0	0	0	0
NA	APECO78_RS08625	f	1707954	1708310	0.739496	0.938375	0	0	0	0	1	0	0	0	0	0	0	0	0	0	0	0	0	0	0	0	0	1	1	0	0	0	0	0	0	0	0	0	0	0	1	0	0	0	0	0	0	0	0
NA	APECO78_RS08630	f	1708294	1708491	0.949495	0.833333	0	0.863636	0	0	0.949495	0.863636	0.863636	0	0	0	0	0.863636	0.863636	0.863636	0.863636	0.863636	0	0	0	0	0	0.79798	0.0858586	0.863636	0.863636	0	0.863636	0.863636	0	0.863636	0.863636	0	0	0	0.949495	0	0	0	0.863636	0	0.863636	0	0
NA	APECO78_RS08635	f	1708488	1708988	1	1	0	0.99002	0	0	0.99002	1	0.99002	0	0	0	0	0.99002	0.99002	1	1	0.99002	0	0	0	0	0	0.99002	0.982036	1	1	0	0.99002	0.99002	0	0.99002	0.99002	0	0	0	1	0	0	0	0.99002	0	1	0	0
NA	APECO78_RS08640	f	1709052	1709264	0.943662	0.943662	0	0.943662	0	0	0.953052	0.943662	0.943662	0	0	0	0	0.943662	0.943662	0.943662	0.910798	0.943662	0	0	0	0	0	0.943662	0.943662	0.943662	0.943662	0	0.943662	0.943662	0	0.943662	0.943662	0	0	0	0.943662	0	0	0	0.943662	0	0.943662	0	0
NA	APECO78_RS08645	f	1709279	1709524	0	0	0	0	0	0	0	0	0	0	0	0	0	0	0	0	0	0	0	0	0	0	0	0	0	0	0	0	0	0	0	0	0	0	0	0	0	0	0	0	0	0	0	0	0
NA	APECO78_RS08650	f	1709521	1709811	0.965636	0.955326	0	0.639175	0	0	0.965636	0.965636	0.965636	0	0	0	0	0.965636	0.965636	0.95189	0.865979	0.965636	0	0	0	0	0	0.965636	0.965636	0.965636	0.965636	0	0.965636	0.965636	0	0.965636	0.955326	0	0	0	0.965636	0	0	0	0.965636	0	0.965636	0	0
NA	APECO78_RS08655	f	1709811	1710035	1	1	0	1	0	0	1	1	1	0	0	0	0	1	1	0.0177778	1	1	0	0	0	0	0	1	1	1	1	0	1	1	0	1	1	0	0	0	1	0	0	0	1	0	1	0	0
NA	APECO78_RS08660	f	1710032	1710307	0.0144928	1	0	1	0	0	1	1	1	0	0	0	0	1	1	1	1	1	0	0	0	0	0	1	1	1	1	0	0.931159	1	0	1	1	0	0	0	1	0	0	0	1	0	1	0	0
NA	APECO78_RS08665	f	1710297	1712582	0.929134	0.989064	0	0.991251	0	0	0.991251	0.991251	0.985564	0	0	0	0	0.989064	0.9965	1	0.853018	1	0	0	0	0	0	0.610236	0.456693	0.989064	0.989064	0	0.977253	0.990376	0	0.968941	0.989064	0.0616798	0	0	0.927822	0	0	0	0.940945	0	1	0	0.0507437
NA	APECO78_RS08670	f	1712582	1713034	0	0	0	0	0	0	0	0	0	0	0	0	0	0	0	1	0	0.487859	0	0	0	0	0	0	0	0	0	0	0	0	0	0	0	0	0	0	0	0	0	0	0	0	1	0	0.00220751
NA	APECO78_RS08675	f	1713034	1713240	0	0	0	0	0	0	0	0	0	0	0	0	0	0	0	1	0	0	0	0	0	0	0	0	0	0	0	0	0	0	0	0	0	0.68599	0	0	0	0	0	0	0	0	0.985507	0	0.7343
NA	APECO78_RS08680	f	1713464	1714195	0	0	0	0	0	0	0	0	0	0	0	0	0	0	0	0	0	0	0	0	0	0	0	0	0	0	0	0	0	0	0	0	0	0	0	0	0	0	0	0	0	0	0	0	0
NA	APECO78_RS08685	f	1714306	1715088	0	0	0	0	0	0	0	0	0	0	0	0	0	0	0	0	0	0	0	0	0	0	0	0	0	0	0	0	0	0	0	0	0	0	0	0	0	0	0	0	0	0	0	0	0
NA	APECO78_RS08690	r	1715437	1716471	1	0.976812	0.163285	1	0.163285	0.750725	1	1	1	0.871498	0	0.750725	0	1	1	1	1	1	0	0.150725	0.150725	0.166184	0.749758	1	1	0.936232	0.936232	0.770048	1	0.976812	0.163285	1	1	0.938164	0.750725	0	1	0	0.750725	0	1	0	1	0.163285	0.950725
NA	APECO78_RS08695	r	1716471	1718243	1	1	0.0400451	1	0.0400451	0.485618	0.747885	1	1	0.836999	0	0.856176	0	1	1	1	0.490694	1	0	0.0400451	0.0400451	0.0400451	0.856176	1	1	0.955443	0.955443	0.0468133	0.500846	0.893401	0.0400451	1	0.968979	1	0.701636	0	1	0	0.701636	0	1	0	1	0.0400451	0.996052
NA	APECO78_RS08700	f	1718417	1719271	1	1	0	1	0	0	1	1	1	0	0	0	0	1	1	1	1	1	0	0	0.0888889	0	0	1	1	1	1	0	1	0	0	1	1	1	0	0	1	0	0	0	1	0	1	0	1
NA	APECO78_RS08705	f	1719330	1720403	1	1	0	1	0	0.640596	1	1	1	0.648976	0	0.640596	0	1	0.488827	1	0.488827	1	0	0	0	0	0.640596	1	1	1	1	0.640596	0.837058	0.640596	0	1	1	1	0	0	1	0	0	0	1	0	1	0	1
NA	APECO78_RS08710	f	1720407	1721150	0.939516	0.939516	0	0.939516	0	0.11828	1	0.967742	0.939516	0.11828	0	0.11828	0	0.939516	0.66129	1	0.459677	0.939516	0	0	0	0	0.11828	1	0.967742	0.939516	1	0.11828	0	0.11828	0	0.939516	0.939516	0.852151	0	0	0.939516	0	0	0	0.96371	0	0.939516	0	0.751344
NA	APECO78_RS08715	f	1721250	1721912	0.924585	0.868778	0	0.92006	0	0	0.6727	0.924585	0.978884	0	0	0	0	0.924585	0.974359	0.924585	0.924585	0.978884	0	0	0	0	0	0.761689	0.874811	0.693816	0.924585	0	0	0.251885	0	0.974359	0.924585	0.645551	0	0	0.924585	0	0	0	0.924585	0	0.978884	0	0.639517
NA	APECO78_RS08720	f	1721899	1722171	1	0.531136	0	1	0	0	0.934066	1	1	0	0	0	0	1	1	1	1	1	0	0	0	0	0	1	1	1	1	0	0	1	0	1	1	0	0	0	1	0	0	0	1	0	1	0	0
NA	APECO78_RS08725	f	1722159	1722584	1	1	0	1	0	0	1	1	1	0	0	0	0	1	0.692488	1	1	1	0	0	0	0	0	1	1	1	1	0	0	1	0	1	1	0.753521	0	0	1	0	0	0	1	0	1	0	0.661972
NA	APECO78_RS08730	f	1722571	1722729	1	1	0	1	0	0	1	1	1	0	0	0	0	1	1	1	1	1	0	0	0	0	0	1	1	1	1	0	0	1	0	1	1	1	0	0	1	0	0	0	1	0	1	0	1
NA	APECO78_RS08735	f	1722692	1723159	1	1	0	1	0	0	1	1	1	0	0	0	0	1	1	1	1	1	0	0	0	0	0	1	1	1	1	0	0	1	0	1	1	1	0	0	1	0	0	0	1	0	1	0	1
NA	APECO78_RS08740	f	1723152	1723604	1	1	0	1	0	0	1	1	1	0	0	0	0	0.260486	1	0.496689	1	1	0	0	0	0	0	1	1	1	1	0	0	0.0684327	0	1	1	0.01766	0	0	1	0	0	0	1	0	1	0	0.01766
NA	APECO78_RS08745	r	1723676	1724461	0	1	0	0	0	0	0	0	1	0	0	0	0	0	0	0	1	0	0	0	0	0	0	0.239186	0.113232	0	0	0	0	0	0	0	0	0	0	0	0	0	0	0	0	0	0	0	0
NA	APECO78_RS08750	f	1724545	1725174	1	1	0	1	0	0.0793651	0.485714	1	1	0.339683	0	0.0793651	0	1	1	1	1	1	0	0	0	0	0.0793651	1	1	1	1	0.0793651	0	0.184127	0	1	1	0.679365	0.0793651	0	0.992063	0	0.0793651	0	1	0	1	0	0.966667
NA	APECO78_RS08755	f	1725257	1725928	1	1	0.177083	1	0.177083	0.994048	1	1	1	0.994048	0	0.994048	0	1	1	1	1	1	0	0.321429	0	0	0.994048	1	1	1	1	0.94494	0	1	0.177083	1	1	1	0.556548	0	1	0	0.556548	0	1	0	1	0.177083	1
NA	APECO78_RS08760	f	1725921	1726451	0.0150659	1	0.743879	0.988701	0.80226	0.664783	0.988701	1	0.822976	0.664783	0	0.664783	0	1	0.822976	1	1	1	0	0.632768	0.809793	0.632768	0.661017	1	1	0.988701	0.988701	0	0	1	0.80226	0.822976	0.988701	0.811676	0.478343	0	1	0	0.478343	0	1	0	1	0.743879	0.645951
NA	APECO78_RS08765	f	1726462	1728708	0.230975	0.740543	0.578994	0	0.153093	0.0970182	0.194482	0.805073	0.217623	0	0	0.236315	0.268803	0.466845	0.217623	0.504673	0.542501	1	0.243881	0.539386	0.641745	0.443703	0.287049	0.564753	0.564753	0.0431687	0	0	0	0.830886	0.241656	0	0.218069	0.360036	0	0.268803	0.695149	0.109479	0	0	0.376947	0.18202	0.398309	0.11304	0.0534045
NA	APECO78_RS08770	f	1728712	1729239	0	1	1	0.272727	0.969697	0	0	1	0	0	0	0	0	1	0	0.465909	0	1	0	0.986742	0	0.986742	0	1	1	0	0	0	0	1	1	0	0	0	0	0	1	0.969697	0	0	0	0	0.99053	0.969697	0
NA	APECO78_RS08775	r	1729463	1729741	0	0	0	0	0	0	0	0	0	0	0	0	0	0	0	0	0	0	0	0	0	0	0	0	0	0	0	0	0	0	0	0	0	0	0	0	0	0	0	0	0	0	0	0	0
NA	APECO78_RS08780	r	1729794	1729973	0	0	0	0	0	0	0	0	0	0	0	0	0	0	0	0	0	0	0	0	0	0	0	0	0	0	0	0	0	0	0	0	0	0	0	0	0	0	0	0	0	0	0	0	0
NA	APECO78_RS08785	f	1730465	1731157	0	0	0	0	0	0	0	0	0	0	0	0	0	0	0	0	0	0.554113	0	0	0	0	0	0	0	0	0	0	0	0	0	0	0	0	0	0	0	0	0	0	0	0	0	0	0
NA	APECO78_RS08790	f	1731418	1732608	1	1	0.437448	1	0.437448	0.968094	1	1	1	0.968094	0	0.968094	0	1	1	1	1	1	0	0.351805	0.351805	0.437448	0.968094	1	1	1	1	0.968094	0.308144	1	0.437448	1	1	0.994962	0.532326	0	1	0	0.532326	0	1	0	1	0.437448	0.994962
NA	APECO78_RS08795	f	1732621	1733139	1	1	0	1	0	0.219653	1	1	0.996146	0.219653	0	0.219653	0	1	1	1	1	1	0	0	0	0	0.219653	1	1	0.470135	1	0.219653	1	1	0	1	1	0.996146	0.219653	0	1	0	0.219653	0	1	0	0.955684	0	0.996146
NA	APECO78_RS08800	f	1733196	1733471	1	1	0	1	0	0	1	1	1	0	0	0	0	0.992754	1	1	1	1	0	0	0	0	0	1	1	1	1	0	0.992754	1	0	1	1	0.949275	0	0	0.992754	0	0	0	0.992754	0	1	0	0.949275
NA	APECO78_RS08805	f	1733468	1733623	1	1	0	1	0	0	0.0769231	1	0.0769231	0	0	0	0	0.0641026	0.564103	1	1	0.0769231	0	0	0	0	0	1	1	0.0769231	1	0	0.782051	1	0	0.0769231	0.0769231	0.782051	0	0	0.782051	0	0	0	0.0641026	0	0.0769231	0	0.782051
NA	APECO78_RS08810	f	1733616	1736063	1	1	0	0.65768	0	0.068219	1	1	1	0	0	0.068219	0	1	0.576797	1	0.535131	1	0	0	0	0	0	1	1	1	1	0	0.535131	1	0	1	1	0.997549	0	0	1	0	0	0	1	0	1	0	0.99183
NA	APECO78_RS08815	f	1736078	1736557	1	1	0	1	0	0.360417	1	1	1	0.489583	0	0.360417	0	1	1	1	1	1	0	0	0	0	0	1	1	1	1	0.489583	1	1	0	1	1	0.860417	0.360417	0	1	0	0.360417	0	1	0	1	0	0.860417
NA	APECO78_RS08820	f	1736557	1737720	1	1	0.120275	1	0.120275	0.376289	1	1	1	0.246564	0	0.522337	0	1	0.534364	1	0.274055	0.996564	0	0.120275	0.181271	0.181271	0.243127	1	1	0.774055	0.503436	0.280069	0.774055	1	0.120275	0.996564	1	0.938144	0.522337	0	1	0	0.522337	0	1	0	1	0.120275	0.953608
NA	APECO78_RS08825	f	1737802	1738020	0	1	0	1	0	0.196347	1	0.990868	1	0	0	0.196347	0	1	0.990868	0.990868	1	1	0	0	0	0	0	1	1	0.990868	0.990868	0	1	0.990868	0	1	0.990868	0	0	0	1	0	0	0	1	0	0.990868	0	0
NA	APECO78_RS08830	r	1738339	1740621	1	1	1	1	1	1	1	1	1	1	1	1	1	1	1	1	1	1	1	1	0.978975	1	1	1	1	1	1	1	1	1	1	1	1	1	1	1	1	1	1	1	1	1	1	1	1
NA	APECO78_RS08835	r	1740676	1741533	1	1	1	1	1	1	1	0.951049	0.951049	1	0.786713	1	1	1	1	1	1	1	1	0.786713	1	1	0.786713	1	1	1	1	0.786713	0.786713	1	1	1	1	1	0.951049	1	0.951049	0.951049	0.951049	1	1	1	1	0	1
NA	APECO78_RS08840	r	1741939	1743699	1	1	1	1	1	1	1	1	1	1	1	1	1	1	1	1	1	1	1	1	1	1	1	1	1	1	1	1	1	1	1	1	1	1	0.829642	0	1	1	0.829642	1	1	1	1	1	1
NA	APECO78_RS08845	f	1743829	1744521	1	1	0.593074	1	1	0.718615	0.809524	1	1	1	0.718615	1	1	1	1	1	0.809524	1	1	1	1	0.718615	1	1	1	1	1	1	1	1	1	1	1	1	1	1	1	1	1	1	1	1	1	1	1
NA	APECO78_RS08850	f	1744720	1745808	1	1	1	1	1	1	1	1	1	1	1	1	1	1	1	1	1	1	1	1	1	1	1	1	1	1	1	1	1	1	0.966942	1	1	1	1	1	1	1	1	1	1	1	1	1	1
NA	APECO78_RS08855	f	1745879	1747162	1	0.992212	0.992212	1	0.992212	0.992212	1	1	1	0.992212	1	0.992212	0.992212	1	0.719626	0.992212	0.992212	1	0.992212	1	0.992212	0.992212	1	1	1	0.992212	0.992212	0.792056	1	1	0.992212	1	0.992212	1	1	0.992212	0.992212	1	1	0.992212	1	0.992212	0.992212	0.992212	1
NA	APECO78_RS08860	f	1747331	1748095	1	1	1	1	1	1	1	1	1	1	1	1	1	1	1	1	1	1	1	1	1	1	1	1	1	1	1	1	1	1	1	1	1	1	1	1	1	1	1	1	1	1	1	1	1
cmk	APECO78_RS08865	f	1748268	1748951	1	1	1	1	1	1	1	1	1	1	1	1	1	1	1	1	1	1	1	1	1	1	1	1	1	1	1	1	1	1	1	1	1	1	1	1	1	1	1	1	0.504386	1	1	1	1
rpsA	APECO78_RS08870	f	1749062	1750735	1	1	1	0.666667	1	1	1	1	1	1	1	1	1	1	1	1	1	1	1	1	1	1	1	1	1	1	1	1	1	1	1	1	1	1	1	1	1	1	1	1	1	1	1	1	1
ihfB	APECO78_RS08875	f	1750895	1751179	1	1	1	1	1	1	1	1	1	1	1	1	1	1	1	1	1	1	1	1	1	1	1	1	1	1	1	1	1	1	1	1	1	1	1	1	1	1	1	1	0.992982	1	1	1	1
NA	APECO78_RS08880	f	1751386	1753650	0.791611	1	1	1	1	1	1	0.978808	1	1	1	1	1	0.978808	1	1	1	1	1	1	1	1	0.978808	1	1	1	1	1	1	1	1	1	1	1	1	1	1	1	1	1	1	1	1	1	1
NA	APECO78_RS08885	f	1753687	1755435	1	1	1	1	1	1	1	1	1	0.973699	1	1	1	1	1	1	0.951973	1	1	1	1	1	1	1	1	1	1	1	0.926244	1	1	1	1	1	1	1	1	1	1	1	1	1	1	0.926244	1
lpxK	APECO78_RS08890	f	1755432	1756418	1	1	0.45694	1	1	0.374873	1	1	1	0.374873	0.45694	1	0.374873	1	1	1	0.350557	1	0.350557	1	0.374873	0.374873	1	1	0.00405268	0.374873	0.374873	0.374873	0.374873	1	0.669706	1	1	1	1	1	1	1	1	1	0.998987	1	1	0.45694	1
NA	APECO78_RS08895	f	1756455	1757687	1	1	1	1	1	1	1	1	1	1	1	1	1	1	1	1	1	1	1	1	1	1	1	1	0.902676	1	1	1	1	1	1	1	1	1	1	1	1	1	1	1	1	1	1	1	1
NA	APECO78_RS08900	f	1757739	1757921	1	1	1	1	1	1	1	1	1	1	1	1	1	1	1	1	1	1	1	1	1	1	1	1	1	1	1	1	1	1	1	1	1	1	1	1	1	1	1	1	1	1	1	1	1
NA	APECO78_RS08905	f	1757918	1758664	1	1	1	1	1	1	1	1	1	1	1	1	1	1	1	1	1	1	1	1	1	1	1	1	1	1	1	1	1	1	1	1	1	1	1	1	1	1	1	1	1	1	1	1	1
NA	APECO78_RS08910	f	1758818	1759711	1	1	1	1	1	1	1	1	1	1	1	1	1	1	1	1	1	1	1	1	1	1	1	1	1	1	1	1	1	1	1	1	1	1	1	1	1	1	1	1	1	1	1	1	1
NA	APECO78_RS08915	r	1759688	1760467	1	1	1	0.973077	1	1	1	1	1	0.15641	1	1	1	1	1	1	1	1	1	1	1	1	1	1	1	1	1	1	1	1	1	1	1	1	1	1	1	1	1	1	1	1	1	1	1
NA	APECO78_RS08920	f	1760603	1761388	1	1	1	1	1	1	1	1	1	0.706107	1	1	1	1	1	1	1	1	0.255725	1	1	1	1	1	1	1	1	1	1	1	1	1	1	1	1	1	1	1	1	1	1	1	1	1	1
NA	APECO78_RS08925	f	1761385	1762707	1	1	0.877551	1	1	0.824641	1	1	1	0.386243	0.877551	1	0.538171	1	0.538171	1	0.725624	1	0.53288	0.538171	0.538171	0.725624	0.725624	1	1	0.538171	0.877551	0.877551	0.882086	1	0.85034	1	1	1	1	1	1	1	1	1	1	1	1	0.725624	1
NA	APECO78_RS08930	f	1762688	1763392	0.990071	0.990071	1	1	0.990071	1	1	1	1	1	1	0.990071	1	1	1	0.990071	1	1	1	1	1	1	1	1	1	1	0.990071	1	1	1	1	1	1	1	0.990071	1	0.990071	0.990071	0.990071	0.990071	0.990071	1	1	0.990071	1
mukB	APECO78_RS08935	f	1763392	1767852	1	1	1	1	1	0.737279	1	1	1	1	1	1	1	1	0.878503	1	0.692894	1	0.692894	1	1	1	1	1	1	1	1	1	1	1	1	1	1	1	1	1	1	1	1	1	1	1	1	0.737279	1
NA	APECO78_RS08940	f	1768113	1769960	1	1	1	1	1	1	1	1	1	0.877706	1	1	1	1	0.387987	1	0.387987	1	0.993506	1	1	0.36039	1	1	1	0.36039	0.829545	0.894481	1	1	0.993506	1	1	1	1	1	1	1	1	1	1	1	1	0.36039	1
NA	APECO78_RS08945	f	1770141	1770689	1	1	1	1	1	1	1	1	1	1	1	1	1	1	1	1	1	1	1	1	1	1	1	1	1	1	1	1	1	1	1	1	1	1	1	1	1	1	1	1	1	1	1	1	1
NA	APECO78_RS08950	f	1770716	1771363	1	1	1	1	1	1	1	1	1	1	1	1	1	1	1	1	1	1	1	1	0.560185	1	1	1	1	1	1	1	1	1	1	1	1	1	1	1	1	1	1	1	1	1	1	1	1
NA	APECO78_RS08955	r	1771585	1772775	1	1	1	1	1	1	1	1	1	0.879093	1	1	1	1	1	1	1	1	1	1	1	1	1	1	1	1	1	1	1	1	1	1	1	1	1	1	1	1	1	1	1	1	1	1	1
NA	APECO78_RS08960	f	1772774	1772944	0.0116959	0.0116959	0.0116959	0.0116959	0.0116959	0.0116959	0.0116959	0.0116959	0.0116959	0	0.0116959	0.0116959	0.0116959	0.0116959	0.0116959	0.0116959	0.0116959	0.0116959	0.0116959	0.0116959	0.0116959	0.0116959	0.0116959	0.0116959	0.0116959	0.0116959	0.0116959	0.0116959	0.0116959	0.0116959	0.0116959	0.0116959	0.0116959	0.0116959	0.0116959	0.0116959	0.0116959	0.0116959	0.0116959	0.0116959	0.0116959	0.0116959	0.0116959	0.0116959	0.0116959
NA	APECO78_RS08965	r	1772960	1774048	1	1	1	1	1	1	1	1	1	1	1	1	1	1	1	1	1	1	1	1	1	1	1	1	1	0.997245	1	1	1	1	1	1	1	1	1	1	1	1	1	1	1	1	1	0.997245	0.997245
NA	APECO78_RS08970	r	1774650	1776050	0.998572	0.998572	0.998572	1	0.998572	0.998572	0.998572	0.998572	0.998572	0.953605	0.998572	0.998572	0.998572	1	1	0.998572	0.998572	1	0.998572	1	0.998572	0.998572	0.998572	1	1	0.998572	0.998572	0.998572	1	1	0.998572	1	0.998572	1	1	0.998572	0.998572	0.998572	1	0.998572	0.998572	0.998572	0.998572	0.998572	1
NA	APECO78_RS08975	r	1776219	1777421	1	1	0.673317	1	1	0.673317	1	1	1	0.588529	0.673317	1	0.673317	1	0.673317	1	0.673317	1	0.673317	0.673317	0.673317	0.588529	1	1	1	0.673317	0.673317	0.673317	0.673317	1	0.673317	1	1	1	1	1	1	1	1	1	1	1	1	0.673317	1
pepN	APECO78_RS08980	f	1777687	1780299	1	1	0.631458	1	1	1	1	1	0.999235	1	1	1	1	1	1	1	1	1	1	1	0.423651	1	1	1	1	0.6062	1	0.499426	1	1	1	1	1	1	1	1	1	1	1	1	0.999235	1	1	0.591274	1
ssuB	APECO78_RS08985	r	1780506	1781273	0.96875	1	1	1	1	0.74349	0.96875	0.96875	1	0.68099	0.71224	1	1	0.96875	1	1	1	1	0.845052	1	1	0.74349	0.96875	1	1	0.74349	0.74349	0.813802	0.845052	1	1	1	1	1	1	1	0.955729	0.96875	1	0.96875	1	1	1	0.630208	1
ssuC	APECO78_RS08990	r	1781270	1782061	1	1	1	1	1	1	1	1	1	0.613636	1	1	1	1	1	1	1	1	1	1	1	1	1	1	1	1	1	1	1	1	1	1	1	1	1	1	1	1	1	1	1	1	1	1	1
NA	APECO78_RS08995	r	1782072	1783217	1	0.733857	0.453752	1	1	0.206806	1	1	1	0.63438	1	0.972949	0.631763	1	1	1	1	1	1	0.631763	1	0.63438	1	1	1	0.689354	0.63438	0.689354	1	1	1	0.846422	1	1	1	1	1	1	1	1	1	1	1	0.291449	1
NA	APECO78_RS09000	r	1783214	1784173	1	1	1	0.878125	1	1	1	1	1	1	1	1	1	1	1	1	1	1	1	1	0.886458	1	1	1	1	1	1	1	1	1	1	1	1	1	1	1	1	1	1	1	1	1	1	0.886458	0.392708
NA	APECO78_RS09005	r	1784166	1784741	0.609375	1	1	0.751736	1	1	0.982639	1	1	0.0138889	1	1	1	1	1	1	1	1	1	1	1	1	1	1	1	1	1	1	1	1	1	0.90625	1	1	1	1	1	1	1	1	1	1	1	1	1
NA	APECO78_RS09010	f	1785097	1785639	1	0	0	1	0	0	1	1	1	0	1	0	0	1	1	0	0	1	0	1	0	0	1	1	1	0	0	1	1	1	0	1	0	1	0	0	0	1	0	0	0	0	0	0	1
NA	APECO78_RS09015	f	1785749	1786423	1	0	0	1	0	0	1	1	1	0	1	0	0	1	1	0	0	1	0	1	0	0	1	1	1	0	0	1	1	1	0	1	0	1	1	0	0	1	1	0	0	0	0	0	1
NA	APECO78_RS09020	f	1786493	1789048	1	0.400235	0.35759	0.78795	0.35759	0.33216	1	1	1	0.201487	1	0.33216	0.400235	1	1	0.400235	0.478873	1	0.492175	1	0.400235	0.35759	1	1	1	0.201487	0.33216	1	1	1	0.35759	1	0.400235	1	1	0.400235	0.147887	1	1	0.374413	0.21205	0.400235	0.33216	0.35759	1
NA	APECO78_RS09025	f	1789039	1790109	1	0	0	1	0	0	1	1	1	0	1	0	0	1	1	0	0	1	0	1	0	0	1	1	1	0	0	1	1	1	0	1	0	1	1	0	0	0.984127	1	0	0	0	0	0	1
NA	APECO78_RS09030	f	1790211	1790663	1	0	0	1	0	0	1	1	1	0	1	0	0	1	1	0	0	1	0	1	0	0	1	1	1	0	0	1	1	1	0	1	0	1	1	0	0	1	1	0	0	0	0	0	1
NA	APECO78_RS09035	f	1790671	1791186	0.994186	0	0	0.994186	0	0	0.994186	0.994186	0.994186	0	1	0	0	0.994186	0.994186	0	0	0.994186	0	0.994186	0	0	0.994186	0.994186	0.994186	0	0	0.994186	0.994186	0.994186	0	0.994186	0	0.994186	0.994186	0	0	0.994186	0.994186	0	0	0	0	0	0.994186
NA	APECO78_RS09040	f	1791179	1791889	0.969058	0	0	0.981716	0	0	0.969058	0.981716	0.981716	0	0.981716	0	0	0.969058	0.981716	0	0	0.969058	0	0.969058	0	0	0.981716	0.969058	0.0112518	0	0	0.981716	0.981716	0.969058	0	0.981716	0	0.969058	0.969058	0	0	0.981716	0.969058	0	0	0	0	0	0.981716
NA	APECO78_RS09045	f	1792000	1793010	1	1	1	1	1	1	1	1	1	1	1	1	1	1	1	1	1	1	1	1	1	1	1	1	0.854599	1	1	1	1	1	1	1	1	0.998022	1	1	1	1	1	1	1	1	1	1	1
NA	APECO78_RS09050	f	1793184	1793726	1	1	1	1	1	1	1	1	1	1	1	1	1	1	1	1	1	1	1	1	1	1	1	1	1	1	1	1	1	1	1	1	1	1	1	1	1	1	1	1	1	1	1	1	1
NA	APECO78_RS09055	r	1793723	1794832	1	1	1	1	1	0.999099	1	1	1	1	1	0.999099	1	1	1	1	1	1	1	1	1	1	1	1	1	0.942342	0.942342	1	1	1	1	1	1	1	1	1	1	1	1	1	0.987387	1	0.942342	1	1
rlmL	APECO78_RS09060	f	1795076	1797184	1	1	0.376956	0.376956	1	0.621622	0.999052	1	1	0.84495	0.881935	1	0.59175	1	0.495495	1	0.512091	1	0.564723	0.999052	0.566145	1	0.376008	1	1	0.59175	1	0.446657	0.446657	1	1	1	1	1	1	1	1	0.999052	1	1	1	1	1	0.621622	1
NA	APECO78_RS09065	f	1797196	1799103	1	1	1	1	1	1	1	1	1	0.186583	1	1	1	1	1	1	1	1	1	1	0.186583	0.186583	1	1	1	1	1	1	1	1	1	1	1	1	1	1	1	1	1	1	1	1	1	1	1
NA	APECO78_RS09070	f	1799233	1800486	1	1	1	0.827751	1	1	0.368421	1	1	1	1	1	1	1	1	1	1	1	1	1	1	1	1	1	1	1	1	1	1	1	1	1	1	1	1	1	1	1	1	1	1	1	1	1	1
NA	APECO78_RS09075	f	1800491	1802131	1	1	1	1	1	1	1	1	1	1	1	1	1	1	1	1	0.541133	1	1	1	1	0.522852	1	1	1	1	1	1	0.541133	1	1	1	1	1	1	1	1	1	1	1	1	1	1	1	1
NA	APECO78_RS09080	f	1802128	1802691	1	1	1	1	1	0.980496	1	1	0.27305	1	1	1	1	1	1	1	0.980496	1	1	1	1	1	1	1	1	1	1	1	1	1	1	1	1	1	0.980496	1	1	1	0.980496	1	1	1	1	1	1
NA	APECO78_RS09085	f	1802947	1803114	0	1	0.232143	0	0	1	0	0	0	1	0.232143	0.232143	1	0	0	1	0	0	1	0.232143	1	0.232143	0.232143	0	0.232143	1	1	0	0	0	1	1	0	1	0	0	1	0	0	0.232143	0	0	1	1	0
NA	APECO78_RS09090	r	1803184	1803702	1	1	1	1	1	1	1	1	1	1	1	1	1	1	1	1	1	1	1	1	1	1	1	1	1	1	1	1	1	1	1	1	1	1	1	1	1	1	1	1	1	1	1	1	1
NA	APECO78_RS09095	r	1803771	1805531	1	1	1	1	1	1	1	1	1	1	1	1	1	1	1	1	1	1	1	1	1	1	1	1	1	1	1	1	1	1	1	1	1	1	1	1	1	1	1	1	1	1	1	1	1
NA	APECO78_RS09100	f	1805717	1806169	1	1	1	1	1	1	1	1	1	1	1	1	1	1	1	1	1	1	1	1	1	1	1	1	1	1	1	1	1	1	1	1	1	1	1	1	1	1	1	1	1	1	1	1	1
NA	APECO78_RS09105	r	1806245	1807297	1	1	1	1	1	1	1	1	1	1	1	1	1	1	1	1	1	1	1	1	1	0.472934	1	1	1	1	1	1	1	1	1	1	1	1	1	1	1	1	1	1	1	1	1	1	1
NA	APECO78_RS09110	f	1807500	1807670	0.0994152	1	1	1	1	1	0.0994152	0.0994152	1	1	0.0994152	1	1	0.0994152	1	1	1	1	1	1	1	1	0.0994152	1	1	1	1	0.0994152	1	1	1	1	1	1	1	1	1	0.0994152	1	1	0.631579	1	1	1	1
NA	APECO78_RS09115	r	1807654	1808163	1	1	1	1	1	1	1	1	1	1	1	1	1	1	1	1	1	1	1	1	1	1	1	1	1	1	1	1	1	1	1	1	1	1	1	1	1	1	1	1	0.747059	1	1	1	1
NA	APECO78_RS09120	f	1808382	1809011	1	1	1	1	1	1	1	1	1	1	1	1	1	1	1	1	1	1	1	1	1	1	1	1	1	1	1	1	1	1	1	1	1	1	1	1	1	1	1	1	1	1	1	1	1
NA	APECO78_RS09125	r	1808974	1811127	1	1	1	1	1	1	1	1	1	1	1	1	1	1	1	1	1	1	1	1	1	1	1	1	1	1	1	1	0.625348	1	1	1	1	1	1	1	1	1	1	1	1	1	1	1	1
NA	APECO78_RS09130	r	1811146	1811592	1	1	1	1	1	1	1	1	1	1	1	1	1	1	1	1	1	1	1	1	1	1	1	1	1	1	1	1	1	1	1	1	1	1	1	1	1	1	1	1	1	1	1	1	1
helD	APECO78_RS09135	f	1811715	1813769	1	1	1	1	1	1	1	1	1	0.737226	1	1	1	1	1	1	1	1	1	1	1	1	1	1	1	1	1	1	1	1	1	1	1	1	1	1	1	1	1	1	1	1	1	1	1
mgsA	APECO78_RS09140	r	1813801	1814259	1	1	1	1	1	1	1	1	1	1	1	1	1	1	1	1	1	1	1	1	1	1	1	1	1	1	1	1	1	1	1	1	1	1	1	1	1	1	1	1	1	1	1	1	1
NA	APECO78_RS09145	r	1814355	1815017	1	1	1	1	1	1	1	1	1	1	1	1	1	1	1	1	1	1	1	1	1	1	1	1	1	1	1	1	1	1	1	1	1	1	1	1	1	1	1	1	1	1	1	1	1
NA	APECO78_RS09150	r	1815057	1815227	1	1	1	1	1	1	1	1	1	1	1	1	1	1	1	1	1	1	1	1	1	1	1	1	1	1	1	1	1	1	1	1	1	1	1	1	1	1	1	1	0.222222	1	1	1	1
NA	APECO78_RS09155	f	1815190	1815603	1	1	1	1	1	1	1	1	1	1	1	1	1	1	1	1	1	1	1	1	1	1	1	1	1	1	1	1	1	1	1	1	1	1	1	1	1	1	1	1	1	1	1	1	1
NA	APECO78_RS09160	r	1815648	1815965	0.993711	0.993711	0.993711	1	0.993711	0.993711	0.993711	0.993711	0.993711	0.993711	0.993711	0.993711	0.993711	0.993711	1	0.993711	0.993711	1	0.993711	0.993711	0.993711	0.993711	0.993711	1	1	0.993711	0.993711	0.993711	1	1	0.993711	1	0.993711	0.993711	1	0.993711	0.993711	0.993711	1	0.993711	0.993711	0.993711	0.993711	0.993711	1
NA	APECO78_RS09165	r	1816023	1817213	1	1	0.397985	1	1	0.523929	1	1	1	0.397985	0.289673	1	0.397985	1	0.438287	1	1	1	0.397985	0.513854	0.581864	0.554156	0.438287	1	1	0.397985	0.523929	0.513854	0.438287	1	0.397985	1	1	1	1	1	1	1	1	1	1	1	1	0.24937	1
NA	APECO78_RS09170	f	1817308	1817586	1	1	0	1	1	0	1	1	1	1	1	1	0	1	1	1	1	1	1	1	0	0	1	1	1	1	1	1	0.0143369	1	1	1	1	1	1	1	1	1	1	1	1	1	1	1	1
NA	APECO78_RS09175	r	1817583	1817912	1	1	0	1	1	0	1	1	1	1	1	1	0	1	1	1	1	1	1	1	0	0	1	1	1	1	1	1	1	1	1	1	1	1	1	1	1	1	1	1	1	1	1	0.0121212	1
NA	APECO78_RS09180	r	1818003	1818662	0.913636	0.913636	0.913636	1	0.913636	0.913636	0.913636	0.913636	0.913636	0.913636	0.913636	0.913636	0.913636	1	1	1	0	1	0	1	0	0	1	0.913636	1	0.913636	0	0.913636	0.913636	1	0.913636	0.913636	1	1	0.913636	0.913636	0.913636	0.913636	0.913636	0.913636	0.913636	0.913636	0.913636	0	1
NA	APECO78_RS09185	r	1818869	1818956	0	0	0	0	0	0	0	0	0	0	0	0	0	0	0	0	0	0	0	0	0	0	0	0	0	0	0	0	0	0	0	0	0	0	0	0	0	0	0	0	0	0	0	0	0
NA	APECO78_RS09190	f	1819383	1820501	1	1	0.557641	1	1	0.557641	1	1	1	0.463807	0.911528	1	1	1	1	1	0.44504	1	1	1	1	1	1	1	1	1	1	1	0.294906	1	1	1	1	1	1	1	1	1	1	1	1	1	1	1	1
NA	APECO78_RS09195	f	1820498	1822291	1	1	1	1	1	1	1	1	1	1	1	1	1	1	1	1	1	1	1	1	1	1	1	1	0.603122	1	1	1	1	1	1	1	1	1	1	1	1	1	1	1	1	1	1	1	1
NA	APECO78_RS09200	f	1822310	1823017	1	1	1	1	1	1	1	1	1	1	1	1	1	1	1	1	1	1	1	1	1	1	1	1	1	1	1	1	1	1	1	1	1	1	1	1	1	1	1	1	1	1	1	1	1
NA	APECO78_RS09205	f	1823014	1823601	1	1	1	1	1	1	1	1	1	0.163265	1	1	1	1	1	1	1	1	1	1	1	1	1	1	1	1	1	1	0.357143	1	1	1	1	1	1	1	1	1	1	0.989796	1	1	1	1	1
NA	APECO78_RS09210	f	1823598	1823996	1	1	0.0200501	1	1	0.0200501	1	1	1	0.578947	1	1	0.724311	1	1	1	0.73183	1	0.588972	1	1	1	1	1	1	1	1	1	1	1	1	1	1	1	1	1	1	1	1	1	1	1	1	0.0100251	1
NA	APECO78_RS09215	f	1823993	1824850	1	1	1	1	1	1	1	1	1	0.480186	0.588578	1	0.588578	1	1	1	1	1	1	1	0.668998	1	1	1	1	1	1	0.560606	0.413753	1	1	1	1	1	1	1	1	1	1	1	0.974359	1	1	0	1
NA	APECO78_RS09220	f	1824984	1826528	1	1	0.986408	1	1	1	1	1	1	0.569579	1	1	1	1	1	1	1	1	1	1	1	0.986408	1	1	1	1	1	0.986408	1	1	1	1	1	1	1	1	1	1	1	1	1	1	1	0.986408	1
NA	APECO78_RS09225	f	1826540	1827676	1	1	1	1	1	0.650836	1	1	1	1	1	1	1	1	1	1	1	1	1	1	1	1	1	1	1	0.745822	1	1	1	1	1	1	1	1	1	1	1	1	1	1	1	1	1	1	1
NA	APECO78_RS09230	f	1827689	1827781	0	0	0	0	0	0	0	0	0	0	0	0	0	0	0	0	0	0	0	0	0	0	0	0	0	0	0	0	0	0	0	0	0	0	0	0	0	0	0	0	0	0	0	0	0
NA	APECO78_RS09235	f	1827861	1829159	1	1	0.993072	1	0.993072	0.993072	1	1	1	0.993072	1	0.993072	1	1	1	1	0.993072	1	0.993072	1	1	0.993072	1	1	0.628176	0.993072	0.993072	1	1	1	0.993072	1	1	1	1	1	0.993072	1	1	0.993072	0.99923	1	0.993072	0.993072	1
NA	APECO78_RS09240	r	1829279	1831459	0.993122	0.993122	0.6011	1	0.6011	0.6011	1	0.993122	0.993122	0.6011	1	0.6011	1	1	1	0.993122	0.6011	1	0.6011	0.993122	1	0.6011	1	1	1	0.6011	0.21458	1	0.993122	1	0.6011	1	1	1	0.993122	1	0.6011	0.993122	0.993122	0.6011	0.6011	1	0.6011	0.6011	0.993122
NA	APECO78_RS09245	r	1831479	1831925	1	1	0	1	0	0	1	1	1	0	1	0	1	1	1	1	0	1	0	1	1	0	1	1	1	0	0	1	1	1	0	1	1	1	1	1	0	1	1	0	0	1	0	0	1
NA	APECO78_RS09250	r	1831913	1833052	1	0.873684	0.857018	0.884211	0.857018	0.857018	1	1	0.884211	0.857018	1	0.857018	1	1	1	0.884211	0.857018	1	0.857018	1	0.884211	0.857018	1	1	1	0.857018	0.857018	1	1	1	0.857018	1	0.884211	1	0.884211	0.884211	0.857018	0.884211	0.884211	0.857018	0.857018	0.884211	0.857018	0.857018	1
NA	APECO78_RS09255	r	1833098	1835194	1	1	0.925131	1	0.925131	0.925131	1	1	1	0.249881	1	0.925131	1	1	1	1	0.925131	1	0.803052	1	1	0.925131	1	1	1	0.925131	0.925131	1	1	1	0.925131	1	1	1	1	1	0.925131	1	1	0.925131	0.923224	1	0.925131	0.925131	1
NA	APECO78_RS09260	r	1835194	1835940	1	1	0	1	0	0	1	0.904953	1	0	1	0	1	1	0.904953	1	0	1	0	1	1	0	1	1	1	0	0	1	1	1	0	0.904953	1	1	1	1	0	1	1	0	0	1	0	0	1
NA	APECO78_RS09265	r	1835937	1836581	1	1	0	1	0	0	1	1	1	0	1	0	1	1	1	1	0	0.897674	0	1	1	0	1	0.897674	0.897674	0	0	1	0.897674	0.897674	0	0.897674	1	1	1	0.897674	0	1	1	0	0	0.897674	0	0	1
NA	APECO78_RS09270	r	1836688	1836993	1	1	0	1	0	0	1	1	1	0	1	0	1	1	1	1	0	1	0	1	1	0	1	1	1	0	0	1	1	1	0	1	1	1	1	1	0	1	1	0	0	1	0	0	1
NA	APECO78_RS09275	r	1837435	1837647	1	1	0.99061	1	0.99061	0.99061	1	1	1	0.99061	1	0.99061	1	1	1	1	0.99061	1	0.99061	1	1	0.99061	1	1	1	0.99061	0.99061	1	1	1	0.99061	1	1	1	1	1	0.99061	1	1	0.99061	0.957746	1	0.99061	0.99061	1
NA	APECO78_RS09280	f	1837933	1838145	1	1	1	1	1	1	1	1	1	1	1	1	1	1	1	1	1	1	1	1	1	1	1	1	1	1	1	1	1	1	1	1	1	1	1	1	1	1	1	1	1	1	1	1	1
NA	APECO78_RS09285	f	1838319	1838549	0.047619	0.047619	0.658009	0.047619	0.160173	1	0.047619	0.160173	0.047619	0.047619	0.047619	0.160173	0.160173	0.047619	0.160173	0.047619	0.658009	0.047619	0.160173	0.160173	0.160173	1	0.160173	0.160173	0.160173	1	1	0.160173	0.160173	0.160173	1	0.047619	0.160173	0.047619	0.047619	0.047619	0.047619	0.047619	0.047619	0.047619	0.047619	0.047619	0.047619	1	0.142857
NA	APECO78_RS09290	f	1838539	1838712	1	1	1	1	1	1	1	1	1	1	1	1	1	1	1	1	1	1	1	1	1	1	1	1	1	1	1	1	1	1	1	1	1	1	1	1	1	1	1	1	1	1	1	1	1
NA	APECO78_RS09295	r	1838761	1839834	1	1	1	1	1	1	1	1	1	1	1	1	1	1	1	1	1	1	1	1	1	1	1	1	1	1	1	1	1	1	1	1	1	1	1	1	1	1	1	1	1	1	1	1	1
NA	APECO78_RS09300	r	1839906	1842620	1	1	0.995948	1	0.995948	0.995948	1	1	1	0.995948	1	0.995948	1	1	1	1	0.995948	1	0.995948	1	1	0.995948	1	0	1	0.995948	0.995948	1	1	1	0.995948	1	1	1	1	1	0.995948	1	1	0.995948	1	1	0.995948	0.21105	1
NA	APECO78_RS09305	f	1842733	1843761	1	1	1	1	1	1	1	1	1	0.0272109	1	1	1	1	1	1	1	1	1	1	1	1	1	1	1	1	1	1	1	1	1	1	1	1	1	1	1	1	1	1	1	1	1	0.209913	1
NA	APECO78_RS09310	r	1843734	1844426	1	1	1	1	1	1	1	1	1	1	1	1	1	1	1	1	1	1	1	1	1	1	1	1	1	1	1	1	1	1	1	1	1	1	1	1	1	1	1	1	1	1	1	1	1
NA	APECO78_RS09315	f	1844556	1845728	1	1	1	1	1	1	1	1	1	1	1	1	1	1	1	1	1	1	1	1	1	1	1	1	1	1	1	1	1	1	1	1	1	1	1	1	1	1	1	1	1	1	1	0.531969	1
NA	APECO78_RS09320	f	1845728	1848274	1	1	1	1	1	1	0.916765	1	1	1	1	1	1	1	1	1	1	1	1	1	1	1	1	1	1	1	1	1	1	1	1	1	1	1	1	1	1	1	1	1	1	1	1	1	1
torD	APECO78_RS09325	f	1848271	1848870	1	1	1	1	1	1	1	1	1	0.446667	0.741667	1	1	1	0.591667	1	1	1	0.446667	1	1	1	1	1	1	1	1	1	1	1	1	1	1	1	1	1	1	1	1	1	0.00666667	1	1	1	1
NA	APECO78_RS09330	r	1848963	1849268	1	1	1	1	1	1	1	1	1	1	1	1	1	1	1	0	1	1	1	1	1	1	1	1	1	1	1	1	1	1	1	1	1	1	1	1	1	1	1	1	1	1	1	1	1
NA	APECO78_RS09335	r	1849268	1850188	1	1	0.368078	0.37785	1	0.368078	1	1	1	0.368078	0.37785	1	0.599349	1	1	0	0.37785	1	0.599349	0.511401	0.368078	0.368078	0.37785	1	1	0.368078	0.368078	0.37785	0.37785	1	0.511401	1	1	1	1	1	1	1	1	1	1	1	1	0.368078	1
NA	APECO78_RS09340	f	1850448	1851707	0.996825	0	0	0.996825	0	0.0746032	0.711111	0.938889	0.996825	0.0746032	0.996825	0	0.0746032	0.996825	0.964286	0	0.996825	1	0.996825	0.961111	0.0746032	0.0746032	0.996825	0.964286	1	0	0.0746032	0.996825	1	1	0.0746032	1	0	0.846032	1	0	0	0.996825	1	0	0	0	0	0.0746032	0.961111
NA	APECO78_RS09345	f	1851999	1853240	1	1	1	1	1	1	1	1	1	1	1	1	1	1	1	1	1	1	1	1	1	1	1	1	1	1	1	1	1	1	1	1	1	1	1	1	1	1	1	1	1	1	1	1	1
NA	APECO78_RS09350	r	1853278	1853505	1	1	1	1	1	1	1	1	1	1	1	1	1	1	1	1	1	1	1	1	1	1	1	1	1	1	1	1	1	1	1	1	1	1	1	1	1	1	1	1	1	1	1	1	1
NA	APECO78_RS09355	r	1853526	1854122	1	1	1	1	1	1	1	1	1	0	1	1	1	1	1	1	1	1	1	1	1	1	1	1	1	1	0	1	0	1	1	1	1	1	1	1	1	1	1	1	1	1	1	0	1
NA	APECO78_RS09360	f	1854332	1854562	0.294372	0.294372	0.160173	0.294372	0	0.255411	0.294372	0.294372	0.294372	0	0.294372	0.255411	0.294372	0.294372	0.294372	0.294372	0.294372	0.294372	0.294372	0.294372	0.294372	0	0.294372	0.294372	0.294372	0.255411	0.255411	0.294372	0.294372	0.294372	0.160173	0.294372	0.294372	0.294372	0.294372	0.294372	0	0.294372	0.294372	0.160173	0.160173	0.294372	0.255411	0.160173	0.294372
NA	APECO78_RS09365	f	1854495	1854668	1	1	0.821839	1	0.58046	0.948276	0.821839	1	1	0	1	0.948276	0.821839	1	1	1	0.821839	1	1	1	0.821839	0	1	1	1	0.948276	0.948276	1	0.821839	1	0.821839	1	1	1	1	1	0.58046	1	1	0.821839	0.821839	1	0.948276	0.821839	1
NA	APECO78_RS09370	r	1854751	1856079	1	1	0.386005	1	1	0.386005	1	1	1	0	0.792325	0.918736	0	1	1	0.600451	0	1	0.361174	0.889391	0	0	1	1	0.600451	0.656885	0.711061	0	0	1	1	1	1	1	1	1	1	1	1	1	0	1	0.918736	0.386005	1
NA	APECO78_RS09375	r	1856100	1856594	1	1	1	1	1	1	1	1	1	1	1	1	1	1	1	1	1	1	1	1	1	1	1	1	1	1	1	1	1	1	1	1	1	1	1	1	1	1	1	1	0	1	1	1	1
NA	APECO78_RS09380	r	1856605	1857195	1	1	1	1	1	1	1	1	1	1	1	1	1	1	1	1	1	1	1	1	1	1	1	1	1	1	1	1	1	1	1	1	1	1	1	1	1	1	1	1	0	1	1	1	1
NA	APECO78_RS09385	r	1857205	1858005	1	1	1	1	1	1	1	1	1	0.756554	1	1	1	1	1	1	0.756554	0.94382	1	1	1	1	1	0.94382	0.94382	1	1	1	1	0.94382	1	0.94382	1	1	1	1	1	1	1	1	0	1	1	0.756554	1
NA	APECO78_RS09390	r	1858013	1858399	1	1	0.465116	1	1	1	1	1	1	0	1	1	0	1	1	1	0	1	1	1	1	1	1	1	1	1	1	1	0.790698	1	1	1	1	1	1	1	1	1	1	1	0	1	1	0	1
NA	APECO78_RS09395	r	1858411	1859103	1	1	0.58153	1	1	1	1	1	1	0.963925	1	1	1	1	0.759019	1	1	1	1	1	0.49062	0.724387	1	1	1	1	1	0.722944	0.910534	1	1	1	1	1	1	1	1	1	1	1	0	1	1	0.724387	1
NA	APECO78_RS09400	r	1859103	1860194	1	1	1	1	1	1	1	1	1	1	1	1	1	1	1	1	1	1	1	1	1	1	1	1	1	1	1	0	1	1	1	1	1	1	1	1	1	1	1	1	0	1	1	1	1
NA	APECO78_RS09405	f	1860482	1861120	1	1	1	1	1	1	1	1	1	1	1	1	1	1	0.849765	1	1	1	1	1	1	1	1	1	1	1	1	1	1	1	1	1	1	1	1	1	1	1	1	1	1	1	1	1	1
putA	APECO78_RS09410	r	1861160	1865122	1	1	1	1	1	0.152914	1	1	1	0.581378	1	1	0.610144	1	1	1	1	1	0.610144	1	0.640424	1	1	1	1	0.610144	1	1	1	1	1	1	1	1	1	1	1	1	1	1	1	1	1	0.610144	1
NA	APECO78_RS09415	f	1865177	1865385	0.727273	0.727273	1	0.727273	1	1	1	0.727273	0.985646	1	0.727273	1	0.727273	0.727273	1	1	1	0.669856	1	1	0.727273	1	0.727273	0.669856	0.669856	1	1	0.727273	0.669856	0.669856	1	0.669856	1	1	0.727273	0.727273	1	0.727273	0.727273	1	0.947368	0.727273	1	1	0.727273
NA	APECO78_RS09420	f	1865544	1867052	0.995361	0.557985	0.440689	0.995361	0.988072	0.995361	0.995361	0.995361	0.440689	0.623592	0.0072896	0.995361	0.0072896	0.995361	0.0072896	0.995361	0.164347	1	0.995361	0.387011	0.0072896	0.440689	0.462558	0.988072	1	0.995361	0.623592	0.0072896	0	1	0.462558	1	0.995361	0.995361	0.995361	0.995361	0.988072	0.995361	0.995361	0.995361	1	0.995361	0.995361	0.0072896	0.995361
NA	APECO78_RS09425	r	1867257	1867559	0.429043	0.138614	0.191419	0	0.191419	0.458746	0.429043	0.359736	0.306931	0.620462	0.429043	0.191419	0.749175	0.429043	1	0.749175	0.646865	0.359736	0.646865	1	0.749175	0.191419	0.30363	0.445545	0.359736	0.191419	0.191419	0.429043	0.359736	0.353135	0.191419	0	0.749175	0	0	0.138614	0.138614	0.429043	0	0.191419	0	0.148515	0.191419	0.191419	0
NA	APECO78_RS09430	f	1867595	1868425	0.998797	1	1	0.998797	1	0.732852	0.998797	0.998797	1	1	0.998797	1	1	0.998797	1	1	1	1	0.725632	0.998797	1	1	0.998797	1	1	1	0.725632	0.998797	1	1	1	1	1	0.998797	0.998797	1	1	0.998797	0.998797	1	0.998797	1	1	0.444043	0.998797
NA	APECO78_RS09435	f	1868483	1869610	1	1	1	1	1	1	0.952128	1	0	1	1	1	1	1	1	1	1	1	1	1	1	1	1	1	1	1	1	1	1	1	1	1	1	1	1	1	1	1	1	1	1	1	1	1	1
NA	APECO78_RS09440	f	1869616	1870887	1	1	1	1	1	1	1	1	1	0.459906	1	1	1	1	1	1	0	1	1	1	1	1	1	1	1	1	1	1	1	1	1	1	1	1	1	1	1	1	1	1	1	1	1	1	1
NA	APECO78_RS09445	r	1870954	1871151	0.393939	1	0.267677	0.393939	0.267677	0.388889	0.393939	0.393939	0.267677	0.393939	0.393939	0.388889	1	0.388889	0.606061	1	1	0.606061	1	0.606061	1	0.393939	0.393939	0.606061	0.606061	0.388889	0.388889	0.393939	0.606061	0.393939	0.388889	0.606061	1	0.323232	0.393939	0.89899	0.393939	0.393939	0.323232	0.393939	0.393939	0.89899	0.388889	1	0.19697
NA	APECO78_RS09450	f	1871506	1872294	1	1	1	1	1	1	1	1	1	1	1	1	1	1	1	1	1	1	1	1	1	1	1	1	1	1	1	1	1	1	1	1	1	1	1	1	1	1	1	1	1	1	1	1	1
pgaD	APECO78_RS09455	r	1872344	1872757	1	0	1	0	0.731884	1	0	1	1	0	1	0.731884	0	1	1	0	0	1	0	1	0	1	0	1	1	1	1	1	1	1	0.731884	1	0	0	1	0	1	0	1	1	0	0	0.731884	1	1
NA	APECO78_RS09460	r	1872759	1873997	1	0	1	0	1	1	0	1	0.769976	0	1	1	0	1	1	0	0	1	0	1	0	1	0	1	1	1	1	0	1	1	1	1	0	0	1	0	1	0	1	1	0	0	1	1	1
pgaB	APECO78_RS09465	r	1874077	1876095	1	0	1	0	1	1	0	1	0	0	1	1	0	1	1	0	0	1	0	1	0	1	0	1	1	1	1	0	1	1	1	1	0	0	1	0	1	0	1	1	0	0	1	1	1
pgaA	APECO78_RS09470	r	1876104	1878527	1	0	1	0	1	1	0	1	0.981436	0	0.866749	0.981436	0	0.981436	0.211634	0	0	0.981436	0	1	0	1	0	1	1	0.211634	0.211634	0	0.211634	0.981436	1	0.981436	0	0	1	0	1	0	1	1	0	0	1	1	1
NA	APECO78_RS09475	f	1879114	1880472	1	0.0515085	0.974982	0.0515085	0.974982	0.974982	0.0522443	1	0.0515085	0	0.896247	0.974982	0.0515085	1	1	0.0515085	0.0515085	1	0.0515085	1	0.0515085	0.974982	0.0522443	1	1	0.974982	0.974982	0.0522443	0.94702	1	0.974982	1	0.0515085	0.0515085	1	0.0515085	0.974982	0.0522443	1	0.974982	0	0.0515085	0.974982	0.974982	1
NA	APECO78_RS09480	r	1880513	1881379	1	0.0680507	1	1	1	0	0.00461361	0.00461361	0	0	0.253749	0.0680507	0.0680507	1	0.709343	0.941176	0.89504	0.713956	0.89504	0.384083	0.0680507	1	1	0.709343	0.709343	1	1	0	1	1	1	0.591696	0.0680507	0.642445	0.596309	0.0680507	0.197232	1	0.596309	0	0	0.0680507	1	0.705882	1
NA	APECO78_RS09485	r	1881376	1881675	1	0	0.55	1	0.55	0	1	1	0	0	1	0	0	1	0	0	1	1	1	1	0	0.55	1	0	0	1	1	0	1	1	0.55	0	0	1	1	0	0	1	1	0	0	0	1	0.806667	1
NA	APECO78_RS09490	f	1881946	1882269	1	0	0	0	0	0	0	1	0	0	1	0	0	1	1	0	0	1	0	1	0	0	0	1	1	0	0	0	1	1	0	1	0	0	1	0	0	0	1	0	0	0	0	0	1
NA	APECO78_RS09495	f	1882266	1883252	1	0	0	0	0	0	0	1	0	0	1	0	0	1	1	0	0	1	0	0.970618	0	0	0	1	1	0	0	0.588652	1	1	0	1	0	0	1	0	0	0	1	0	0	0	0	0	1
NA	APECO78_RS09500	f	1883524	1883622	0	0	0	0	0	0	0	0	0	0	0	0	0	0	0	0	0	0	0	0	0	0	0	0	0	0	0	0	0	0	0	0	0	0	0	0	0	0	0	0	0	0	0	0	0
NA	APECO78_RS09505	r	1883626	1883713	0	0	0	0	0	0	0	0	0	0	0	0	0	0	0	0	0	0	0	0	0	0	0	0	0	0	0	0	0	0	0	0	0	0	0	0	0	0	0	0	0	0	0	0	0
ghrA	APECO78_RS09510	f	1883947	1884885	1	1	1	1	1	1	0.948882	1	1	1	1	1	1	1	1	1	1	1	1	1	0.902023	1	0.948882	1	1	1	1	1	1	1	1	0.444089	1	1	1	1	1	1	1	1	1	1	1	1	1
NA	APECO78_RS09515	f	1884940	1885677	1	1	1	1	1	1	1	1	0.243902	1	1	1	1	1	1	1	1	1	1	1	1	1	1	1	0	1	1	1	1	1	1	1	1	1	1	1	1	1	1	1	1	1	1	1	1
NA	APECO78_RS09520	f	1885701	1886255	1	1	1	1	1	1	1	1	1	1	1	1	1	1	1	1	1	1	1	1	1	1	1	1	1	1	1	1	1	1	1	1	1	1	1	0	1	1	1	1	1	1	1	1	1
NA	APECO78_RS09525	f	1886357	1886848	1	1	1	1	1	1	1	1	1	1	1	1	1	1	1	1	1	1	1	1	1	1	1	1	1	1	1	1	1	1	1	1	1	1	1	0	1	1	1	1	1	1	1	1	1
NA	APECO78_RS09530	r	1886912	1887745	1	1	1	1	1	1	1	1	1	1	1	1	1	1	1	1	1	1	1	1	1	1	1	1	1	1	1	1	1	1	1	1	1	1	1	0	1	0	1	1	1	1	0.920863	1	1
NA	APECO78_RS09535	r	1887772	1888188	0.928058	0.928058	0	0.928058	0.928058	0.928058	0.928058	0.928058	0.928058	0.928058	0.928058	0.928058	0.928058	0.928058	0.928058	0.928058	0.928058	0.928058	0.928058	0.928058	0.928058	0.928058	0.928058	0.928058	0.928058	0.928058	0.928058	0.928058	0.928058	0.928058	0.928058	0.928058	0.928058	0.928058	0.928058	0.928058	0.848921	0.928058	0.928058	0.928058	1	0.928058	0.928058	0.928058	0.928058
NA	APECO78_RS09540	r	1888213	1888602	1	1	1	1	1	1	1	1	1	1	1	1	1	1	1	1	1	1	1	1	1	1	1	1	1	1	1	1	1	1	1	1	1	1	1	1	1	1	1	1	1	1	1	1	1
NA	APECO78_RS09545	r	1888607	1889257	0.907834	1	1	1	0.907834	1	1	0.907834	0.907834	1	1	1	1	0.907834	1	0.907834	1	1	1	1	1	1	1	1	1	1	1	0.907834	0.907834	1	1	1	1	1	1	1	1	1	1	1	1	1	1	1	1
NA	APECO78_RS09550	r	1889669	1889908	0.770833	1	0.529167	1	0.529167	0.529167	0.770833	0.770833	0	1	0.770833	0.529167	1	0.770833	1	1	0.770833	0.308333	0.616667	0.5375	1	0.529167	0.770833	0	0.5375	0.529167	0.529167	0.770833	1	0.645833	0.529167	0	1	0	0	1	1	0	0	0.529167	0	1	0.529167	0.529167	0
csgB	APECO78_RS09555	f	1890011	1890466	1	1	1	1	1	1	1	1	1	0.559211	1	0.559211	1	1	1	1	1	1	1	1	1	1	1	1	1	1	1	1	1	1	1	1	1	1	1	1	1	1	1	1	1	1	1	1	1
csgA	APECO78_RS09560	f	1890507	1890962	1	1	1	1	1	1	1	1	1	1	1	1	1	1	1	1	1	1	1	1	1	1	1	1	1	1	1	1	1	1	1	1	1	1	1	1	1	1	1	1	1	1	1	1	1
csgC	APECO78_RS09565	f	1891021	1891353	1	1	1	1	1	1	1	1	1	1	1	1	1	1	1	1	1	1	1	1	1	1	1	1	1	1	1	1	1	1	1	1	1	1	1	1	1	0	1	1	1	1	1	1	1
NA	APECO78_RS09570	f	1891474	1891785	1	1	1	1	1	1	1	1	1	1	1	1	1	1	1	1	1	1	1	0.807692	1	1	1	1	1	1	1	0.980769	1	1	1	1	1	1	1	1	1	1	1	1	1	1	1	1	0.5
NA	APECO78_RS09575	f	1891880	1892413	1	1	1	1	1	1	1	1	1	0.460674	1	1	1	1	1	1	1	1	1	1	1	1	1	1	1	1	1	1	1	1	1	1	1	1	1	1	1	1	1	1	1	1	1	1	1
NA	APECO78_RS09580	f	1892415	1893836	1	0	1	1	1	1	1	1	1	1	1	1	1	1	1	1	1	1	1	1	1	1	1	1	1	1	1	1	1	1	1	1	1	1	1	1	1	1	1	1	1	1	1	1	1
opgC	APECO78_RS09585	r	1893844	1895001	1	1	1	1	1	1	1	1	1	1	1	1	1	1	1	1	1	1	1	1	1	1	1	1	1	1	1	1	1	1	1	1	1	1	1	1	1	1	1	1	1	1	1	1	1
NA	APECO78_RS09590	r	1895046	1895189	1	1	1	1	1	1	1	1	0	1	1	1	1	1	1	1	1	1	1	1	1	1	1	1	1	1	1	1	1	1	1	1	1	1	1	1	1	1	1	1	0	1	1	1	1
NA	APECO78_RS09595	r	1895193	1895324	1	1	1	1	1	1	1	1	0	1	1	1	1	0	1	1	1	1	1	1	1	1	1	1	1	1	1	0	1	1	1	1	1	0	0	1	1	0	0	1	0	1	1	1	1
mdoG	APECO78_RS09600	f	1895377	1896930	1	0.899614	1	0.899614	1	1	1	1	0	1	1	0.899614	1	1	0.899614	0.899614	1	0.899614	0.899614	1	1	0.8861	1	0.899614	0.644788	1	1	1	0.899614	0.899614	1	0.899614	0.899614	0.899614	0.899614	0.899614	0.899614	1	0.899614	0.899614	0.8861	0.899614	0.899614	1	0.899614
NA	APECO78_RS09605	f	1896953	1899466	1	1	0.381862	1	1	1	1	1	1	1	1	1	1	1	1	1	1	1	1	1	0.145585	1	0.440334	1	1	1	1	1	0.468974	1	0.188544	1	1	1	1	1	1	1	1	1	1	1	1	0.145585	1
NA	APECO78_RS09610	f	1899639	1899866	1	1	1	1	1	1	1	1	1	1	1	1	1	1	1	1	1	1	1	1	0.798246	1	1	1	1	1	1	1	1	1	1	1	1	1	1	1	1	1	1	1	0.991228	1	1	1	1
NA	APECO78_RS09615	r	1899867	1900241	1	1	1	0	1	1	1	1	1	1	1	1	1	1	1	1	1	1	1	1	1	1	1	1	1	1	1	1	1	1	1	1	1	1	1	1	1	1	1	1	1	1	1	1	1
NA	APECO78_RS09620	r	1900271	1900369	0.464646	0.464646	0.464646	0.464646	0.464646	0.464646	0.464646	0.464646	0.464646	0.464646	0.464646	0.464646	0.464646	0.464646	0.464646	0.464646	0.464646	0.464646	0.464646	0.464646	0.464646	0.464646	0.464646	0.464646	0.464646	0.464646	0.464646	0.464646	0.464646	0.464646	0.464646	0.464646	0.464646	0.464646	0.464646	0.464646	0.464646	0.464646	0.464646	0.464646	0.464646	0.464646	0.464646	0.464646	0.464646
NA	APECO78_RS09625	r	1900324	1901550	1	1	0.611247	1	1	0.361858	1	1	1	0.256724	1	1	0.256724	1	0.559902	1	0.432763	1	1	1	0.611247	1	1	1	1	1	0.361858	0.432763	0.361858	1	0.361858	1	1	1	0.792176	1	1	1	0.792176	1	1	1	1	0.361858	1
NA	APECO78_RS09630	r	1901722	1902642	1	1	1	1	1	1	1	1	1	1	1	1	1	1	1	1	1	1	1	1	1	1	1	1	1	1	1	1	1	1	1	1	1	1	1	1	1	1	1	1	1	1	1	1	1
NA	APECO78_RS09635	f	1902867	1903919	1	1	1	1	1	1	1	1	1	1	1	1	1	1	1	1	1	1	1	1	1	1	1	1	1	1	1	1	1	1	1	1	1	1	1	1	1	1	1	1	1	1	1	1	1
NA	APECO78_RS09640	r	1903961	1904536	1	1	1	1	1	1	1	1	1	1	1	1	1	1	1	1	1	1	1	1	1	1	1	1	1	1	1	1	1	1	1	1	1	1	1	1	1	1	1	1	0.998264	1	1	1	1
NA	APECO78_RS09645	r	1904540	1905106	1	1	1	1	0.876543	1	0.705467	1	0.876543	0.876543	0.876543	0.876543	1	1	1	1	1	1	1	1	1	1	1	1	1	1	0.876543	1	1	1	1	1	1	1	1	1	0.857143	0.84127	1	0.876543	0.857143	0.857143	0.876543	1	1
NA	APECO78_RS09650	r	1905367	1905480	1	1	1	1	0	1	1	1	1	1	1	1	1	1	1	1	1	1	1	1	1	1	1	1	1	1	1	1	1	1	1	1	1	1	1	1	1	1	1	1	0.991228	1	1	1	1
solA	APECO78_RS09655	r	1905528	1906646	1	1	1	1	1	1	1	1	1	0.908847	0.922252	1	1	1	1	1	0.672922	1	1	1	1	0.815907	1	0.61126	0.83378	1	0.922252	0.922252	0.83378	1	1	0.219839	1	1	1	1	1	1	1	1	1	1	1	0.672922	1
bssS	APECO78_RS09660	r	1906761	1907015	1	1	1	1	1	1	1	1	1	1	1	1	1	1	1	1	1	1	1	1	1	1	1	1	1	1	1	1	1	1	1	1	1	1	1	1	1	1	1	1	1	1	1	1	1
NA	APECO78_RS09665	r	1907305	1907550	1	1	1	1	1	1	1	1	1	0.402439	1	1	1	1	1	1	1	1	1	1	1	0.402439	1	1	1	1	1	1	1	1	1	1	1	1	1	1	1	1	1	1	1	1	1	1	1
NA	APECO78_RS09670	r	1907624	1908670	0.931232	0.931232	1	1	0.931232	1	0.931232	0.931232	0.931232	1	0.931232	0.931232	1	0.931232	0.931232	0.931232	0.931232	1	0.931232	0.931232	0.931232	0.931232	0.931232	0.931232	0.931232	0.931232	0.931232	0.931232	1	0.931232	1	0.931232	0.931232	0.931232	0.931232	0.931232	0.931232	0.931232	0.931232	0.931232	1	0.931232	0.931232	1	0.931232
NA	APECO78_RS09675	r	1908776	1909336	1	1	1	1	1	1	1	1	1	1	1	1	1	1	1	1	0.951872	1	1	1	1	1	1	1	1	1	1	1	1	1	1	1	1	1	1	1	1	1	1	1	1	1	1	1	1
NA	APECO78_RS09680	r	1909470	1910117	1	1	1	1	1	1	1	1	1	1	1	1	1	1	1	1	1	1	1	1	1	1	1	1	1	1	1	1	1	1	1	1	1	1	1	1	1	1	1	1	0	1	1	1	1
NA	APECO78_RS09685	r	1910181	1911389	1	1	1	1	1	1	1	1	1	0.387097	1	1	1	1	1	1	0.486352	1	1	1	0.387097	1	1	1	1	1	1	1	1	1	1	1	1	1	1	1	1	1	1	1	1	1	1	0.436725	1
NA	APECO78_RS09690	f	1911625	1912209	1	1	1	1	1	1	1	1	1	1	1	1	1	1	1	1	1	1	1	1	1	1	1	1	1	1	1	1	1	1	1	1	1	1	1	1	1	1	1	1	1	1	1	1	1
NA	APECO78_RS09695	f	1912220	1912867	1	0	1	1	1	1	1	1	1	1	1	1	1	1	1	1	1	1	1	1	1	1	1	1	1	1	1	1	1	1	1	1	1	1	1	1	1	1	1	1	1	1	1	1	1
NA	APECO78_RS09700	f	1912869	1913792	0.535714	1	1	0.480519	1	1	1	1	1	1	1	1	1	1	1	1	1	1	1	1	1	1	1	1	1	1	1	1	1	1	1	1	1	1	1	1	1	1	1	1	1	1	1	1	1
NA	APECO78_RS09705	f	1913902	1915437	1	1	1	1	1	1	1	1	1	0	1	1	0.130859	1	0	1	0	1	0.800781	1	1	0.800781	0	1	1	0	1	1	1	1	1	1	1	1	1	1	1	1	1	1	0.996745	1	1	0	1
NA	APECO78_RS09710	r	1915477	1915893	1	1	1	1	1	1	1	1	1	1	1	1	1	1	1	1	1	1	1	1	1	1	1	1	1	1	1	1	1	1	1	1	1	1	1	1	1	1	1	1	1	1	1	1	1
NA	APECO78_RS09715	r	1915898	1916191	1	1	1	1	1	1	1	1	1	1	1	1	1	1	1	1	1	1	1	1	1	1	1	1	1	1	1	1	1	1	1	1	1	1	1	1	1	1	1	1	0.986395	1	1	1	1
flgA	APECO78_RS09720	r	1916267	1916926	0.816667	0.825758	0.825758	1	0.825758	1	1	0.816667	1	0	1	1	0.825758	1	0.825758	0.825758	0.816667	0.825758	0.816667	0.816667	0.825758	0.825758	0.825758	0.825758	0.825758	0.825758	1	0.825758	1	0.825758	0.825758	1	0.825758	0.816667	0.816667	0.825758	1	1	0.816667	1	0.971212	0.825758	1	0.825758	0.816667
flgB	APECO78_RS09725	f	1917081	1917497	1	1	1	1	1	1	1	1	1	1	1	1	1	1	1	1	1	1	1	1	1	1	1	1	1	1	1	1	1	1	1	1	1	1	1	1	1	1	1	1	1	1	1	1	1
flgC	APECO78_RS09730	f	1917501	1917905	1	1	1	1	1	1	1	1	1	1	1	1	1	1	1	1	1	1	1	1	1	1	1	1	1	1	1	1	1	1	1	1	1	1	1	1	1	1	1	1	1	1	1	1	1
flgD	APECO78_RS09735	f	1917917	1918612	1	1	1	1	1	1	1	1	1	1	1	1	1	1	1	0.568966	1	1	1	1	1	1	1	1	1	1	1	1	1	1	1	1	1	1	1	1	1	1	1	1	1	1	1	1	1
flgE	APECO78_RS09740	f	1918637	1919842	1	1	1	1	1	1	1	1	1	1	1	1	1	1	1	1	1	1	1	1	1	1	1	1	1	1	1	1	1	1	1	1	1	1	1	1	1	1	1	1	1	1	1	0	1
flgF	APECO78_RS09745	f	1919862	1920617	1	1	0.424603	1	1	1	1	1	1	0.527778	1	1	1	1	1	1	1	1	1	1	1	0.492063	1	1	1	1	1	1	0.492063	1	1	1	1	1	1	1	1	1	1	1	1	1	1	0.492063	1
flgG	APECO78_RS09750	f	1920789	1921571	1	1	1	1	1	1	1	1	1	1	1	1	1	1	1	1	1	1	1	1	1	1	1	1	1	1	1	1	1	1	1	1	1	1	1	1	1	1	1	1	1	1	1	1	1
flgH	APECO78_RS09755	f	1921624	1922322	1	1	1	1	1	1	1	1	1	1	1	1	1	1	1	1	1	1	1	1	1	1	1	1	1	1	1	1	1	1	1	1	1	1	1	1	1	1	1	1	0.729614	1	1	1	1
flgI	APECO78_RS09760	f	1922334	1923431	1	1	1	1	1	1	1	1	1	0.173953	1	1	1	1	1	1	1	1	1	1	0.000910747	1	1	1	1	1	1	1	1	1	1	1	1	1	1	1	1	1	1	1	0	1	1	0	1
flgJ	APECO78_RS09765	f	1923431	1924372	1	1	0.867304	1	1	1	1	1	1	0.770701	1	1	1	1	1	1	1	1	1	1	1	1	1	1	1	1	1	1	0.924628	1	1	1	1	1	1	1	1	1	1	1	0	1	1	0.229299	1
flgK	APECO78_RS09770	f	1924438	1926081	1	1	1	1	1	0.984185	1	1	1	0.301095	1	1	1	1	1	1	1	1	1	1	1	1	1	1	1	1	1	1	1	1	1	1	1	1	1	1	1	1	1	1	0	1	1	1	1
flgL	APECO78_RS09775	f	1926093	1927046	1	1	1	1	1	1	1	1	1	1	1	1	1	1	1	1	1	1	1	1	1	1	1	1	1	1	1	1	1	1	1	1	1	1	1	1	1	1	1	1	0.981132	1	1	1	1
rne	APECO78_RS09780	r	1927243	1930428	1	1	0.34683	1	0.473635	1	1	1	0.987759	0.34683	1	1	1	1	1	1	0.314501	1	1	0.463277	0.498117	0.34683	0.314501	1	0.34683	0.441306	1	0.314501	0.498117	1	0.498117	1	1	1	1	1	1	1	1	1	1	1	1	0.34683	1
NA	APECO78_RS09785	f	1930563	1930883	0.373832	0	0.71028	0.373832	1	0.71028	0.373832	0.373832	0	1	0.82243	0.373832	0.373832	1	0.373832	0.373832	1	0.373832	0.373832	0.373832	0.373832	0.71028	0.373832	0.373832	0.373832	0.71028	1	0.82243	0.426791	0.373832	1	0.373832	0	0	0.373832	0.373832	0	0.373832	0.373832	0	0.373832	0	0	0.71028	0.373832
NA	APECO78_RS09790	f	1931001	1931960	1	1	1	1	1	1	1	1	0.997917	0.596875	1	1	0.596875	1	0.678125	1	1	1	1	0.910417	1	0.534375	1	1	1	1	1	1	0.616667	1	1	1	1	1	1	1	1	1	1	1	1	1	1	0.85	1
NA	APECO78_RS09795	r	1932072	1932656	1	1	1	1	1	1	1	1	1	1	1	1	1	1	1	1	1	1	1	1	1	1	1	1	1	1	1	1	1	1	1	1	1	1	1	1	1	1	1	1	0.998291	1	1	1	1
NA	APECO78_RS09800	f	1932855	1933376	0.724138	1	1	1	0.724138	1	1	1	1	1	1	1	1	1	1	1	1	1	1	1	1	1	1	1	1	1	0.724138	1	1	1	0.724138	1	1	1	1	1	1	1	1	1	0.724138	1	1	1	1
rpmF	APECO78_RS09805	f	1933428	1933601	1	0	1	0	1	1	1	0	1	1	1	1	0	1	1	1	1	1	1	1	1	0	1	1	1	1	1	1	1	1	1	1	0	0	1	0	1	1	1	1	1	0	1	1	1
NA	APECO78_RS09810	f	1933712	1934752	1	1	1	1	1	1	1	1	1	1	1	1	1	1	1	1	1	1	1	1	1	1	1	1	1	1	1	1	1	1	1	1	1	1	1	1	1	1	1	1	1	1	1	1	1
NA	APECO78_RS09815	f	1934820	1935773	1	1	1	1	1	1	1	1	1	1	1	1	1	1	1	1	1	1	1	1	1	1	1	1	1	1	1	1	1	1	1	1	1	1	1	1	1	1	1	1	1	1	1	0.698113	1
NA	APECO78_RS09820	f	1935789	1936718	1	1	1	1	1	1	1	1	1	0.787097	1	1	1	1	1	1	1	1	1	1	1	1	1	1	1	1	1	1	1	1	1	1	1	1	1	1	1	1	1	1	1	1	1	1	1
fabG	APECO78_RS09825	f	1936731	1937465	1	1	1	1	1	1	1	1	1	1	1	1	1	1	1	1	1	1	1	1	1	1	1	1	1	1	1	1	1	1	1	1	1	1	1	1	1	1	1	1	1	1	1	1	1
NA	APECO78_RS09830	f	1937676	1937912	1	1	1	1	1	1	1	1	1	1	1	1	1	1	1	1	1	1	1	1	1	1	1	1	1	1	1	1	1	1	1	1	1	1	1	1	1	1	1	1	1	1	1	1	1
NA	APECO78_RS09835	f	1938000	1939241	1	0.830918	1	1	1	1	0.830918	1	1	1	0	1	1	0.830918	1	1	0.0974235	1	1	1	1	0.0974235	1	1	1	1	0.705314	0	1	1	0.283414	1	0.830918	1	1	1	0.830918	1	1	1	0.830918	0.830918	1	0.0974235	1
NA	APECO78_RS09840	f	1939361	1940170	1	1	1	1	1	1	1	1	1	0.555556	1	1	1	1	1	1	1	1	1	1	1	1	1	1	1	1	1	1	1	1	1	1	1	1	1	1	1	1	1	1	1	1	1	1	1
NA	APECO78_RS09845	f	1940173	1941195	1	1	1	1	1	1	1	1	1	1	1	1	1	1	1	1	1	1	1	1	1	1	1	1	1	1	1	1	0.513196	1	1	1	1	1	1	1	1	1	1	1	1	1	1	0.460411	1
NA	APECO78_RS09850	f	1941185	1941826	1	1	1	1	1	1	1	1	1	1	1	1	1	1	1	1	1	1	1	1	1	1	1	1	1	1	1	1	1	1	1	1	1	1	1	1	1	1	1	1	1	1	1	1	1
NA	APECO78_RS09855	f	1941823	1942827	1	1	1	1	1	1	1	1	1	1	1	1	1	1	1	1	1	1	1	1	1	1	1	1	1	1	1	1	1	1	1	1	1	1	1	1	1	1	1	1	1	1	1	1	1
NA	APECO78_RS09860	f	1942838	1943635	1	1	1	1	1	1	1	1	1	1	1	1	1	1	0.327068	1	1	1	0.165414	1	1	1	1	1	1	1	1	0.327068	0.327068	1	1	1	1	1	1	1	1	1	1	1	1	1	1	1	1
NA	APECO78_RS09865	f	1943930	1945363	1	1	0.803347	1	1	1	1	1	1	0.8159	1	1	0.901674	1	1	1	0.728033	1	0.878661	0.8159	0.901674	1	1	1	1	0.728033	0.901674	1	0.901674	1	0.901674	1	1	1	1	1	1	1	1	1	1	1	1	0.901674	1
NA	APECO78_RS09870	r	1945423	1947612	1	1	1	1	1	0.243836	1	1	1	0.243836	1	1	1	1	1	1	1	1	1	1	0.306849	0.254795	1	1	1	1	1	1	1	1	1	1	1	1	1	1	1	1	1	1	0.0712329	1	1	0.306849	1
NA	APECO78_RS09875	f	1947946	1948305	1	1	1	1	1	1	1	1	1	1	1	1	1	1	1	1	1	1	1	1	1	1	1	1	1	1	1	1	1	1	1	1	1	1	1	1	1	1	1	1	1	1	1	1	1
NA	APECO78_RS09880	f	1948308	1948685	0.936508	0.936508	0.933862	0.936508	0.933862	0.933862	1	0.936508	0.936508	0.936508	0.936508	0.933862	0.936508	0.936508	0.936508	0.936508	0.936508	0.936508	0.936508	1	0.936508	0.933862	0	1	1	0.933862	0.933862	1	0.936508	1	0.933862	0.936508	0.936508	0.936508	0.936508	0.936508	0.936508	0.936508	0.936508	0.933862	0.936508	0.936508	0.933862	0.933862	0.936508
NA	APECO78_RS09885	f	1948699	1949340	1	1	1	1	1	1	0.761682	1	1	0.968847	1	1	0.775701	1	0.761682	1	1	1	0.962617	1	0.962617	1	0.775701	1	1	1	1	0.85514	1	1	1	1	1	1	1	1	1	1	1	1	1	1	1	0.61215	1
thiK	APECO78_RS09890	f	1949321	1950145	1	1	1	0.989091	0.876364	1	1	1	1	0.853333	1	1	1	1	0.989091	1	1	1	1	0.989091	1	1	1	1	1	1	1	0.853333	1	1	0.853333	1	1	0.989091	1	1	1	1	1	1	1	1	1	1	1
NA	APECO78_RS09895	f	1950156	1951181	1	1	1	1	1	1	1	1	1	1	1	1	1	1	1	1	1	1	1	1	1	1	1	1	1	1	1	1	1	1	1	1	1	1	1	1	1	1	1	1	1	1	1	1	1
NA	APECO78_RS09900	f	1951204	1951746	1	1	1	1	1	1	1	1	1	1	1	1	1	1	1	1	1	1	1	1	1	1	1	1	1	1	1	1	1	1	1	1	1	1	1	1	1	1	1	1	1	1	1	1	1
NA	APECO78_RS09905	f	1952154	1953458	1	1	1	1	1	1	1	1	1	1	1	1	1	1	1	1	1	1	1	1	1	1	1	1	1	1	1	1	1	1	1	1	1	1	1	1	1	1	1	1	1	1	1	1	1
NA	APECO78_RS09910	f	1953685	1954224	1	1	1	1	1	1	1	1	1	1	1	1	1	1	1	1	1	1	1	1	1	1	1	1	1	1	1	1	1	1	1	1	1	1	1	1	1	1	1	1	1	1	1	1	1
NA	APECO78_RS09915	r	1954286	1954918	1	1	1	1	1	0.99842	1	1	1	0.99842	1	0.99842	1	1	1	1	1	1	1	1	1	1	1	1	0.327014	0.99842	0.99842	1	1	1	1	1	1	1	1	1	0.99842	1	1	1	1	1	0.99842	1	1
NA	APECO78_RS09920	f	1955159	1955416	1	1	1	0	1	1	1	1	1	1	1	1	1	1	1	1	1	1	1	1	1	1	1	1	1	1	1	1	1	1	1	1	1	1	1	1	1	1	1	1	1	1	1	1	1
NA	APECO78_RS09925	r	1955499	1956458	1	1	1	1	1	1	1	1	1	1	1	1	1	1	1	1	1	1	1	1	1	1	1	1	1	1	1	1	1	1	1	1	1	1	1	1	1	1	1	1	1	1	1	1	1
NA	APECO78_RS09930	r	1956605	1960051	1	1	0.99942	1	0.99942	0.99942	1	1	1	0.99942	1	0.99942	1	1	1	1	0.99942	1	0.99942	1	1	0.99942	1	1	1	0.99942	0.99942	1	1	1	0.99942	1	1	1	1	1	1	1	1	0.99942	0.99971	1	0.99942	0.99942	1
NA	APECO78_RS09935	r	1960179	1961252	1	1	1	1	1	0.458101	1	1	1	0.628492	1	1	1	1	1	1	0.477654	1	1	1	1	1	1	1	1	1	1	1	0.469274	1	1	1	1	1	1	1	1	1	1	1	1	1	1	1	1
NA	APECO78_RS09940	f	1961514	1962713	1	1	1	1	1	1	1	1	1	1	1	1	1	1	1	1	1	1	1	1	1	1	1	1	1	1	1	1	1	1	1	1	1	1	1	1	1	1	1	1	1	1	1	1	1
lolD	APECO78_RS09945	f	1962706	1963407	1	1	1	1	1	1	1	1	1	1	1	1	1	1	1	1	1	1	1	1	1	1	1	1	1	1	1	1	1	1	1	1	1	1	1	1	1	1	1	1	1	1	1	1	1
NA	APECO78_RS09950	f	1963407	1964651	0.995984	0.995984	0.995984	0.995984	1	0.995984	0.995984	0.995984	1	0.798394	1	0.995984	0.995984	0.995984	1	0.453815	0.995984	1	0.995984	0.632129	0.798394	0.995984	0.995984	1	0.995984	0.995984	0.995984	0.828916	0.851406	0.995984	0.995984	0.995984	1	0.995984	0.995984	1	1	0.995984	0.995984	0.995984	1	1	0.995984	0.904418	0.995984
NA	APECO78_RS09955	f	1964680	1965591	1	1	1	1	1	1	1	1	1	1	1	1	1	1	1	1	1	1	1	1	1	1	1	1	1	1	1	1	1	1	1	1	1	1	1	1	1	1	1	1	1	1	1	1	1
NA	APECO78_RS09960	f	1965607	1966428	1	1	1	0.729927	1	1	1	1	1	1	1	1	1	1	1	1	1	1	1	1	1	1	1	1	1	1	1	1	1	1	1	1	1	1	1	1	1	1	1	1	1	1	1	1	1
NA	APECO78_RS09965	r	1966567	1967355	1	1	1	1	1	1	1	1	0	1	1	1	1	1	1	1	1	1	1	1	1	1	1	1	1	1	1	1	1	1	1	1	1	0.870722	1	1	0.768061	1	1	1	1	1	1	1	1
NA	APECO78_RS09970	r	1967352	1967813	1	1	1	1	1	1	1	1	0	0.78355	1	1	1	1	1	1	1	1	1	1	1	1	1	1	1	1	1	1	1	1	1	1	1	1	1	1	0	1	1	1	1	1	1	1	1
potD	APECO78_RS09975	r	1967871	1968917	1	1	0.951289	1	1	1	1	1	1	1	0.95511	1	0.951289	1	1	1	0.95511	1	1	1	1	1	1	1	1	0.95511	0.95511	1	1	1	1	1	1	1	1	1	1	1	1	1	1	1	1	0.893983	1
[truncated: 2,812 more rows]
[truncated: 49 more columns]
